# Supplementary material for: Crystal structure of (piperidine-1-carbo­di­thio­ato-κ2 S,S)[2-(pyridin-2-yl)phenyl-κ2 C 1,N]palladium(II)
Source: Acta Crystallogr E Crystallogr Commun. 2015 Aug 15;71(Pt 9):m166. doi: 10.1107/S2056989015015005 (PMC4555382; doi:10.1107/S2056989015015005)
Supplement: Supplementary file 1 [file e-71-0m166-sup1.cif]

##############################################################################
#                                                                            #
# This CIF contains the data in a paper accepted for publication in          #
# Acta Crystallographica Section E. It conforms to the requirements of       #
# Notes for Authors for Acta Crystallographica Section E, and has been       #
# peer reviewed under the auspices of the IUCr Commission on Journals.       #
#                                                                            #
# Full details of the Crystallographic Information File format               #
# are given in the paper "The Crystallographic Information File (CIF):       #
# a New Standard Archive File for Crystallography" by S. R. Hall, F. H.      #
# Allen and I. D. Brown [Acta Cryst. (1991), A47, 655-685].                  #
#                                                                            #
# The current version of the core CIF dictionary is obtainable from          #
# ftp://ftp.iucr.org/pub/cif_core.dic.                                       #
#                                                                            #
# Software is freely available for graphical display of the structure(s)     #
# in this CIF. For information consult the CIF software page                 #
# http://www.iucr.org/resources/cif/software.                                #
#                                                                            #
# This file may be used for bona fide research purposes within the           #
# scientific community so long as proper attribution is given to the journal # 
# article from which it was obtained.                                        #
#                                                                            #
##############################################################################
data_I
_database_code_depnum_ccdc_archive 'CCDC 1418104'
_audit_creation_method     'SHELXL-2014/7'
_journal_date_recd_electronic     2015-08-05
_journal_date_accepted     2015-08-11
_journal_name_full     'Acta Crystallographica, Section E'
_journal_year     2015
_journal_volume     71
_journal_issue      9
_journal_page_first     m166
_journal_page_last     m166
_journal_paper_category     HM
_journal_paper_doi     10.1107/S2056989015015005
_journal_coeditor_code     TK5379
_publ_contact_author_name     'Ola F. Wendt'
_publ_contact_author_address
;
Centre for Analysis and Synthesis, Department of Chemistry, Lund University,
PO Box 124, S-221 00 Lund, Sweden
;
_publ_contact_author_email     'ola.wendt@chem.lu.se'
_publ_contact_author_fax     ?
_publ_contact_author_phone     '+46462228153'
_publ_section_title
;\
Crystal structure of
(piperidine-1-carbodithioato-\k^2^<i>S</i>,<i>S</i>)[2-(pyridin-2-yl)phenyl-\
\k^2^<i>C</i>^1^,<i>N</i>]palladium(II)
;
_publ_section_title_footnote     .
loop_
    _publ_author_name
    _publ_author_footnote
    _publ_author_address
    'Kondrashov, Mikhail' .
;
Centre for Analysis and Synthesis, Department of Chemistry, Lund University,
PO Box 124, S-221 00 Lund,
Sweden
;
    'Fleckhaus, Andr\'e' .
;
Centre for Analysis and Synthesis, Department of Chemistry, Lund University,
PO Box 124, S-221 00 Lund,
Sweden
;
    'Gritcenko, Roman' .
;
Centre for Analysis and Synthesis, Department of Chemistry, Lund University,
PO Box 124, S-221 00 Lund,
Sweden
;
    'Wendt, Ola F.' .
;
Centre for Analysis and Synthesis, Department of Chemistry, Lund University,
PO Box 124, S-221 00 Lund,
Sweden
;
_publ_section_synopsis     .
_chemical_name_systematic
;\
(Piperidine-1-carbodithioato-\k^2^<i>S</i>,<i>S</i>)[2-(pyridin-2-\
yl)phenyl-\k^2^<i>C</i>^1^,<i>N</i>]palladium(II)
;
_chemical_name_common     ?
_chemical_formula_moiety     'C17 H18 N2 Pd S2'
_chemical_formula_sum     'C17 H18 N2 Pd S2'
_chemical_formula_iupac     '[Pd (C11 H8 N) (C6 H10 N S2)]'
_chemical_formula_weight     420.85
_chemical_melting_point     ?
_shelx_space_group_comment
;
The symmetry employed for this shelxl refinement is uniquely defined
by the following loop, which should always be used as a source of
symmetry information in preference to the above space-group names.
They are only intended as comments.
;
_space_group_crystal_system     monoclinic
_space_group_name_H-M_alt     'P 21/c'
_space_group_name_Hall     '-P 2ybc'
loop_
    _space_group_symop_operation_xyz
    'x, y, z'
    '-x, y+1/2, -z+1/2'
    '-x, -y, -z'
    'x, -y-1/2, z-1/2'
_cell_length_a     24.0780(9)
_cell_length_b     8.5585(2)
_cell_length_c     26.6841(10)
_cell_angle_alpha     90
_cell_angle_beta     113.514(4)
_cell_angle_gamma     90
_cell_volume     5042.2(3)
_cell_formula_units_Z     12
_cell_measurement_reflns_used     8955
_cell_measurement_theta_min     2.4922
_cell_measurement_theta_max     29.0411
_cell_measurement_temperature     293(2)
_exptl_crystal_description     'plate'
_exptl_crystal_colour     'yellow'
_exptl_crystal_size_max     0.25
_exptl_crystal_size_mid     0.15
_exptl_crystal_size_min     0.03
_exptl_crystal_density_diffrn     1.663
_exptl_crystal_density_meas     ?
_exptl_crystal_density_method     ?
_exptl_crystal_F_000     2544
_exptl_absorpt_coefficient_mu     1.349
_exptl_absorpt_correction_type     multi-scan
_exptl_absorpt_process_details
;
(CrysAlis PRO; Agilent, 2011)
;
_shelx_estimated_absorpt_T_min     ?
_shelx_estimated_absorpt_T_max     ?
_exptl_absorpt_correction_T_min     0.60369
_exptl_absorpt_correction_T_max     1.00000
_diffrn_ambient_temperature     293(2)
_diffrn_radiation_type     MoK\a
_diffrn_radiation_wavelength     0.71073
_diffrn_radiation_source     'Enhance (Mo) X-ray Source'
_diffrn_radiation_monochromator     graphite
_diffrn_measurement_device_type     'Agilent Xcalibur Sapphire3'
_diffrn_measurement_method     '\w scans'
_diffrn_detector_area_resol_mean     16.1829
_diffrn_reflns_number     58403
_diffrn_reflns_av_R_equivalents     0.0571
_diffrn_reflns_theta_min     2.521
_diffrn_reflns_theta_max     29.105
_diffrn_reflns_theta_full     25.000
_diffrn_measured_fraction_theta_max     0.911
_diffrn_measured_fraction_theta_full     0.999
_diffrn_reflns_limit_h_min     -32
_diffrn_reflns_limit_h_max     31
_diffrn_reflns_limit_k_min     -11
_diffrn_reflns_limit_k_max     11
_diffrn_reflns_limit_l_min     -34
_diffrn_reflns_limit_l_max     35
_refine_special_details     ?
_reflns_number_total     12332
_reflns_number_gt     8246
_reflns_threshold_expression     I>2\s(I)
_refine_ls_structure_factor_coef     Fsqd
_refine_ls_matrix_type     full
_refine_ls_R_factor_all     0.0937
_refine_ls_R_factor_gt     0.0515
_refine_ls_wR_factor_gt     0.0830
_refine_ls_wR_factor_ref     0.0963
_refine_ls_goodness_of_fit_ref     1.083
_refine_ls_restrained_S_all     1.083
_refine_ls_number_reflns     12332
_refine_ls_number_parameters     595
_refine_ls_number_restraints     0
_refine_ls_hydrogen_treatment     constr
_refine_ls_weighting_scheme     calc
_refine_ls_weighting_details
              'w=1/[\s^2^(Fo^2^)+(0.0258P)^2^+4.0221P] where P=(Fo^2^+2Fc^2^)/3'
_atom_sites_solution_hydrogens     geom
_atom_sites_solution_primary     ?
_atom_sites_solution_secondary     ?
_refine_ls_shift/su_max     0.001
_refine_ls_shift/su_mean     0.000
_refine_diff_density_max     0.775
_refine_diff_density_min     -0.688
_refine_ls_extinction_method     none
_refine_ls_extinction_coef     .
loop_
    _atom_type_symbol
    _atom_type_description
    _atom_type_scat_dispersion_real
    _atom_type_scat_dispersion_imag
    _atom_type_scat_source
    'C' 'C' 0.0033 0.0016
                         'International Tables Vol C Tables 4.2.6.8 and 6.1.1.4'
    'H' 'H' 0.0000 0.0000
                         'International Tables Vol C Tables 4.2.6.8 and 6.1.1.4'
    'N' 'N' 0.0061 0.0033
                         'International Tables Vol C Tables 4.2.6.8 and 6.1.1.4'
    'S' 'S' 0.1246 0.1234
                         'International Tables Vol C Tables 4.2.6.8 and 6.1.1.4'
    'Pd' 'Pd' -0.9988 1.0072
                         'International Tables Vol C Tables 4.2.6.8 and 6.1.1.4'
_computing_data_collection
;
CrysAlis PRO (Agilent, 2011)
;
_computing_cell_refinement
;
CrysAlis PRO (Agilent, 2011)
;
_computing_data_reduction
;
CrysAlis PRO (Agilent, 2011)
;
_computing_structure_solution
;
SIR92 (Altomare <i>et al.</i>,  1994)
;
_computing_structure_refinement
;
SHELXL2014 (Sheldrick, 2008)
;
_computing_molecular_graphics
;
<i>CrystalMaker</i> (CrystalMaker, 2011)
;
_computing_publication_material
;
SHELXL2014 (Sheldrick, 2008)
;
loop_
    _atom_site_type_symbol
    _atom_site_label
    _atom_site_fract_x
    _atom_site_fract_y
    _atom_site_fract_z
    _atom_site_U_iso_or_equiv
    _atom_site_adp_type
    _atom_site_calc_flag
    _atom_site_occupancy
    _atom_site_disorder_assembly
    _atom_site_disorder_group
    C C1 0.47872(19) 0.9806(5) 0.59090(18) 0.0540(11) Uani d 1 . .
    H H1 0.4729 0.8838 0.6039 0.065 Uiso calc 1 . .
    C C2 0.5189(2) 1.0838(6) 0.6266(2) 0.0637(13) Uani d 1 . .
    H H2 0.5398 1.0577 0.6632 0.076 Uiso calc 1 . .
    C C3 0.5275(2) 1.2265(6) 0.6070(2) 0.0676(14) Uani d 1 . .
    H H3 0.5550 1.2974 0.6303 0.081 Uiso calc 1 . .
    C C4 0.4954(2) 1.2637(5) 0.5531(2) 0.0590(13) Uani d 1 . .
    H H4 0.5008 1.3610 0.5401 0.071 Uiso calc 1 . .
    C C5 0.45500(17) 1.1572(4) 0.51770(18) 0.0429(10) Uani d 1 . .
    C C6 0.41895(17) 1.1804(4) 0.45974(18) 0.0425(10) Uani d 1 . .
    C C11 0.38240(17) 1.0550(4) 0.43218(16) 0.0400(9) Uani d 1 . .
    C C12 0.33523(17) 0.5711(5) 0.47067(16) 0.0421(9) Uani d 1 . .
    C C13 0.25652(19) 0.3891(5) 0.41511(17) 0.0503(11) Uani d 1 . .
    H H13A 0.2655 0.2870 0.4044 0.060 Uiso calc 1 . .
    H H13B 0.2527 0.4626 0.3863 0.060 Uiso calc 1 . .
    C C14 0.19769(18) 0.3824(5) 0.42284(18) 0.0536(11) Uani d 1 . .
    H H14A 0.1658 0.3430 0.3898 0.064 Uiso calc 1 . .
    H H14B 0.1865 0.4867 0.4296 0.064 Uiso calc 1 . .
    C C15 0.2039(2) 0.2771(6) 0.47048(19) 0.0656(14) Uani d 1 . .
    H H15A 0.1670 0.2814 0.4768 0.079 Uiso calc 1 . .
    H H15B 0.2097 0.1701 0.4616 0.079 Uiso calc 1 . .
    C C16 0.25689(19) 0.3259(5) 0.52196(18) 0.0550(12) Uani d 1 . .
    H H16A 0.2486 0.4275 0.5336 0.066 Uiso calc 1 . .
    H H16B 0.2618 0.2515 0.5509 0.066 Uiso calc 1 . .
    C C17 0.31480(18) 0.3338(5) 0.51270(18) 0.0515(11) Uani d 1 . .
    H H17A 0.3474 0.3730 0.5453 0.062 Uiso calc 1 . .
    H H17B 0.3258 0.2301 0.5051 0.062 Uiso calc 1 . .
    N N1 0.44742(14) 1.0153(4) 0.53759(14) 0.0460(8) Uani d 1 . .
    N N2 0.30608(14) 0.4380(4) 0.46629(13) 0.0445(8) Uani d 1 . .
    S S1 0.39245(5) 0.63462(13) 0.53043(5) 0.0510(3) Uani d 1 . .
    S S2 0.31981(5) 0.70232(13) 0.41777(4) 0.0500(3) Uani d 1 . .
    Pd Pd1 0.38867(2) 0.86906(3) 0.48024(2) 0.04174(9) Uani d 1 . .
    C C42 -0.1449(3) 0.3674(7) 0.1333(2) 0.0747(15) Uani d 1 . .
    H H42 -0.1863 0.3804 0.1138 0.090 Uiso calc 1 . .
    C C43 -0.1223(3) 0.2369(7) 0.1647(2) 0.0768(16) Uani d 1 . .
    H H43 -0.1487 0.1610 0.1674 0.092 Uiso calc 1 . .
    C C44 -0.0605(3) 0.2182(6) 0.1925(2) 0.0716(15) Uani d 1 . .
    H H44 -0.0453 0.1289 0.2134 0.086 Uiso calc 1 . .
    C C45 -0.0210(2) 0.3326(5) 0.18941(18) 0.0532(12) Uani d 1 . .
    C C46 0.0450(2) 0.3269(5) 0.21499(18) 0.0535(11) Uani d 1 . .
    C C47 0.0774(3) 0.2004(6) 0.2458(2) 0.0753(16) Uani d 1 . .
    H H47 0.0571 0.1136 0.2510 0.090 Uiso calc 1 . .
    C C48 0.1401(3) 0.2049(7) 0.2685(2) 0.0793(17) Uani d 1 . .
    H H48 0.1618 0.1208 0.2891 0.095 Uiso calc 1 . .
    C C49 0.1703(3) 0.3323(6) 0.2609(2) 0.0709(14) Uani d 1 . .
    H H49 0.2124 0.3349 0.2766 0.085 Uiso calc 1 . .
    C C50 0.1381(2) 0.4575(5) 0.22969(18) 0.0571(12) Uani d 1 . .
    H H50 0.1589 0.5429 0.2244 0.068 Uiso calc 1 . .
    C C51 0.0755(2) 0.4574(5) 0.20639(17) 0.0473(10) Uani d 1 . .
    C C52 0.03404(18) 0.9253(5) 0.12234(16) 0.0453(10) Uani d 1 . .
    C C53 0.10411(19) 1.1262(5) 0.11693(18) 0.0578(12) Uani d 1 . .
    H H53A 0.1342 1.0456 0.1335 0.069 Uiso calc 1 . .
    H H53B 0.1119 1.2115 0.1428 0.069 Uiso calc 1 . .
    C C54 0.1088(2) 1.1846(6) 0.06519(19) 0.0626(13) Uani d 1 . .
    H H54A 0.1483 1.2317 0.0743 0.075 Uiso calc 1 . .
    H H54B 0.1052 1.0970 0.0410 0.075 Uiso calc 1 . .
    C C55 0.0602(2) 1.3033(6) 0.0360(2) 0.0693(14) Uani d 1 . .
    H H55A 0.0657 1.3951 0.0588 0.083 Uiso calc 1 . .
    H H55B 0.0633 1.3352 0.0023 0.083 Uiso calc 1 . .
    C C56 -0.0014(2) 1.2336(5) 0.02334(19) 0.0635(13) Uani d 1 . .
    H H56A -0.0086 1.1498 -0.0030 0.076 Uiso calc 1 . .
    H H56B -0.0322 1.3129 0.0070 0.076 Uiso calc 1 . .
    C C57 -0.0066(2) 1.1706(5) 0.07404(19) 0.0575(12) Uani d 1 . .
    H H57A -0.0061 1.2570 0.0978 0.069 Uiso calc 1 . .
    H H57B -0.0450 1.1167 0.0638 0.069 Uiso calc 1 . .
    N N5 -0.04432(17) 0.4636(4) 0.15885(15) 0.0528(9) Uani d 1 . .
    N N6 0.04299(15) 1.0624(4) 0.10399(14) 0.0467(8) Uani d 1 . .
    S S5 0.09201(5) 0.80207(14) 0.16127(5) 0.0576(3) Uani d 1 . .
    S S6 -0.03610(5) 0.84672(14) 0.10983(5) 0.0585(3) Uani d 1 . .
    Pd Pd3 0.02011(2) 0.62500(4) 0.16033(2) 0.04749(10) Uani d 1 . .
    C C7 0.4200(2) 1.3170(5) 0.4314(2) 0.0562(12) Uani d 1 . .
    H H7 0.4442 1.4006 0.4497 0.067 Uiso calc 1 . .
    C C8 0.3848(2) 1.3272(5) 0.3759(2) 0.0625(13) Uani d 1 . .
    H H8 0.3849 1.4186 0.3571 0.075 Uiso calc 1 . .
    C C9 0.3500(2) 1.2038(6) 0.3487(2) 0.0606(13) Uani d 1 . .
    H H9 0.3272 1.2102 0.3112 0.073 Uiso calc 1 . .
    C C10 0.3488(2) 1.0690(5) 0.37684(18) 0.0545(11) Uani d 1 . .
    H H10 0.3248 0.9857 0.3579 0.065 Uiso calc 1 . .
    C C21 0.4498(2) 0.0167(6) 0.1723(2) 0.0633(13) Uani d 1 . .
    H H21 0.4504 0.1109 0.1551 0.076 Uiso calc 1 . .
    C C22 0.4939(2) -0.0922(7) 0.1785(2) 0.0749(15) Uani d 1 . .
    H H22 0.5235 -0.0731 0.1652 0.090 Uiso calc 1 . .
    C C23 0.4934(3) -0.2304(7) 0.2049(2) 0.0777(16) Uani d 1 . .
    H H23 0.5239 -0.3039 0.2109 0.093 Uiso calc 1 . .
    C C24 0.4481(2) -0.2592(6) 0.22206(19) 0.0699(15) Uani d 1 . .
    H H24 0.4470 -0.3541 0.2386 0.084 Uiso calc 1 . .
    C C25 0.4037(2) -0.1475(5) 0.21495(17) 0.0544(12) Uani d 1 . .
    C C26 0.3526(2) -0.1629(5) 0.23108(17) 0.0529(12) Uani d 1 . .
    C C27 0.3415(2) -0.2961(6) 0.25529(19) 0.0652(14) Uani d 1 . .
    H H27 0.3670 -0.3822 0.2620 0.078 Uiso calc 1 . .
    C C28 0.2925(3) -0.2998(6) 0.26931(19) 0.0723(16) Uani d 1 . .
    H H28 0.2856 -0.3882 0.2863 0.087 Uiso calc 1 . .
    C C29 0.2534(2) -0.1751(6) 0.25874(19) 0.0689(14) Uani d 1 . .
    H H29 0.2200 -0.1791 0.2680 0.083 Uiso calc 1 . .
    C C30 0.2648(2) -0.0418(5) 0.23374(17) 0.0584(12) Uani d 1 . .
    H H30 0.2385 0.0428 0.2264 0.070 Uiso calc 1 . .
    C C31 0.3136(2) -0.0332(5) 0.21989(16) 0.0488(11) Uani d 1 . .
    C C32 0.29763(19) 0.4484(5) 0.14680(16) 0.0474(10) Uani d 1 . .
    C C33 0.2954(2) 0.6764(5) 0.09022(18) 0.0541(11) Uani d 1 . .
    H H33A 0.3330 0.6322 0.0912 0.065 Uiso calc 1 . .
    H H33B 0.3037 0.7812 0.1052 0.065 Uiso calc 1 . .
    C C34 0.2494(2) 0.6829(6) 0.03194(18) 0.0614(13) Uani d 1 . .
    H H34A 0.2450 0.5797 0.0158 0.074 Uiso calc 1 . .
    H H34B 0.2637 0.7530 0.0111 0.074 Uiso calc 1 . .
    C C35 0.1882(2) 0.7388(6) 0.0286(2) 0.0720(15) Uani d 1 . .
    H H35A 0.1910 0.8477 0.0395 0.086 Uiso calc 1 . .
    H H35B 0.1587 0.7308 -0.0088 0.086 Uiso calc 1 . .
    C C36 0.1675(2) 0.6421(6) 0.06549(18) 0.0614(13) Uani d 1 . .
    H H36A 0.1306 0.6868 0.0658 0.074 Uiso calc 1 . .
    H H36B 0.1584 0.5368 0.0511 0.074 Uiso calc 1 . .
    C C37 0.2145(2) 0.6357(5) 0.12260(18) 0.0584(12) Uani d 1 . .
    H H37A 0.2199 0.7390 0.1388 0.070 Uiso calc 1 . .
    H H37B 0.2011 0.5662 0.1443 0.070 Uiso calc 1 . .
    C C41 -0.1044(2) 0.4787(6) 0.1314(2) 0.0636(13) Uani d 1 . .
    H H41 -0.1193 0.5677 0.1102 0.076 Uiso calc 1 . .
    N N3 0.40623(16) -0.0083(4) 0.19014(14) 0.0527(9) Uani d 1 . .
    N N4 0.27226(16) 0.5801(4) 0.12316(14) 0.0499(9) Uani d 1 . .
    S S3 0.36489(5) 0.37714(14) 0.14774(5) 0.0570(3) Uani d 1 . .
    S S4 0.26594(6) 0.32525(13) 0.17964(5) 0.0571(3) Uani d 1 . .
    Pd Pd2 0.34020(2) 0.14795(4) 0.18645(2) 0.04822(10) Uani d 1 . .
loop_
    _atom_site_aniso_label
    _atom_site_aniso_U_11
    _atom_site_aniso_U_22
    _atom_site_aniso_U_33
    _atom_site_aniso_U_12
    _atom_site_aniso_U_13
    _atom_site_aniso_U_23
    C1 0.057(3) 0.058(3) 0.044(3) -0.006(2) 0.018(2) -0.005(2)
    C2 0.059(3) 0.078(3) 0.049(3) -0.005(3) 0.016(2) -0.020(3)
    C3 0.051(3) 0.074(4) 0.069(4) -0.015(3) 0.016(3) -0.030(3)
    C4 0.053(3) 0.047(3) 0.078(4) -0.011(2) 0.027(3) -0.015(3)
    C5 0.037(2) 0.040(2) 0.056(3) -0.0019(19) 0.023(2) -0.008(2)
    C6 0.038(2) 0.038(2) 0.057(3) 0.0010(18) 0.026(2) -0.003(2)
    C11 0.037(2) 0.040(2) 0.045(3) 0.0036(18) 0.0189(19) -0.0031(19)
    C12 0.040(2) 0.044(2) 0.046(2) -0.0016(19) 0.0220(19) -0.0047(19)
    C13 0.056(3) 0.049(2) 0.045(3) -0.016(2) 0.020(2) -0.010(2)
    C14 0.039(2) 0.067(3) 0.052(3) -0.007(2) 0.015(2) 0.005(2)
    C15 0.046(3) 0.082(3) 0.069(3) -0.009(3) 0.022(2) 0.014(3)
    C16 0.056(3) 0.056(3) 0.055(3) 0.008(2) 0.025(2) 0.016(2)
    C17 0.047(3) 0.049(2) 0.056(3) -0.002(2) 0.017(2) 0.010(2)
    N1 0.0406(19) 0.050(2) 0.049(2) -0.0007(16) 0.0192(17) -0.0078(17)
    N2 0.044(2) 0.0458(19) 0.045(2) -0.0068(17) 0.0192(16) 0.0000(17)
    S1 0.0469(6) 0.0522(6) 0.0465(6) -0.0083(5) 0.0108(5) -0.0018(5)
    S2 0.0547(7) 0.0481(6) 0.0446(6) -0.0095(5) 0.0170(5) 0.0023(5)
    Pd1 0.04080(18) 0.03782(16) 0.04519(19) -0.00455(14) 0.01567(14)
                                                                    -0.00407(15)
    C42 0.073(4) 0.083(4) 0.074(4) -0.025(3) 0.036(3) -0.020(3)
    C43 0.095(5) 0.073(4) 0.077(4) -0.036(3) 0.050(4) -0.017(3)
    C44 0.101(5) 0.063(3) 0.060(3) -0.019(3) 0.042(3) 0.002(3)
    C45 0.083(4) 0.048(3) 0.042(3) -0.007(2) 0.039(3) -0.005(2)
    C46 0.075(3) 0.053(3) 0.041(3) 0.007(2) 0.032(2) 0.003(2)
    C47 0.106(5) 0.068(3) 0.066(4) 0.008(3) 0.049(3) 0.020(3)
    C48 0.102(5) 0.083(4) 0.057(3) 0.030(4) 0.036(3) 0.026(3)
    C49 0.079(4) 0.081(4) 0.056(3) 0.014(3) 0.031(3) 0.004(3)
    C50 0.067(3) 0.056(3) 0.052(3) 0.004(3) 0.028(2) -0.001(2)
    C51 0.062(3) 0.043(2) 0.044(3) -0.002(2) 0.029(2) -0.006(2)
    C52 0.047(2) 0.052(2) 0.042(2) 0.001(2) 0.024(2) 0.000(2)
    C53 0.049(3) 0.061(3) 0.059(3) -0.011(2) 0.016(2) 0.002(2)
    C54 0.058(3) 0.072(3) 0.062(3) -0.022(3) 0.029(3) -0.003(3)
    C55 0.084(4) 0.066(3) 0.058(3) -0.018(3) 0.028(3) 0.013(3)
    C56 0.071(3) 0.055(3) 0.057(3) 0.001(3) 0.018(3) 0.012(2)
    C57 0.051(3) 0.054(3) 0.066(3) 0.004(2) 0.022(2) 0.008(2)
    N5 0.066(3) 0.050(2) 0.052(2) -0.006(2) 0.033(2) -0.0086(19)
    N6 0.040(2) 0.050(2) 0.050(2) -0.0003(17) 0.0174(16) 0.0075(18)
    S5 0.0478(7) 0.0572(7) 0.0656(8) 0.0043(6) 0.0202(6) 0.0132(6)
    S6 0.0443(6) 0.0604(7) 0.0729(8) -0.0049(6) 0.0255(6) 0.0081(6)
    Pd3 0.0554(2) 0.04311(18) 0.0490(2) -0.00138(16) 0.02612(16) -0.00015(16)
    C7 0.053(3) 0.045(2) 0.073(4) -0.004(2) 0.028(3) 0.001(2)
    C8 0.071(3) 0.052(3) 0.073(4) 0.010(3) 0.039(3) 0.017(3)
    C9 0.068(3) 0.063(3) 0.054(3) 0.014(3) 0.027(3) 0.009(3)
    C10 0.060(3) 0.048(2) 0.052(3) 0.005(2) 0.019(2) -0.002(2)
    C21 0.052(3) 0.065(3) 0.065(3) -0.006(3) 0.015(3) -0.009(3)
    C22 0.056(3) 0.091(4) 0.068(4) 0.003(3) 0.015(3) -0.020(3)
    C23 0.069(4) 0.080(4) 0.066(4) 0.024(3) 0.007(3) -0.013(3)
    C24 0.077(4) 0.057(3) 0.051(3) 0.013(3) 0.000(3) 0.001(2)
    C25 0.059(3) 0.047(2) 0.037(2) -0.001(2) -0.003(2) -0.003(2)
    C26 0.058(3) 0.052(3) 0.032(2) -0.007(2) 0.000(2) -0.003(2)
    C27 0.073(4) 0.055(3) 0.047(3) -0.005(3) 0.002(3) 0.002(2)
    C28 0.094(4) 0.061(3) 0.042(3) -0.020(3) 0.006(3) 0.004(2)
    C29 0.075(4) 0.079(4) 0.047(3) -0.026(3) 0.017(3) -0.008(3)
    C30 0.063(3) 0.059(3) 0.043(3) -0.011(2) 0.010(2) -0.008(2)
    C31 0.049(3) 0.051(3) 0.032(2) -0.006(2) 0.002(2) -0.004(2)
    C32 0.052(3) 0.049(2) 0.035(2) -0.003(2) 0.011(2) -0.004(2)
    C33 0.054(3) 0.051(3) 0.056(3) -0.008(2) 0.021(2) 0.004(2)
    C34 0.072(3) 0.065(3) 0.047(3) -0.014(3) 0.024(2) 0.008(2)
    C35 0.062(3) 0.083(4) 0.057(3) -0.007(3) 0.009(3) 0.022(3)
    C36 0.053(3) 0.070(3) 0.058(3) -0.004(3) 0.019(2) 0.001(3)
    C37 0.065(3) 0.059(3) 0.058(3) 0.013(2) 0.031(2) 0.010(2)
    C41 0.061(3) 0.065(3) 0.065(3) -0.004(3) 0.026(3) -0.006(3)
    N3 0.049(2) 0.054(2) 0.042(2) -0.0057(18) 0.0042(18) -0.0072(18)
    N4 0.051(2) 0.055(2) 0.044(2) 0.0026(18) 0.0195(18) 0.0077(18)
    S3 0.0483(7) 0.0545(7) 0.0648(8) 0.0017(6) 0.0189(6) 0.0004(6)
    S4 0.0644(8) 0.0543(7) 0.0540(7) 0.0005(6) 0.0251(6) 0.0104(6)
    Pd2 0.0496(2) 0.04335(18) 0.0424(2) -0.00218(16) 0.00854(15) -0.00136(15)
_geom_special_details
;
All e.s.d.'s (except the e.s.d. in the dihedral angle between two l.s. planes)
are estimated using the full covariance matrix. The cell e.s.d.'s are taken
into account individually in the estimation of e.s.d.'s in distances, angles
and torsion angles; correlations between e.s.d.'s in cell parameters are only
used when they are defined by crystal symmetry. An approximate (isotropic)
treatment of cell e.s.d.'s is used for estimating e.s.d.'s involving l.s.
planes.
;
loop_
    _geom_bond_atom_site_label_1
    _geom_bond_atom_site_label_2
    _geom_bond_site_symmetry_2
    _geom_bond_distance
    _geom_bond_publ_flag
    C1 N1 . 1.351(5) ?
    C1 C2 . 1.374(6) ?
    C1 H1 . 0.9300 ?
    C2 C3 . 1.377(7) ?
    C2 H2 . 0.9300 ?
    C3 C4 . 1.371(6) ?
    C3 H3 . 0.9300 ?
    C4 C5 . 1.392(5) ?
    C4 H4 . 0.9300 ?
    C5 N1 . 1.366(5) ?
    C5 C6 . 1.454(6) ?
    C6 C11 . 1.397(5) ?
    C6 C7 . 1.398(6) ?
    C11 C10 . 1.377(5) ?
    C11 Pd1 . 2.011(4) ?
    C12 N2 . 1.319(5) ?
    C12 S2 . 1.725(4) ?
    C12 S1 . 1.727(4) ?
    C13 N2 . 1.471(5) ?
    C13 C14 . 1.512(5) ?
    C13 H13A . 0.9700 ?
    C13 H13B . 0.9700 ?
    C14 C15 . 1.516(6) ?
    C14 H14A . 0.9700 ?
    C14 H14B . 0.9700 ?
    C15 C16 . 1.513(6) ?
    C15 H15A . 0.9700 ?
    C15 H15B . 0.9700 ?
    C16 C17 . 1.512(6) ?
    C16 H16A . 0.9700 ?
    C16 H16B . 0.9700 ?
    C17 N2 . 1.471(5) ?
    C17 H17A . 0.9700 ?
    C17 H17B . 0.9700 ?
    N1 Pd1 . 2.045(3) ?
    S1 Pd1 . 2.3939(11) ?
    S2 Pd1 . 2.3149(11) ?
    C42 C43 . 1.373(7) ?
    C42 C41 . 1.378(6) ?
    C42 H42 . 0.9300 ?
    C43 C44 . 1.382(7) ?
    C43 H43 . 0.9300 ?
    C44 C45 . 1.390(6) ?
    C44 H44 . 0.9300 ?
    C45 N5 . 1.368(5) ?
    C45 C46 . 1.459(6) ?
    C46 C47 . 1.395(6) ?
    C46 C51 . 1.405(6) ?
    C47 C48 . 1.384(7) ?
    C47 H47 . 0.9300 ?
    C48 C49 . 1.371(7) ?
    C48 H48 . 0.9300 ?
    C49 C50 . 1.388(6) ?
    C49 H49 . 0.9300 ?
    C50 C51 . 1.382(6) ?
    C50 H50 . 0.9300 ?
    C51 Pd3 . 2.009(4) ?
    C52 N6 . 1.322(5) ?
    C52 S6 . 1.722(4) ?
    C52 S5 . 1.727(4) ?
    C53 N6 . 1.476(5) ?
    C53 C54 . 1.515(6) ?
    C53 H53A . 0.9700 ?
    C53 H53B . 0.9700 ?
    C54 C55 . 1.511(6) ?
    C54 H54A . 0.9700 ?
    C54 H54B . 0.9700 ?
    C55 C56 . 1.506(6) ?
    C55 H55A . 0.9700 ?
    C55 H55B . 0.9700 ?
    C56 C57 . 1.508(6) ?
    C56 H56A . 0.9700 ?
    C56 H56B . 0.9700 ?
    C57 N6 . 1.470(5) ?
    C57 H57A . 0.9700 ?
    C57 H57B . 0.9700 ?
    N5 C41 . 1.342(5) ?
    N5 Pd3 . 2.065(4) ?
    S5 Pd3 . 2.2935(12) ?
    S6 Pd3 . 2.4069(12) ?
    C7 C8 . 1.384(6) ?
    C7 H7 . 0.9300 ?
    C8 C9 . 1.363(6) ?
    C8 H8 . 0.9300 ?
    C9 C10 . 1.383(6) ?
    C9 H9 . 0.9300 ?
    C10 H10 . 0.9300 ?
    C21 N3 . 1.331(6) ?
    C21 C22 . 1.372(6) ?
    C21 H21 . 0.9300 ?
    C22 C23 . 1.378(7) ?
    C22 H22 . 0.9300 ?
    C23 C24 . 1.364(7) ?
    C23 H23 . 0.9300 ?
    C24 C25 . 1.390(6) ?
    C24 H24 . 0.9300 ?
    C25 N3 . 1.376(5) ?
    C25 C26 . 1.461(6) ?
    C26 C27 . 1.388(6) ?
    C26 C31 . 1.408(6) ?
    C27 C28 . 1.374(7) ?
    C27 H27 . 0.9300 ?
    C28 C29 . 1.376(7) ?
    C28 H28 . 0.9300 ?
    C29 C30 . 1.403(6) ?
    C29 H29 . 0.9300 ?
    C30 C31 . 1.368(6) ?
    C30 H30 . 0.9300 ?
    C31 Pd2 . 2.016(4) ?
    C32 N4 . 1.317(5) ?
    C32 S3 . 1.721(4) ?
    C32 S4 . 1.730(4) ?
    C33 N4 . 1.467(5) ?
    C33 C34 . 1.508(6) ?
    C33 H33A . 0.9700 ?
    C33 H33B . 0.9700 ?
    C34 C35 . 1.517(6) ?
    C34 H34A . 0.9700 ?
    C34 H34B . 0.9700 ?
    C35 C36 . 1.514(6) ?
    C35 H35A . 0.9700 ?
    C35 H35B . 0.9700 ?
    C36 C37 . 1.494(6) ?
    C36 H36A . 0.9700 ?
    C36 H36B . 0.9700 ?
    C37 N4 . 1.464(5) ?
    C37 H37A . 0.9700 ?
    C37 H37B . 0.9700 ?
    C41 H41 . 0.9300 ?
    N3 Pd2 . 2.050(4) ?
    S3 Pd2 . 2.3996(12) ?
    S4 Pd2 . 2.2963(13) ?
loop_
    _geom_angle_atom_site_label_1
    _geom_angle_atom_site_label_2
    _geom_angle_atom_site_label_3
    _geom_angle_site_symmetry_1
    _geom_angle_site_symmetry_3
    _geom_angle
    _geom_angle_publ_flag
    N1 C1 C2 . . 122.1(4) ?
    N1 C1 H1 . . 118.9 ?
    C2 C1 H1 . . 118.9 ?
    C1 C2 C3 . . 118.6(5) ?
    C1 C2 H2 . . 120.7 ?
    C3 C2 H2 . . 120.7 ?
    C4 C3 C2 . . 119.8(5) ?
    C4 C3 H3 . . 120.1 ?
    C2 C3 H3 . . 120.1 ?
    C3 C4 C5 . . 120.5(4) ?
    C3 C4 H4 . . 119.7 ?
    C5 C4 H4 . . 119.7 ?
    N1 C5 C4 . . 119.0(4) ?
    N1 C5 C6 . . 114.8(3) ?
    C4 C5 C6 . . 126.2(4) ?
    C11 C6 C7 . . 120.1(4) ?
    C11 C6 C5 . . 116.0(4) ?
    C7 C6 C5 . . 123.9(4) ?
    C10 C11 C6 . . 118.4(4) ?
    C10 C11 Pd1 . . 128.0(3) ?
    C6 C11 Pd1 . . 113.6(3) ?
    N2 C12 S2 . . 123.9(3) ?
    N2 C12 S1 . . 123.7(3) ?
    S2 C12 S1 . . 112.5(2) ?
    N2 C13 C14 . . 110.0(3) ?
    N2 C13 H13A . . 109.7 ?
    C14 C13 H13A . . 109.7 ?
    N2 C13 H13B . . 109.7 ?
    C14 C13 H13B . . 109.7 ?
    H13A C13 H13B . . 108.2 ?
    C13 C14 C15 . . 110.6(4) ?
    C13 C14 H14A . . 109.5 ?
    C15 C14 H14A . . 109.5 ?
    C13 C14 H14B . . 109.5 ?
    C15 C14 H14B . . 109.5 ?
    H14A C14 H14B . . 108.1 ?
    C16 C15 C14 . . 111.3(4) ?
    C16 C15 H15A . . 109.4 ?
    C14 C15 H15A . . 109.4 ?
    C16 C15 H15B . . 109.4 ?
    C14 C15 H15B . . 109.4 ?
    H15A C15 H15B . . 108.0 ?
    C17 C16 C15 . . 111.2(4) ?
    C17 C16 H16A . . 109.4 ?
    C15 C16 H16A . . 109.4 ?
    C17 C16 H16B . . 109.4 ?
    C15 C16 H16B . . 109.4 ?
    H16A C16 H16B . . 108.0 ?
    N2 C17 C16 . . 109.5(3) ?
    N2 C17 H17A . . 109.8 ?
    C16 C17 H17A . . 109.8 ?
    N2 C17 H17B . . 109.8 ?
    C16 C17 H17B . . 109.8 ?
    H17A C17 H17B . . 108.2 ?
    C1 N1 C5 . . 120.0(4) ?
    C1 N1 Pd1 . . 125.6(3) ?
    C5 N1 Pd1 . . 114.4(3) ?
    C12 N2 C13 . . 122.3(3) ?
    C12 N2 C17 . . 123.8(3) ?
    C13 N2 C17 . . 113.6(3) ?
    C12 S1 Pd1 . . 84.79(14) ?
    C12 S2 Pd1 . . 87.34(14) ?
    C11 Pd1 N1 . . 81.17(15) ?
    C11 Pd1 S2 . . 100.29(12) ?
    N1 Pd1 S2 . . 177.45(10) ?
    C11 Pd1 S1 . . 175.08(12) ?
    N1 Pd1 S1 . . 103.52(10) ?
    S2 Pd1 S1 . . 75.09(4) ?
    C43 C42 C41 . . 118.2(5) ?
    C43 C42 H42 . . 120.9 ?
    C41 C42 H42 . . 120.9 ?
    C42 C43 C44 . . 120.0(5) ?
    C42 C43 H43 . . 120.0 ?
    C44 C43 H43 . . 120.0 ?
    C43 C44 C45 . . 120.1(5) ?
    C43 C44 H44 . . 119.9 ?
    C45 C44 H44 . . 119.9 ?
    N5 C45 C44 . . 119.0(5) ?
    N5 C45 C46 . . 114.7(4) ?
    C44 C45 C46 . . 126.3(5) ?
    C47 C46 C51 . . 120.4(5) ?
    C47 C46 C45 . . 123.5(5) ?
    C51 C46 C45 . . 116.1(4) ?
    C48 C47 C46 . . 119.5(5) ?
    C48 C47 H47 . . 120.2 ?
    C46 C47 H47 . . 120.2 ?
    C49 C48 C47 . . 120.6(5) ?
    C49 C48 H48 . . 119.7 ?
    C47 C48 H48 . . 119.7 ?
    C48 C49 C50 . . 119.9(5) ?
    C48 C49 H49 . . 120.0 ?
    C50 C49 H49 . . 120.0 ?
    C51 C50 C49 . . 121.2(5) ?
    C51 C50 H50 . . 119.4 ?
    C49 C50 H50 . . 119.4 ?
    C50 C51 C46 . . 118.3(4) ?
    C50 C51 Pd3 . . 127.8(3) ?
    C46 C51 Pd3 . . 113.9(3) ?
    N6 C52 S6 . . 124.5(3) ?
    N6 C52 S5 . . 123.6(3) ?
    S6 C52 S5 . . 111.9(2) ?
    N6 C53 C54 . . 109.8(4) ?
    N6 C53 H53A . . 109.7 ?
    C54 C53 H53A . . 109.7 ?
    N6 C53 H53B . . 109.7 ?
    C54 C53 H53B . . 109.7 ?
    H53A C53 H53B . . 108.2 ?
    C55 C54 C53 . . 111.6(4) ?
    C55 C54 H54A . . 109.3 ?
    C53 C54 H54A . . 109.3 ?
    C55 C54 H54B . . 109.3 ?
    C53 C54 H54B . . 109.3 ?
    H54A C54 H54B . . 108.0 ?
    C56 C55 C54 . . 109.9(4) ?
    C56 C55 H55A . . 109.7 ?
    C54 C55 H55A . . 109.7 ?
    C56 C55 H55B . . 109.7 ?
    C54 C55 H55B . . 109.7 ?
    H55A C55 H55B . . 108.2 ?
    C55 C56 C57 . . 111.6(4) ?
    C55 C56 H56A . . 109.3 ?
    C57 C56 H56A . . 109.3 ?
    C55 C56 H56B . . 109.3 ?
    C57 C56 H56B . . 109.3 ?
    H56A C56 H56B . . 108.0 ?
    N6 C57 C56 . . 111.9(4) ?
    N6 C57 H57A . . 109.2 ?
    C56 C57 H57A . . 109.2 ?
    N6 C57 H57B . . 109.2 ?
    C56 C57 H57B . . 109.2 ?
    H57A C57 H57B . . 107.9 ?
    C41 N5 C45 . . 120.1(4) ?
    C41 N5 Pd3 . . 125.7(3) ?
    C45 N5 Pd3 . . 114.2(3) ?
    C52 N6 C57 . . 122.9(3) ?
    C52 N6 C53 . . 122.4(4) ?
    C57 N6 C53 . . 114.4(3) ?
    C52 S5 Pd3 . . 88.37(15) ?
    C52 S6 Pd3 . . 84.87(14) ?
    C51 Pd3 N5 . . 81.04(16) ?
    C51 Pd3 S5 . . 98.70(13) ?
    N5 Pd3 S5 . . 179.26(10) ?
    C51 Pd3 S6 . . 173.14(13) ?
    N5 Pd3 S6 . . 105.44(11) ?
    S5 Pd3 S6 . . 74.84(4) ?
    C8 C7 C6 . . 119.7(4) ?
    C8 C7 H7 . . 120.1 ?
    C6 C7 H7 . . 120.1 ?
    C9 C8 C7 . . 120.3(4) ?
    C9 C8 H8 . . 119.8 ?
    C7 C8 H8 . . 119.8 ?
    C8 C9 C10 . . 119.9(5) ?
    C8 C9 H9 . . 120.1 ?
    C10 C9 H9 . . 120.1 ?
    C11 C10 C9 . . 121.6(4) ?
    C11 C10 H10 . . 119.2 ?
    C9 C10 H10 . . 119.2 ?
    N3 C21 C22 . . 122.0(5) ?
    N3 C21 H21 . . 119.0 ?
    C22 C21 H21 . . 119.0 ?
    C21 C22 C23 . . 118.8(5) ?
    C21 C22 H22 . . 120.6 ?
    C23 C22 H22 . . 120.6 ?
    C24 C23 C22 . . 119.8(5) ?
    C24 C23 H23 . . 120.1 ?
    C22 C23 H23 . . 120.1 ?
    C23 C24 C25 . . 120.3(5) ?
    C23 C24 H24 . . 119.8 ?
    C25 C24 H24 . . 119.8 ?
    N3 C25 C24 . . 118.8(5) ?
    N3 C25 C26 . . 115.1(4) ?
    C24 C25 C26 . . 126.1(5) ?
    C27 C26 C31 . . 120.7(5) ?
    C27 C26 C25 . . 123.6(5) ?
    C31 C26 C25 . . 115.8(4) ?
    C28 C27 C26 . . 119.5(5) ?
    C28 C27 H27 . . 120.2 ?
    C26 C27 H27 . . 120.2 ?
    C27 C28 C29 . . 121.2(5) ?
    C27 C28 H28 . . 119.4 ?
    C29 C28 H28 . . 119.4 ?
    C28 C29 C30 . . 118.7(5) ?
    C28 C29 H29 . . 120.6 ?
    C30 C29 H29 . . 120.6 ?
    C31 C30 C29 . . 121.7(5) ?
    C31 C30 H30 . . 119.2 ?
    C29 C30 H30 . . 119.2 ?
    C30 C31 C26 . . 118.2(4) ?
    C30 C31 Pd2 . . 128.3(4) ?
    C26 C31 Pd2 . . 113.4(3) ?
    N4 C32 S3 . . 124.3(3) ?
    N4 C32 S4 . . 123.4(3) ?
    S3 C32 S4 . . 112.3(2) ?
    N4 C33 C34 . . 109.9(3) ?
    N4 C33 H33A . . 109.7 ?
    C34 C33 H33A . . 109.7 ?
    N4 C33 H33B . . 109.7 ?
    C34 C33 H33B . . 109.7 ?
    H33A C33 H33B . . 108.2 ?
    C33 C34 C35 . . 111.7(4) ?
    C33 C34 H34A . . 109.3 ?
    C35 C34 H34A . . 109.3 ?
    C33 C34 H34B . . 109.3 ?
    C35 C34 H34B . . 109.3 ?
    H34A C34 H34B . . 107.9 ?
    C36 C35 C34 . . 110.7(4) ?
    C36 C35 H35A . . 109.5 ?
    C34 C35 H35A . . 109.5 ?
    C36 C35 H35B . . 109.5 ?
    C34 C35 H35B . . 109.5 ?
    H35A C35 H35B . . 108.1 ?
    C37 C36 C35 . . 111.8(4) ?
    C37 C36 H36A . . 109.3 ?
    C35 C36 H36A . . 109.3 ?
    C37 C36 H36B . . 109.3 ?
    C35 C36 H36B . . 109.3 ?
    H36A C36 H36B . . 107.9 ?
    N4 C37 C36 . . 110.6(4) ?
    N4 C37 H37A . . 109.5 ?
    C36 C37 H37A . . 109.5 ?
    N4 C37 H37B . . 109.5 ?
    C36 C37 H37B . . 109.5 ?
    H37A C37 H37B . . 108.1 ?
    N5 C41 C42 . . 122.5(5) ?
    N5 C41 H41 . . 118.8 ?
    C42 C41 H41 . . 118.8 ?
    C21 N3 C25 . . 120.3(4) ?
    C21 N3 Pd2 . . 125.8(3) ?
    C25 N3 Pd2 . . 113.9(3) ?
    C32 N4 C37 . . 122.7(4) ?
    C32 N4 C33 . . 123.6(4) ?
    C37 N4 C33 . . 113.4(3) ?
    C32 S3 Pd2 . . 84.42(15) ?
    C32 S4 Pd2 . . 87.47(15) ?
    C31 Pd2 N3 . . 81.62(17) ?
    C31 Pd2 S4 . . 99.70(14) ?
    N3 Pd2 S4 . . 178.20(11) ?
    C31 Pd2 S3 . . 174.86(14) ?
    N3 Pd2 S3 . . 103.49(11) ?
    S4 Pd2 S3 . . 75.20(4) ?
_shelx_hkl_file
;
   0   0   3    0.49    0.10
   0   0  -3   -0.03    0.04
   0   0  -4    0.25    0.08
   0   0   4    0.10    0.07
   0   0  -4    0.20    0.10
   0   0   4    0.17    0.10
   0   0   5    0.29    0.12
   0   0  -5    0.13    0.12
   0   0   5   -0.05    0.08
   0   0  -5    0.25    0.13
   0   0   6  287.66    2.79
   0   0  -6  292.72    2.91
   0   0   6  279.82    2.84
   0   0  -6  281.21    2.79
   0   0   7    0.23    0.19
   0   0  -7    0.06    0.10
   0   0  -7    0.31    0.17
   0   0   8    1.66    0.27
   0   0   9   -0.05    0.16
   0   0  10    4.93    0.51
   0   0  11    0.11    0.22
   0   0  12   14.77    0.96
   0   0  13    0.04    0.20
   0   0  14   51.09    1.94
   0   0  15    0.75    0.34
   0   0  16   17.66    1.25
   0   0  17    0.73    0.42
   0   0  18   13.87    1.19
   0   0 -18   14.82    0.74
   0   0 -18   12.74    1.09
   0   0 -19    0.62    0.39
   0   0 -19    1.01    0.24
   0   0  19    0.46    0.38
   0   0  20   29.44    1.83
   0   0 -20   29.18    1.07
   0   0 -20   28.68    1.72
   0   0  21    1.77    0.55
   0   0  21    0.30    0.23
   0   0 -21    1.33    0.49
   0   0  22   12.56    1.30
   0   0 -22   10.16    1.10
   0   0 -23    0.96    0.48
   0   0  23    1.00    0.50
   0   0  24    8.60    1.15
   0   0 -24    8.09    1.07
   0   0 -25    0.18    0.27
   0   0  25    0.76    0.49
   0   0 -26    1.52    0.48
   0   0  26    2.28    0.67
   0   0  27    0.43    0.36
   0   0 -27    0.29    0.27
   0   0  28    2.98    0.80
   0   0 -28    2.97    0.75
   0   0  29    0.40    0.43
   0   0 -29    0.03    0.31
   0   0  30    3.18    0.89
   0   0 -30    1.97    0.68
   0   0  31    0.20    0.49
   0   0 -31    0.23    0.46
   0   0  32    1.35    0.61
   0   0 -32    1.28    0.58
   0  -1   1   27.62    0.65
   0   1  -1    0.06    0.05
   0   1   1    0.03    0.05
   0  -1  -1   27.67    0.63
   0   1  -1   27.26    0.65
   0   1   1   27.69    0.63
   0   1   1   28.17    0.61
   0  -1  -1   27.19    0.70
   0   1  -2    0.45    0.10
   0   1   2    0.41    0.10
   0   1   2    0.59    0.12
   0   1  -2    0.06    0.06
   0   1  -2    0.32    0.09
   0  -1  -2    0.02    0.04
   0  -1  -2    0.15    0.06
   0  -1  -2    0.06    0.04
   0  -1   2    0.47    0.10
   0   1   2    0.04    0.04
   0  -1   2    0.04    0.05
   0   1   2    0.43    0.08
   0  -1  -2    0.40    0.09
   0  -1  -2    0.38    0.10
   0  -1   2    0.35    0.10
   0  -1   3    1.16    0.16
   0   1  -3    1.41    0.21
   0   1  -3    1.26    0.17
   0  -1   3    1.62    0.19
   0   1  -3    1.29    0.18
   0   1   3    0.33    0.08
   0  -1  -3    1.13    0.15
   0  -1   3    1.34    0.16
   0  -1   3    1.34    0.20
   0   1   3    0.91    0.18
   0  -1  -3    1.42    0.17
   0   1   3    1.30    0.17
   0  -1  -3    1.30    0.18
   0   1   4    4.25    0.33
   0   1   4    4.04    0.35
   0  -1  -4    4.18    0.27
   0  -1   4    4.48    0.28
   0  -1  -4    4.06    0.34
   0   1  -4    4.45    0.36
   0  -1  -4    4.01    0.31
   0  -1   4    4.28    0.30
   0  -1   4    4.39    0.37
   0  -1   4    4.18    0.34
   0   1  -4    4.06    0.37
   0  -1   5    0.16    0.06
   0  -1   5    0.04    0.07
   0   1   5    0.42    0.15
   0  -1   5    0.37    0.11
   0   1  -5    0.25    0.14
   0  -1   5    0.20    0.08
   0  -1  -5    0.27    0.09
   0  -1   5    0.12    0.17
   0  -1  -5    0.21    0.14
   0   1  -5    0.18    0.12
   0  -1  -5    0.17    0.15
   0  -1   5    0.19    0.12
   0   1   5    0.44    0.18
   0  -1   6   85.09    1.42
   0  -1   6   90.19    1.08
   0   1   6   87.92    1.84
   0  -1   6   87.20    1.83
   0  -1   6   91.11    1.26
   0  -1  -6   87.91    1.67
   0  -1   6   85.02    1.40
   0  -1  -6   89.67    1.23
   0   1  -6   85.48    1.78
   0   1  -7  170.84    2.69
   0  -1   7  159.80    2.62
   0  -1   7  170.81    1.72
   0   1   7  172.07    2.73
   0  -1  -7  167.15    2.47
   0  -1  -7  167.93    1.65
   0  -1   7  168.34    2.15
   0  -1   7  170.57    1.56
   0  -1   8    0.82    0.28
   0  -1  -8    0.60    0.10
   0  -1  -8    0.98    0.27
   0  -1   8    0.54    0.18
   0   1  -8    1.01    0.27
   0  -1   8    0.67    0.11
   0   1   8    0.99    0.29
   0  -1  -9    5.94    0.29
   0  -1   9    5.83    0.48
   0  -1   9    6.38    0.32
   0  -1  -9    6.91    0.59
   0   1  -9    7.52    0.64
   0   1   9    5.86    0.58
   0   1 -10    2.69    0.42
   0   1  10    3.35    0.48
   0   1 -10    2.73    0.24
   0  -1 -10    2.45    0.18
   0  -1  10    2.64    0.36
   0  -1 -10    3.22    0.44
   0  -1  10    2.58    0.20
   0  -1 -11   22.00    0.50
   0   1 -11   22.01    0.70
   0  -1  11   22.66    1.05
   0  -1 -11   21.78    1.10
   0  -1  11   19.95    0.52
   0   1 -11   22.35    1.20
   0   1  11   22.35    1.23
   0  -1 -12   95.81    2.37
   0   1 -12   90.98    1.49
   0   1  12   92.20    2.54
   0  -1  12   92.56    2.24
   0   1 -12   92.49    2.49
   0   1 -13   38.75    1.01
   0  -1 -13   37.68    1.57
   0  -1  13   38.48    1.51
   0   1 -13   37.63    1.66
   0   1  13   39.11    1.75
   0   1  14    5.25    0.69
   0   1 -14    4.18    0.63
   0  -1 -14    4.04    0.59
   0  -1  14    4.76    0.60
   0   1 -14    4.53    0.37
   0   1  15    0.25    0.31
   0  -1 -15    1.06    0.36
   0   1 -15    0.78    0.38
   0  -1  15    0.54    0.27
   0   1 -15    0.84    0.19
   0   1 -16   25.58    1.51
   0   1 -16   25.64    0.90
   0  -1  16   26.93    1.45
   0   1  16   26.38    1.59
   0   1 -17    8.07    0.92
   0   1 -17    9.13    0.57
   0  -1  17   10.14    0.96
   0   1  17   11.16    1.11
   0  -1  18   47.62    2.09
   0   1  18   49.48    2.32
   0   1 -18   47.94    2.19
   0   1  19    8.74    0.54
   0  -1  19    8.31    0.94
   0   1  19    8.69    1.05
   0   1 -19    8.20    0.98
   0  -1  20   16.46    1.31
   0   1 -20   14.57    1.29
   0   1  20   15.51    1.38
   0   1  21    7.04    1.01
   0  -1  21    7.30    0.93
   0  -1  21    8.22    0.80
   0   1 -21    6.94    0.94
   0  -1  22   10.34    0.92
   0   1 -22   12.73    1.27
   0   1  22   11.53    1.29
   0  -1  22   10.88    1.18
   0   1 -23    1.30    0.49
   0   1  23    3.17    0.74
   0  -1  23    1.76    0.60
   0  -1 -24    6.78    0.96
   0  -1  24    6.34    0.94
   0   1  24    5.61    0.97
   0   1 -24    6.23    0.96
   0  -1  25    0.70    0.36
   0   1  25    0.15    0.35
   0   1 -25   -0.21    0.33
   0  -1 -25    0.55    0.36
   0   1  26    4.89    0.95
   0  -1  26    5.12    0.94
   0  -1 -26    3.17    0.71
   0   1 -26    3.71    0.78
   0  -1  27    5.40    0.97
   0  -1 -27    7.21    1.05
   0   1  27    6.99    1.15
   0   1 -27    6.99    1.07
   0   1  28    2.69    0.81
   0  -1  28    2.33    0.70
   0  -1 -28    0.89    0.49
   0   1 -28    1.73    0.61
   0   1  29    0.48    0.41
   0  -1 -29    0.38    0.32
   0   1 -29    0.30    0.36
   0  -1  30    0.50    0.50
   0  -1 -30    0.55    0.39
   0   1  30   -0.33    0.51
   0   1 -30    0.35    0.35
   0   1 -31    0.51    0.42
   0  -1 -31   -0.24    0.42
   0   1  31   -0.31    0.48
   0  -1 -32    1.98    0.70
   0   1 -32    2.03    0.75
   0  -1  32    2.15    0.68
   0   2   0  237.47    2.53
   0  -2   0  235.30    2.46
   0   2   0  238.14    2.05
   0  -2   0  249.31    2.57
   0  -2   0  249.70    2.73
   0  -2   0  253.41    2.99
   0  -2   0  237.92    2.13
   0   2   0  235.34    2.67
   0  -2   0  240.92    2.43
   0  -2  -1    8.57    0.47
   0   2  -1    8.82    0.53
   0   2   1    7.68    0.49
   0  -2   1    7.80    0.48
   0  -2  -1    8.52    0.50
   0   2   1    8.65    0.45
   0   2  -1    8.45    0.35
   0  -2  -1    9.10    0.58
   0  -2   1    9.81    0.56
   0  -2  -1    8.25    0.46
   0  -2  -1    9.16    0.49
   0   2  -1    9.24    0.52
   0  -2  -1    8.53    0.45
   0  -2   1    9.17    0.51
   0   2   1    8.70    0.48
   0  -2   1    8.50    0.55
   0  -2   1    8.73    0.37
   0   2   2    0.82    0.17
   0  -2  -2    0.64    0.15
   0   2  -2    0.85    0.11
   0   2  -2    0.68    0.17
   0   2   2    0.68    0.17
   0  -2  -2    0.62    0.16
   0  -2   2    0.65    0.17
   0  -2  -2    0.90    0.16
   0  -2   2    0.71    0.16
   0  -2  -2    0.96    0.18
   0  -2   2    0.82    0.19
   0   2  -2    0.76    0.18
   0  -2   2    0.78    0.11
   0  -2  -2    0.86    0.19
   0  -2   2    1.22    0.22
   0   2   2    0.75    0.18
   0   2  -3    1.75    0.26
   0  -2  -3    1.94    0.26
   0  -2  -3    2.33    0.23
   0  -2   3    2.38    0.30
   0  -2   3    2.26    0.30
   0  -2   3    2.17    0.17
   0   2  -3    2.15    0.28
   0   2   3    2.48    0.29
   0  -2   3    2.84    0.31
   0  -2  -3    2.60    0.28
   0   2  -3    2.14    0.30
   0  -2  -3    1.92    0.27
   0   2   3    2.70    0.30
   0   2   3    2.08    0.28
   0  -2  -3    2.66    0.31
   0  -2   3    2.74    0.32
   0  -2   4   38.05    1.25
   0  -2  -4   41.24    1.06
   0  -2  -4   39.68    1.22
   0   2   4   38.34    1.22
   0  -2  -4   39.24    0.81
   0  -2  -4   39.26    1.20
   0   2   4   39.24    1.11
   0   2  -4   40.10    1.24
   0   2   4   39.12    1.07
   0  -2   4   41.71    1.22
   0  -2  -4   38.81    1.08
   0   2  -4   38.13    1.14
   0  -2   5   59.62    1.44
   0   2   5   57.50    1.59
   0  -2  -5   60.59    1.47
   0   2   5   54.58    1.27
   0   2   5   58.09    0.97
   0  -2   5   56.89    1.60
   0  -2  -5   55.95    1.35
   0   2  -5   58.01    1.57
   0   2  -5   57.32    1.43
   0  -2  -5   56.00    0.90
   0  -2   6    0.24    0.13
   0  -2  -6    0.32    0.12
   0   2  -6    0.51    0.21
   0   2   6    0.26    0.10
   0  -2  -6    0.64    0.21
   0   2   6    0.38    0.09
   0  -2   6    0.43    0.22
   0   2   6    0.34    0.17
   0   2  -6    0.53    0.19
   0   2  -7    2.07    0.36
   0  -2   7    2.33    0.39
   0  -2  -7    2.44    0.35
   0   2   7    2.18    0.27
   0  -2  -7    2.56    0.31
   0   2   7    2.86    0.41
   0  -2   7    2.34    0.29
   0   2   7    2.32    0.18
   0   2   8    7.21    0.29
   0   2  -8    7.33    0.66
   0  -2   8    7.02    0.45
   0  -2  -8    7.48    0.60
   0  -2  -8    7.93    0.53
   0  -2   8    7.60    0.52
   0   2   8    8.13    0.71
   0  -2   8    6.30    0.40
   0  -2   8    6.41    0.63
   0   2   8    8.12    0.52
   0   2   9  110.68    1.93
   0  -2  -9  109.45    2.37
   0   2   9  106.50    1.08
   0  -2   9  111.59    1.91
   0   2  -9  107.32    2.60
   0  -2  -9  110.60    1.94
   0   2   9  110.87    2.69
   0  -2   9  114.68    1.65
   0  -2   9  110.42    2.68
   0  -2   9  115.53    1.99
   0  -2  10    1.22    0.37
   0   2  10    0.87    0.35
   0   2 -10    1.04    0.34
   0  -2 -10    1.01    0.31
   0  -2  10    0.70    0.20
   0  -2  10    1.12    0.18
   0  -2 -10    0.66    0.16
   0  -2  10    0.34    0.13
   0   2  10    0.49    0.08
   0  -2  11   86.74    1.69
   0  -2  11   85.44    1.91
   0  -2  11   89.37    2.54
   0   2 -11   89.89    2.56
   0  -2  11   87.71    1.46
   0  -2 -11   85.84    1.66
   0  -2 -11   84.59    2.27
   0   2  11   87.54    2.57
   0   2  12   11.69    0.99
   0  -2  12   12.93    0.80
   0  -2  12   13.18    1.03
   0  -2  12   12.33    0.63
   0  -2 -12   12.18    0.62
   0   2 -12   12.83    1.04
   0  -2 -12   12.99    0.94
   0  -2 -13    0.47    0.14
   0   2 -13    0.53    0.08
   0   2 -13    0.91    0.33
   0  -2 -13    1.61    0.43
   0  -2  13    0.88    0.18
   0   2  13    1.30    0.42
   0  -2  13    1.13    0.27
   0   2 -14    2.97    0.21
   0   2 -14    3.04    0.56
   0   2  14    3.10    0.61
   0  -2 -14    3.79    0.57
   0  -2  14    2.83    0.44
   0  -2 -14    2.97    0.29
   0  -2  14    2.67    0.29
   0  -2  15   26.05    0.84
   0   2 -15   28.83    1.65
   0  -2 -15   29.97    1.55
   0   2  15   30.97    1.77
   0  -2  15   27.91    1.36
   0  -2 -15   28.52    0.83
   0   2 -16    0.56    0.37
   0   2  16    0.36    0.32
   0  -2  16    0.20    0.20
   0  -2  16   -0.05    0.09
   0  -2 -16    0.10    0.31
   0  -2 -17    2.80    0.53
   0   2  17    2.79    0.63
   0  -2  17    2.40    0.46
   0   2 -17    2.44    0.51
   0   2 -18    1.57    0.50
   0  -2 -18    2.17    0.53
   0  -2  18    1.13    0.42
   0   2  18    2.06    0.53
   0  -2  19    1.94    0.45
   0   2  19    3.40    0.69
   0   2 -19    2.83    0.63
   0  -2 -19    2.57    0.52
   0  -2  20    0.63    0.34
   0   2  20    0.51    0.41
   0   2 -20    0.57    0.33
   0  -2 -20    0.35    0.32
   0   2  21    0.05    0.30
   0   2 -21   -0.12    0.35
   0  -2  21    0.07    0.29
   0  -2  21    0.24    0.23
   0   2  22    0.56    0.38
   0   2 -22    0.06    0.33
   0  -2  22    0.92    0.37
   0  -2  22   -0.18    0.31
   0   2 -23   -0.03    0.34
   0  -2  23    0.25    0.29
   0   2  23    0.73    0.44
   0  -2  23    0.03    0.24
   0   2 -24    0.28    0.32
   0   2  24    0.90    0.50
   0  -2  24    0.12    0.33
   0  -2  24    0.31    0.31
   0   2 -25    0.12    0.34
   0  -2  25    0.05    0.31
   0   2  25   -0.01    0.36
   0   2  26    0.11    0.40
   0   2 -26    0.54    0.43
   0  -2  26    0.61    0.47
   0   2  27    4.69    1.02
   0  -2  27    4.29    0.87
   0   2 -27    6.03    1.05
   0  -2  28   -0.04    0.33
   0   2 -28    0.22    0.39
   0  -2 -28    0.16    0.40
   0   2  28   -0.63    0.59
   0   2 -29    0.70    0.46
   0   2  29    0.11    0.53
   0  -2 -29   -0.28    0.43
   0   2 -30    1.39    0.60
   0   2  30    0.44    0.49
   0  -2 -30    0.81    0.43
   0  -2 -31    0.39    0.45
   0   2 -31    0.82    0.53
   0  -2 -32    0.36    0.31
   0  -2 -33    2.35    0.73
   0   3   0    0.04    0.08
   0   3   0   -0.06    0.15
   0  -3   0    0.19    0.15
   0  -3   0    0.20    0.11
   0   3   0   -0.01    0.12
   0  -3   0   -0.01    0.13
   0  -3   1    0.50    0.18
   0  -3  -1    0.12    0.11
   0  -3   1    0.36    0.12
   0   3  -1    0.26    0.14
   0  -3   1    0.32    0.14
   0  -3  -1    0.63    0.20
   0   3  -1    0.36    0.11
   0   3   1    0.37    0.16
   0   3   1    0.38    0.13
   0  -3  -1    0.46    0.15
   0   3  -1    0.23    0.17
   0   3  -2   10.55    0.45
   0  -3   2   10.84    0.71
   0  -3  -2    9.72    0.59
   0  -3  -2   10.58    0.65
   0   3   2    9.46    0.61
   0   3   2   10.44    0.69
   0  -3  -2   10.64    0.64
   0   3  -2   10.00    0.70
   0   3  -2    9.40    0.66
   0  -3   2   10.57    0.48
   0  -3  -3   13.75    0.75
   0   3   3   13.69    0.78
   0   3   3   12.31    0.75
   0   3  -3   13.31    0.81
   0  -3   3   13.47    0.51
   0  -3  -3   13.38    0.66
   0   3  -3   13.59    0.48
   0  -3   3   14.46    0.85
   0   3  -3   13.74    0.83
   0  -3  -4    5.56    0.50
   0  -3   4    5.63    0.55
   0   3   4    5.47    0.53
   0   3  -4    5.94    0.56
   0   3  -4    5.39    0.53
   0   3   4    5.80    0.52
   0  -3  -4    5.81    0.43
   0  -3   4    5.88    0.33
   0  -3   5   21.03    1.11
   0   3   5   21.34    0.98
   0  -3  -5   21.16    0.96
   0   3  -5   21.35    1.09
   0  -3  -5   20.80    0.76
   0  -3   5   19.18    0.59
   0   3  -5   23.07    1.08
   0   3   5   19.94    1.06
   0   3  -6   10.08    0.79
   0  -3  -6    8.98    0.65
   0  -3  -6    9.01    0.48
   0   3   6    9.16    0.76
   0  -3   6    8.95    0.76
   0  -3   6    9.60    0.43
   0   3   6   10.45    0.70
   0   3  -6    9.92    0.74
   0   3   7   81.84    1.93
   0   3  -7   87.10    2.16
   0   3   7   80.97    2.31
   0  -3  -7   82.14    2.00
   0   3  -7   83.37    2.33
   0  -3   7   82.37    2.36
   0   3   8    7.87    0.78
   0   3  -8    8.73    0.71
   0   3  -8    8.09    0.78
   0  -3  -8    7.71    0.65
   0   3   8    7.25    0.58
   0  -3   8    7.68    0.78
   0   3  -9    1.39    0.39
   0  -3  -9    1.32    0.33
   0  -3   9    1.98    0.44
   0   3   9    0.96    0.29
   0   3   9    1.24    0.28
   0   3  10   28.65    1.53
   0  -3  10   27.62    1.53
   0   3  10   27.58    1.16
   0   3 -10   26.21    1.46
   0  -3  10   27.72    0.97
   0  -3 -10   29.32    1.32
   0  -3  11    4.85    0.70
   0   3  11    6.35    0.57
   0  -3  11    6.26    0.50
   0   3 -11    6.53    0.77
   0  -3 -11    5.84    0.66
   0   3  11    5.81    0.77
   0  -3 -12   12.91    0.96
   0  -3  12   11.98    0.73
   0   3 -12   11.66    1.05
   0  -3  12   12.36    1.06
   0   3  12   10.95    1.03
   0   3  12   12.28    0.80
   0  -3  13   13.29    1.15
   0   3  13   12.31    1.12
   0  -3 -13   12.01    0.96
   0   3 -13   13.00    1.14
   0   3  13   10.94    0.77
   0  -3  13   12.23    0.78
   0   3  14    0.39    0.31
   0  -3 -14    0.31    0.24
   0   3 -14    0.35    0.32
   0   3  14    0.17    0.18
   0  -3  14    0.24    0.17
   0  -3  14    0.92    0.40
   0   3  15    7.45    0.92
   0  -3  15    7.00    0.65
   0   3 -15    7.42    0.92
   0   3  15    6.65    0.63
   0  -3 -15    7.50    0.83
   0  -3  15    7.58    0.93
   0   3  16    9.91    1.09
   0  -3  16    9.83    0.81
   0   3  16    9.43    0.76
   0  -3 -16   10.70    0.99
   0   3 -16    8.82    1.02
   0   3 -17    5.28    0.82
   0  -3  17    3.89    0.55
   0  -3 -17    3.83    0.68
   0   3  17    3.61    0.69
   0   3  17    3.78    0.50
   0   3 -18    1.05    0.44
   0   3  18    1.38    0.54
   0  -3 -18    0.72    0.40
   0  -3  18    0.77    0.29
   0   3  18    1.24    0.33
   0   3 -19    6.67    0.95
   0   3  19    5.98    0.64
   0   3  19    7.23    1.02
   0  -3 -19    6.47    0.83
   0  -3  19    6.63    0.75
   0  -3  19    5.99    0.81
   0  -3  20    0.96    0.41
   0   3  20    0.75    0.38
   0  -3  20    1.52    0.41
   0   3 -20    1.49    0.56
   0   3  20    0.70    0.26
   0  -3 -20    0.38    0.31
   0  -3  21    6.01    0.84
   0  -3 -21    6.90    0.92
   0  -3  21    7.03    0.85
   0   3  21    8.47    1.16
   0   3 -21    7.42    1.06
   0  -3  22    4.98    0.75
   0  -3 -22    4.92    0.82
   0   3 -22    5.16    0.92
   0   3  22    5.30    0.98
   0  -3  22    5.14    0.82
   0  -3  23    1.28    0.45
   0  -3  23    0.84    0.39
   0  -3 -23    0.68    0.37
   0   3  23    0.46    0.49
   0   3 -23    0.82    0.54
   0  -3  24    1.85    0.53
   0   3 -24    1.50    0.62
   0   3  24    1.69    0.65
   0  -3  24    1.17    0.44
   0  -3  25    0.61    0.40
   0   3 -25    0.95    0.55
   0   3  25    1.49    0.52
   0   3  26    3.83    0.93
   0   3 -26    2.56    0.78
   0   3 -27    4.01    0.92
   0   3  27    4.89    1.04
   0   3  28   -0.10    0.38
   0   3 -28    0.45    0.41
   0   3  29    0.69    0.51
   0   3 -29    0.55    0.41
   0   3 -30    0.16    0.45
   0  -3 -30    0.08    0.33
   0  -3 -31    1.01    0.51
   0  -4   0  328.09    4.07
   0  -4   0  318.88    4.12
   0   4   0  306.51    3.30
   0  -4   0  308.47    3.52
   0   4   0  320.91    4.47
   0  -4   1    6.58    0.64
   0   4   1    7.45    0.70
   0  -4   1    7.17    0.65
   0   4  -1    6.33    0.67
   0  -4  -1    6.43    0.59
   0   4  -1    6.49    0.46
   0   4  -1    7.07    0.66
   0   4   1    7.25    0.55
   0  -4   1    6.74    0.65
   0  -4   1    6.82    0.51
   0  -4  -1    6.93    0.61
   0  -4   2    4.67    0.54
   0   4   2    4.29    0.53
   0  -4  -2    4.11    0.47
   0   4  -2    4.58    0.36
   0   4   2    4.52    0.47
   0  -4   2    4.29    0.54
   0  -4   2    4.41    0.38
   0   4  -2    4.97    0.59
   0   4  -2    4.58    0.52
   0  -4  -2    4.84    0.51
   0   4  -3    1.38    0.20
   0  -4  -3    1.16    0.30
   0  -4   3    1.44    0.21
   0  -4   3    1.33    0.31
   0   4  -3    1.27    0.34
   0   4  -3    1.67    0.37
   0  -4  -3    1.60    0.32
   0   4   3    1.55    0.32
   0   4   3    1.33    0.32
   0  -4   3    1.66    0.33
   0  -4  -4    1.79    0.31
   0   4   4    1.80    0.38
   0   4   4    1.85    0.35
   0  -4   4    1.82    0.38
   0   4  -4    1.17    0.34
   0  -4   4    1.61    0.35
   0   4  -4    1.98    0.39
   0  -4  -4    1.90    0.38
   0  -4  -4    2.00    0.15
   0  -4   4    2.19    0.24
   0   4   5    4.78    0.59
   0  -4  -5    4.68    0.45
   0  -4   5    5.10    0.64
   0  -4   5    4.45    0.33
   0   4  -5    4.89    0.61
   0   4   5    5.35    0.59
   0   4  -5    4.95    0.60
   0  -4  -5    5.28    0.59
   0  -4   6  116.16    1.66
   0  -4   6  119.30    3.02
   0   4   6  119.83    2.93
   0  -4  -6  120.62    2.12
   0   4  -6  124.93    2.91
   0  -4  -6  119.76    2.60
   0   4  -6  121.80    2.99
   0   4   6  117.73    2.67
   0  -4  -7    2.58    0.32
   0   4  -7    2.07    0.38
   0  -4   7    2.24    0.24
   0  -4  -7    2.61    0.44
   0   4   7    1.92    0.43
   0   4   7    2.01    0.38
   0   4  -7    2.44    0.45
   0  -4   7    2.95    0.51
   0  -4   8    0.11    0.07
   0   4  -8    0.15    0.22
   0   4   8    0.09    0.17
   0  -4  -8    0.05    0.19
   0   4   8    0.22    0.24
   0  -4   8    0.13    0.25
   0   4  -8    0.34    0.27
   0   4  -9    3.74    0.54
   0   4  -9    4.03    0.63
   0  -4   9    3.56    0.58
   0   4   9    3.59    0.48
   0  -4   9    3.16    0.29
   0   4   9    3.50    0.58
   0  -4  -9    3.25    0.50
   0   4  10    0.18    0.23
   0  -4  10    0.31    0.39
   0  -4 -10    0.30    0.26
   0   4 -10    0.33    0.28
   0   4  10    0.33    0.17
   0  -4  11    3.10    0.34
   0  -4 -11    3.66    0.55
   0   4 -11    3.19    0.60
   0  -4  11    2.53    0.54
   0   4  11    3.17    0.46
   0   4  11    2.36    0.49
   0   4 -12    5.74    0.78
   0  -4  12    6.30    0.82
   0   4  12    5.86    0.64
   0  -4  12    5.01    0.45
   0  -4 -12    5.57    0.70
   0   4  12    5.74    0.82
   0  -4 -13    0.40    0.30
   0  -4  13    0.34    0.18
   0   4  13    0.24    0.31
   0  -4  13    0.85    0.43
   0   4 -13    0.31    0.31
   0   4  13    0.36    0.23
   0  -4  14    9.51    1.08
   0   4  14   10.21    1.12
   0  -4  14    8.73    0.67
   0  -4 -14   10.28    0.96
   0   4  14    8.63    0.78
   0   4 -14   10.00    1.09
   0   4 -15    0.04    0.27
   0   4  15    0.33    0.36
   0  -4 -15    0.07    0.34
   0  -4  15    0.24    0.18
   0   4  15    0.18    0.16
   0  -4  15    0.22    0.34
   0   4 -16    0.14    0.33
   0  -4  16   -0.17    0.36
   0  -4 -16   -0.39    0.33
   0   4  16    0.69    0.39
   0  -4  16    0.20    0.15
   0   4  16    0.13    0.17
   0  -4  16   -0.21    0.41
   0  -4  17    2.78    0.61
   0   4  17    4.14    0.57
   0  -4  17    4.48    0.82
   0  -4 -17    4.60    0.73
   0  -4  17    4.13    0.55
   0   4 -17    3.81    0.75
   0   4  17    4.76    0.87
   0   4 -18    2.17    0.64
   0  -4 -18    1.96    0.56
   0  -4  18    2.08    0.56
   0   4  18    2.00    0.64
   0   4  18    2.59    0.49
   0  -4  18    2.56    0.45
   0   4 -19    4.59    0.91
   0  -4  19    3.71    0.57
   0   4  19    4.80    0.92
   0  -4 -19    3.91    0.74
   0  -4  19    3.32    0.69
   0   4  19    4.02    0.59
   0  -4 -20    3.76    0.74
   0  -4  20    4.83    0.77
   0   4 -20    6.46    1.04
   0  -4  20    5.62    0.72
   0   4  20    5.53    0.98
   0  -4 -21    3.10    0.74
   0   4 -21    3.17    0.79
   0   4  21    2.45    0.77
   0  -4  21    1.51    0.51
   0   4  22    8.28    1.26
   0   4 -22    6.49    1.08
   0  -4 -22    7.32    1.01
   0  -4  22    7.12    1.02
   0   4  23    1.27    0.59
   0  -4 -23    0.84    0.44
   0  -4  23    0.31    0.44
   0   4 -23    0.38    0.49
   0   4  24    5.16    1.09
   0  -4  24    5.12    0.90
   0   4 -24    7.17    1.19
   0  -4 -24    6.86    1.02
   0  -4  25    0.24    0.34
   0   4  25   -0.34    0.43
   0  -4 -25    0.32    0.38
   0   4 -25    0.73    0.57
   0  -4  26    0.07    0.34
   0   4  26    0.14    0.45
   0   4 -26    0.13    0.37
   0  -4 -26    0.02    0.43
   0   4 -27    1.47    0.54
   0   4  27    0.24    0.45
   0   4  28    1.90    0.80
   0   4 -28    1.07    0.60
   0   5   0    0.15    0.14
   0  -5   0   -0.30    0.32
   0  -5   0   -0.18    0.24
   0   5   0   -0.03    0.20
   0  -5   0   -0.28    0.26
   0  -5  -1   17.36    1.09
   0   5   1   17.92    1.21
   0   5   1   19.24    0.98
   0  -5   1   19.12    1.13
   0   5  -1   20.77    1.31
   0  -5   1   20.04    1.22
   0  -5  -1   19.68    1.14
   0  -5   1   18.83    1.18
   0   5  -1   19.41    0.87
   0   5   2    0.09    0.17
   0  -5   2    0.18    0.22
   0   5   2   -0.10    0.29
   0   5  -2    0.09    0.26
   0  -5  -2    0.12    0.23
   0  -5   2   -0.22    0.38
   0  -5  -2   -0.06    0.22
   0  -5   2    0.18    0.24
   0   5  -2    0.17    0.24
   0   5  -2    0.15    0.14
   0   5  -3    9.36    0.90
   0  -5   3    8.55    0.82
   0   5  -3    8.66    0.85
   0  -5  -3    9.23    0.77
   0  -5  -3    9.83    0.83
   0   5  -3    8.77    0.53
   0  -5   3   10.29    0.93
   0   5   3   10.04    0.91
   0   5   3    9.03    0.77
   0  -5   3    9.12    0.59
   0  -5   4    5.67    0.45
   0  -5  -4    6.46    0.68
   0   5  -4    5.62    0.69
   0  -5  -4    6.10    0.60
   0  -5  -4    5.82    0.30
   0   5   4    5.87    0.65
   0   5  -4    5.56    0.73
   0  -5   4    6.31    0.71
   0  -5   4    6.35    0.73
   0   5   4    6.79    0.77
   0  -5   5    1.56    0.23
   0  -5  -5    1.35    0.32
   0   5  -5    1.07    0.34
   0  -5   5    1.31    0.35
   0   5  -5    1.54    0.43
   0   5   5    1.58    0.38
   0  -5  -5    1.15    0.35
   0   5   5    1.89    0.44
   0  -5   5    0.52    0.32
   0  -5  -6   39.49    1.42
   0   5  -6   37.97    1.81
   0   5  -6   37.57    1.81
   0  -5   6   39.72    1.92
   0  -5  -6   39.01    1.65
   0  -5   6   38.06    1.08
   0  -5   6   36.34    1.75
   0   5   6   37.71    1.72
   0   5   6   40.45    1.82
   0   5  -7   13.06    1.07
   0   5   7   13.40    1.04
   0   5   7   13.42    1.11
   0   5  -7   14.37    1.17
   0  -5   7   14.00    1.14
   0  -5   7   14.01    0.64
   0  -5  -7   14.23    0.84
   0  -5   7   13.83    1.16
   0  -5  -7   13.42    1.00
   0  -5   8    0.50    0.35
   0  -5  -8    0.41    0.25
   0  -5   8    0.44    0.13
   0   5   8    0.19    0.24
   0  -5   8    0.30    0.31
   0   5  -8    0.76    0.39
   0   5   8   -0.07    0.27
   0  -5  -8    0.49    0.18
   0   5  -8    0.39    0.33
   0   5  -9    3.29    0.63
   0  -5   9    2.54    0.55
   0   5  -9    3.64    0.66
   0  -5   9    2.23    0.20
   0  -5   9    2.79    0.30
   0  -5  -9    3.14    0.55
   0   5   9    3.02    0.60
   0   5   9    2.52    0.48
   0  -5   9    2.87    0.57
   0  -5 -10    0.68    0.34
   0   5 -10    0.78    0.34
   0  -5  10    0.74    0.37
   0  -5  10    0.80    0.10
   0   5  10    1.01    0.34
   0   5  10    0.72    0.28
   0  -5  10    0.54    0.32
   0  -5  10    0.46    0.15
   0   5 -10    0.56    0.32
   0   5 -11    1.53    0.52
   0   5  11    0.89    0.44
   0  -5 -11    0.69    0.34
   0   5  11    0.51    0.29
   0  -5  11    0.70    0.37
   0  -5  11    0.08    0.31
   0  -5  12   35.73    1.96
   0  -5  12   36.01    1.14
   0   5  12   36.50    2.10
   0   5  12   34.70    1.70
   0  -5 -12   38.90    1.83
   0  -5  12   38.22    2.15
   0   5 -12   33.82    2.03
   0  -5  13   19.92    0.90
   0   5  13   20.20    1.60
   0   5  13   19.07    1.28
   0  -5 -13   20.69    1.37
   0   5 -13   20.37    1.64
   0  -5  13   20.10    1.61
   0  -5  13   21.77    1.58
   0  -5  14    3.37    0.40
   0  -5  14    3.31    0.69
   0   5  14    3.48    0.58
   0  -5 -14    3.64    0.66
   0  -5  14    3.51    0.78
   0   5  14    4.33    0.83
   0   5 -14    3.50    0.74
   0   5  15    0.89    0.46
   0  -5  15    0.47    0.44
   0   5 -15    0.12    0.29
   0  -5 -15    0.13    0.34
   0  -5  15    0.23    0.38
   0   5  15    0.26    0.28
   0   5 -16   11.60    1.34
   0  -5  16   10.92    1.25
   0  -5 -16    9.82    1.05
   0  -5  16    7.48    0.98
   0   5  16   11.40    1.03
   0   5  16   12.29    1.35
   0  -5  17    0.96    0.51
   0   5 -17    1.70    0.65
   0   5  17    0.77    0.36
   0   5  17    0.92    0.54
   0  -5 -17    1.25    0.52
   0  -5  17    0.43    0.55
   0   5  18   28.92    1.63
   0  -5  18   26.40    1.99
   0   5 -18   27.07    2.08
   0  -5 -18   25.08    1.72
   0   5  18   29.79    2.19
   0  -5  18   25.69    1.90
   0  -5  19    0.10    0.43
   0   5  19    0.32    0.42
   0  -5 -19    0.72    0.54
   0   5 -19    1.00    0.53
   0  -5 -20    4.31    0.79
   0   5  20    5.69    1.06
   0  -5  20    4.96    0.91
   0   5 -20    5.25    1.00
   0   5  21    5.99    1.07
   0  -5  21    4.15    0.88
   0   5 -21    3.62    0.86
   0  -5 -21    3.66    0.77
   0   5 -22    4.32    0.94
   0   5  22    4.86    1.00
   0  -5  22    4.42    0.88
   0  -5 -22    5.10    0.89
   0  -5 -23    3.15    0.75
   0   5 -23    2.83    0.82
   0  -5  23    2.26    0.68
   0   5  23    3.07    0.89
   0   5  24    3.75    0.96
   0   5 -24    3.52    0.86
   0  -5 -24    3.69    0.81
   0  -5  24    2.79    0.79
   0   5  25    0.77    0.51
   0  -5  25   -1.02    0.53
   0  -5 -25    0.11    0.38
   0   5 -25   -0.23    0.46
   0  -5 -26    2.42    0.72
   0  -5  26    1.16    0.51
   0   5  26    3.65    0.98
   0   5 -26    3.18    0.89
   0  -5 -27    1.63    0.61
   0   5 -27    1.78    0.65
   0  -5  27    0.55    0.40
   0   6   0   58.89    2.40
   0  -6   0   58.19    2.16
   0  -6   0   60.56    2.24
   0   6   0   57.72    1.74
   0  -6   0   61.36    2.28
   0   6   1   14.03    0.91
   0  -6  -1   12.56    1.02
   0   6  -1   13.85    0.80
   0  -6   1   13.70    1.07
   0  -6  -1   13.55    1.06
   0  -6  -1   12.91    1.04
   0  -6   1   13.97    1.13
   0  -6   1   14.28    1.14
   0   6  -1   14.19    1.20
   0   6   1   12.18    1.12
   0   6   2    3.15    0.60
   0   6  -2    3.17    0.38
   0   6   2    2.44    0.41
   0  -6  -2    3.75    0.57
   0  -6   2    2.71    0.54
   0  -6  -2    2.94    0.51
   0  -6   2    2.82    0.51
   0  -6   2    2.33    0.47
   0   6  -2    2.50    0.58
   0   6   3   17.03    1.30
   0   6  -3   18.87    1.33
   0   6  -3   17.42    1.34
   0   6   3   15.72    1.05
   0   6  -3   16.76    0.80
   0  -6   3   17.19    1.30
   0  -6  -3   17.82    1.16
   0  -6  -3   16.42    1.17
   0  -6   3   15.45    1.13
   0  -6   3   17.97    1.29
   0   6   4    2.95    0.52
   0   6   4    1.74    0.49
   0  -6   4    3.28    0.63
   0   6  -4    2.42    0.56
   0  -6  -4    3.06    0.54
   0  -6  -4    3.12    0.50
   0  -6  -4    2.48    0.23
   0  -6   4    2.72    0.50
   0  -6   4    4.14    0.69
   0   6  -4    3.27    0.60
   0   6   5   61.24    2.42
   0  -6  -5   61.43    2.05
   0   6   5   61.75    2.29
   0  -6   5   60.24    2.42
   0  -6  -5   63.41    2.27
   0   6  -5   62.90    2.52
   0   6  -5   61.60    2.53
   0  -6   5   65.51    2.60
   0  -6  -6    6.93    0.71
   0  -6   6    6.58    0.88
   0   6  -6    7.07    0.88
   0   6  -6    5.55    0.82
   0  -6   6    5.80    0.80
   0  -6  -6    7.30    0.82
   0   6   6    6.49    0.86
   0   6   6    6.36    0.79
   0   6   7    5.66    0.78
   0   6   7    6.16    0.80
   0  -6  -7    6.02    0.63
   0   6  -7    5.76    0.84
   0  -6  -7    7.68    0.83
   0  -6   7    4.05    0.72
   0  -6   7    6.58    0.90
   0   6  -7    4.66    0.77
   0   6   8    8.15    0.94
   0   6   8    9.59    0.97
   0  -6  -8    8.39    0.72
   0  -6  -8    9.06    0.90
   0  -6   8    8.52    0.99
   0   6  -8    8.03    0.99
   0   6  -8    7.60    0.92
   0  -6   8    8.15    0.99
   0   6   9   11.16    1.08
   0  -6  -9   10.16    0.98
   0  -6   9   12.26    1.25
   0  -6   9   10.37    1.10
   0   6  -9   10.23    1.11
   0  -6  -9    9.27    0.75
   0   6   9   10.00    1.11
   0   6  -9   11.02    1.20
   0   6  10    5.09    0.83
   0   6 -10    5.67    0.82
   0   6 -10    4.96    0.83
   0  -6  10    5.55    0.88
   0  -6  10    5.79    0.89
   0  -6 -10    6.09    0.79
   0   6  10    4.17    0.66
   0  -6  11   19.48    1.54
   0  -6 -11   22.15    1.47
   0   6  11   21.62    1.47
   0   6 -11   20.67    1.66
   0   6  11   26.22    1.83
   0  -6  11   22.87    1.75
   0  -6  12    2.57    0.69
   0  -6 -12    2.78    0.62
   0  -6  12    1.78    0.57
   0   6 -12    2.97    0.71
   0   6  12    1.85    0.51
   0   6  12    3.07    0.70
   0  -6  13    2.38    0.73
   0  -6  13    2.94    0.67
   0   6  13    2.64    0.69
   0   6  13    2.10    0.52
   0   6 -13    2.48    0.69
   0  -6 -13    2.09    0.53
   0  -6 -14    6.31    0.87
   0  -6  14    5.28    0.90
   0  -6  14    5.10    0.92
   0   6  14    4.26    0.70
   0   6  14    4.93    0.86
   0   6 -14    5.54    0.97
   0  -6 -15   11.32    1.17
   0   6  15   13.33    1.47
   0   6 -15   11.47    1.38
   0  -6  15   10.41    1.29
   0  -6  15   12.18    1.41
   0   6  15   10.85    1.09
   0  -6  16    2.55    0.72
   0  -6 -16    3.59    0.72
   0   6 -16    3.58    0.85
   0   6  16    3.02    0.85
   0  -6  16    3.80    0.91
   0   6  16    2.91    0.61
   0   6 -17    9.44    1.31
   0   6  17   11.66    1.42
   0   6  17    9.90    1.05
   0  -6  17   11.79    1.34
   0  -6 -17   11.12    1.19
   0  -6  17    9.70    1.31
   0  -6  18    2.15    0.73
   0  -6 -18    1.18    0.49
   0  -6  18    1.60    0.62
   0   6  18    1.04    0.41
   0   6  18    2.02    0.73
   0   6 -18    0.44    0.40
   0  -6 -19    0.55    0.34
   0   6 -19    1.00    0.55
   0  -6  19    0.88    0.49
   0  -6  19    0.16    0.44
   0   6  19    0.50    0.45
   0   6 -20    0.68    0.51
   0   6  20   -0.07    0.50
   0  -6 -20    0.45    0.36
   0  -6  20    0.95    0.58
   0   6  21    1.10    0.66
   0  -6  21    0.18    0.36
   0  -6 -21    0.31    0.30
   0   6 -21    0.03    0.47
   0  -6 -22    0.92    0.41
   0  -6  22    0.16    0.40
   0   6 -22    0.50    0.37
   0  -6 -23    0.04    0.36
   0  -6  23    0.25    0.43
   0   6  23    0.46    0.47
   0   6 -23    0.07    0.46
   0  -6 -24    1.60    0.61
   0   6  24    1.73    0.65
   0   6 -24    1.83    0.71
   0  -6  24    1.00    0.43
   0   6  25    0.02    0.39
   0  -6  25    0.57    0.41
   0   6 -25    0.59    0.43
   0  -6 -25   -0.54    0.44
   0  -6 -26    0.42    0.40
   0  -6  26    0.10    0.36
   0  -6  27   -0.25    0.40
   0  -6  28   -0.64    0.49
   0  -7   0   -0.25    0.32
   0  -7   0   -0.02    0.27
   0   7   0   -0.19    0.22
   0  -7   0   -0.23    0.38
   0   7   0    0.02    0.28
   0  -7  -1    9.50    0.97
   0   7   1    7.55    0.98
   0   7   1    7.48    0.71
   0  -7   1    8.44    0.92
   0  -7   1   10.71    1.06
   0   7  -1    9.21    0.72
   0   7  -1    8.84    1.06
   0  -7  -1    9.03    0.94
   0  -7  -1    9.00    0.95
   0  -7   1    8.82    0.98
   0   7   2    3.84    0.73
   0   7  -2    3.99    0.46
   0  -7  -2    2.13    0.46
   0   7  -2    4.13    0.79
   0  -7  -2    3.51    0.68
   0  -7   2    3.52    0.68
   0  -7   2    2.92    0.60
   0  -7   2    3.36    0.63
   0   7   2    3.06    0.48
   0  -7  -2    3.31    0.59
   0   7  -3    6.45    0.94
   0  -7  -3    5.65    0.79
   0   7   3    5.62    0.67
   0   7   3    7.78    0.98
   0  -7   3    6.40    0.88
   0  -7  -3    5.19    0.73
   0  -7   3    6.39    0.87
   0  -7   3    6.96    0.88
   0   7  -3    6.91    0.57
   0  -7  -3    5.66    0.76
   0  -7   4    9.39    0.97
   0  -7  -4   10.07    0.95
   0  -7   4   10.34    1.09
   0   7   4   11.39    1.16
   0   7  -4   13.12    1.29
   0   7   4   10.03    0.94
   0   7  -4    9.47    1.04
   0  -7   4    8.91    1.04
   0  -7  -4    9.79    0.98
   0  -7  -5    0.13    0.23
   0   7   5    0.37    0.38
   0  -7   5   -0.18    0.29
   0  -7   5   -0.12    0.46
   0  -7  -5   -0.08    0.32
   0   7  -5   -0.26    0.25
   0   7  -5   -0.35    0.43
   0   7   5    0.30    0.29
   0  -7   5   -0.24    0.42
   0   7   6    0.62    0.38
   0  -7   6    0.29    0.37
   0   7   6    0.47    0.38
   0  -7   6   -0.18    0.42
   0  -7  -6    0.18    0.29
   0   7  -6    0.90    0.46
   0   7  -6    0.25    0.29
   0  -7  -6    0.20    0.27
   0   7   7   11.13    1.17
   0   7   7   13.38    1.22
   0  -7  -7   13.27    1.02
   0   7  -7   13.78    1.34
   0  -7  -7   13.79    1.21
   0  -7   7   11.96    1.23
   0   7  -7   12.87    1.30
   0  -7   7   13.31    1.33
   0   7  -8    0.08    0.29
   0  -7  -8   -0.23    0.35
   0   7  -8    0.24    0.39
   0   7   8   -0.12    0.28
   0  -7   8    0.14    0.38
   0  -7   8   -0.01    0.35
   0  -7  -8    0.33    0.22
   0   7   8   -0.84    0.39
   0  -7   9    1.35    0.58
   0  -7  -9    1.09    0.35
   0   7   9    0.79    0.38
   0  -7   9    1.01    0.42
   0   7  -9    0.78    0.47
   0  -7  -9    1.01    0.42
   0   7   9    0.92    0.37
   0   7  -9    0.59    0.40
   0   7 -10    9.35    1.14
   0  -7 -10    9.20    1.02
   0   7  10    9.42    1.10
   0   7  10    9.14    1.13
   0  -7  10   10.85    1.27
   0  -7  10    8.77    1.08
   0   7 -10    9.61    1.21
   0  -7 -11    1.05    0.50
   0   7  11    0.95    0.49
   0  -7  11    0.33    0.42
   0   7  11    1.10    0.43
   0  -7  11    0.98    0.58
   0   7 -11    0.60    0.48
   0  -7  12   -0.15    0.40
   0   7  12    0.01    0.32
   0   7 -12   -0.15    0.38
   0  -7  12    0.23    0.37
   0   7  12    0.53    0.38
   0  -7 -12    1.43    0.52
   0  -7  13   16.29    1.59
   0  -7 -13   15.91    1.37
   0  -7  13   16.35    1.63
   0   7  13   15.68    1.39
   0   7  13   19.03    1.72
   0   7 -13   17.85    1.72
   0   7  14    0.14    0.43
   0  -7  14    1.47    0.64
   0   7 -14    0.14    0.45
   0   7  14    0.23    0.34
   0  -7 -14    0.53    0.40
   0  -7  14    0.03    0.43
   0   7  15    2.90    0.73
   0  -7 -15    2.39    0.58
   0   7 -15    3.88    0.88
   0   7  15    2.76    0.63
   0  -7  15    3.56    0.86
   0  -7  15    2.92    0.80
   0   7 -16    0.63    0.42
   0  -7 -16    0.92    0.44
   0  -7  16    0.79    0.43
   0   7  16    0.59    0.45
   0   7  16    0.66    0.38
   0  -7  16    1.34    0.54
   0  -7  17    5.20    1.03
   0   7  17    4.57    0.98
   0   7 -17    4.62    0.96
   0  -7  17    4.87    0.95
   0  -7 -17    4.74    0.86
   0   7  17    4.66    0.81
   0   7  18   -0.10    0.40
   0  -7  18   -0.14    0.49
   0   7 -18    0.30    0.40
   0  -7 -18    0.26    0.43
   0  -7  18   -0.09    0.38
   0  -7 -19    0.96    0.46
   0   7  19    1.10    0.53
   0  -7  19    1.04    0.58
   0  -7  19    1.22    0.61
   0   7 -19    0.38    0.44
   0   7  20    0.56    0.43
   0  -7  20   -0.11    0.45
   0  -7  20    0.19    0.37
   0  -7 -20    0.24    0.35
   0   7 -20    0.33    0.41
   0   7  21    4.92    1.02
   0   7 -21    4.11    1.02
   0  -7 -21    3.15    0.76
   0  -7  21    3.83    0.90
   0   7  22   -1.01    0.59
   0  -7  22    0.44    0.66
   0  -7 -22    0.50    0.42
   0   7 -22    0.02    0.35
   0  -7 -23    0.60    0.49
   0  -7  23    0.14    0.53
   0   7  23    0.47    0.54
   0   7 -23   -0.05    0.44
   0  -7  24    0.03    0.44
   0  -7 -24   -0.82    0.55
   0  -7  25   -0.75    0.51
   0  -8   0   12.45    1.20
   0  -8   0   11.11    1.14
   0  -8   0   11.84    1.19
   0   8   0   11.89    1.31
   0  -8  -1   -0.07    0.37
   0  -8   1    0.16    0.26
   0   8   1    0.08    0.44
   0  -8   1    0.00    0.28
   0  -8  -1    0.21    0.31
   0  -8   1   -0.14    0.33
   0   8  -1    0.24    0.35
   0  -8  -1   -0.15    0.31
   0   8   2    1.54    0.40
   0  -8  -2    0.81    0.33
   0  -8   2    0.98    0.39
   0  -8   2    0.81    0.34
   0  -8  -2    1.10    0.43
   0   8   2    0.71    0.30
   0   8  -2    1.23    0.46
   0  -8  -2    0.68    0.36
   0  -8   2    1.25    0.49
   0  -8  -3   -0.06    0.36
   0  -8   3   -0.07    0.40
   0  -8   3    0.64    0.42
   0  -8   3   -0.05    0.29
   0   8   3   -0.18    0.35
   0   8   3   -0.44    0.26
   0  -8  -3   -0.13    0.33
   0  -8  -3   -0.18    0.31
   0   8  -3    0.38    0.37
   0   8  -4    0.42    0.43
   0  -8  -4    0.07    0.31
   0  -8  -4    0.21    0.31
   0   8   4   -0.22    0.30
   0   8   4    0.04    0.29
   0  -8   4   -0.34    0.53
   0  -8  -4    0.26    0.23
   0  -8   4    0.33    0.36
   0  -8   4   -0.09    0.29
   0  -8   5    3.58    0.69
   0   8  -5    3.32    0.74
   0   8   5    2.84    0.62
   0  -8   5    3.69    0.76
   0  -8  -5    3.05    0.59
   0  -8   5    3.62    0.73
   0  -8  -5    3.80    0.66
   0   8   5    3.21    0.59
   0  -8  -5    3.09    0.63
   0   8   6   21.48    1.53
   0   8  -6   18.79    1.64
   0  -8  -6   22.17    1.46
   0  -8   6   21.34    1.72
   0  -8   6   22.54    1.80
   0  -8  -6   20.31    1.52
   0   8   6   19.42    1.65
   0   8  -6   20.43    1.73
   0  -8   6   20.24    1.54
   0   8  -7    2.08    0.61
   0  -8  -7    2.32    0.52
   0  -8  -7    2.18    0.58
   0   8  -7    3.13    0.75
   0  -8   7    1.20    0.41
   0   8   7    2.15    0.59
   0   8   7    2.15    0.60
   0  -8   7    1.43    0.51
   0  -8   7    1.14    0.45
   0  -8  -8   -0.25    0.41
   0   8   8   -0.08    0.31
   0  -8   8    0.15    0.31
   0   8  -8    0.25    0.27
   0  -8   8   -0.09    0.48
   0   8  -8    0.00    0.32
   0  -8  -8    0.14    0.27
   0   8   8   -0.13    0.35
   0   8  -9    5.62    0.99
   0   8  -9    5.59    0.93
   0  -8   9    4.24    0.86
   0  -8   9    4.39    0.88
   0  -8  -9    4.33    0.75
   0   8   9    5.61    0.90
   0   8   9    5.23    0.89
   0   8 -10    0.58    0.47
   0   8  10    0.54    0.32
   0  -8  10    0.10    0.40
   0   8  10   -0.26    0.38
   0  -8 -10    0.11    0.36
   0  -8  10    0.09    0.49
   0   8 -10   -0.04    0.30
   0   8  11    1.06    0.52
   0   8  11    1.34    0.54
   0   8 -11    0.87    0.48
   0  -8  11   -0.41    0.57
   0  -8  11    0.89    0.54
   0  -8 -11    0.53    0.31
   0  -8  12   -0.51    0.59
   0   8 -12    0.36    0.42
   0   8  12   -0.09    0.28
   0  -8 -12    0.70    0.41
   0   8  12   -0.03    0.38
   0  -8  12    0.75    0.54
   0   8  13    0.07    0.29
   0  -8  13    0.49    0.51
   0   8  13   -0.10    0.35
   0  -8  13   -0.03    0.48
   0   8 -13   -0.15    0.35
   0  -8 -13   -0.01    0.28
   0  -8  14    0.36    0.42
   0   8 -14    0.01    0.32
   0   8  14    0.08    0.27
   0  -8 -14    0.68    0.40
   0   8  14    0.18    0.29
   0  -8  14    0.36    0.46
   0  -8  15    2.90    0.81
   0  -8  15    1.70    0.63
   0   8  15    1.99    0.61
   0   8 -15    2.69    0.77
   0  -8 -15    2.98    0.70
   0   8  15    2.98    0.80
   0  -8 -16    1.81    0.57
   0  -8  16    2.90    0.81
   0   8  16    1.91    0.58
   0   8 -16    4.19    1.01
   0  -8  16    1.88    0.62
   0   8  16    1.58    0.69
   0   8 -17    0.49    0.45
   0   8  17    0.41    0.37
   0  -8  17    0.23    0.40
   0  -8  17    0.93    0.48
   0  -8 -17    1.10    0.45
   0  -8  18   -0.15    0.45
   0   8  18    0.46    0.46
   0   8 -18    1.58    0.70
   0  -8 -18    1.14    0.56
   0  -8  18   -0.88    0.73
   0  -8  19   -0.16    0.46
   0  -8 -19    0.59    0.41
   0  -8  19   -0.06    0.39
   0   8  19    0.64    0.48
   0   8 -19    0.49    0.53
   0   8  20   -0.09    0.31
   0  -8 -20    0.46    0.43
   0   8 -20    0.06    0.39
   0  -8  20   -0.75    0.60
   0  -8  20   -1.01    0.59
   0  -8 -21    1.35    0.58
   0   8  21    0.49    0.48
   0  -8 -22    2.20    0.70
   0   8  22    1.41    0.68
   0  -9   0   -0.27    0.41
   0   9   0    0.06    0.33
   0  -9   0   -0.35    0.41
   0  -9   0    0.07    0.26
   0  -9  -1    1.91    0.50
   0  -9   1    2.01    0.55
   0   9   1    1.13    0.42
   0  -9   1    2.48    0.68
   0  -9   1    1.75    0.51
   0  -9  -1    0.88    0.43
   0  -9  -1    2.38    0.61
   0   9  -1    2.17    0.69
   0  -9   2    0.38    0.42
   0  -9   2   -0.43    0.47
   0   9   2    0.14    0.42
   0   9  -2    0.00    0.47
   0  -9  -2   -0.30    0.45
   0  -9  -2    0.20    0.33
   0  -9   2    0.55    0.36
   0  -9  -2    0.10    0.31
   0  -9   3    0.63    0.42
   0   9   3    0.27    0.34
   0  -9   3    0.24    0.38
   0  -9   3    0.49    0.38
   0   9  -3    0.20    0.38
   0  -9  -3    0.13    0.33
   0  -9  -3    0.98    0.52
   0  -9   4    0.29    0.36
   0  -9  -4    0.25    0.32
   0   9  -4   -0.25    0.35
   0  -9   4    0.10    0.32
   0  -9  -4   -0.26    0.41
   0   9   4   -0.06    0.37
   0  -9   4    0.21    0.29
   0  -9  -5    0.21    0.30
   0  -9   5    0.56    0.36
   0   9  -5    0.54    0.40
   0   9   5    0.34    0.38
   0  -9   5    0.39    0.33
   0  -9  -5    0.63    0.41
   0  -9   5    1.15    0.50
   0  -9   6    1.20    0.46
   0   9   6    1.39    0.47
   0   9  -6    1.13    0.54
   0  -9  -6    1.11    0.40
   0  -9   6    1.44    0.55
   0  -9  -6    0.85    0.41
   0  -9   6    1.52    0.53
   0  -9   7    1.72    0.52
   0   9   7    2.47    0.68
   0  -9  -7    2.40    0.63
   0  -9   7    2.72    0.74
   0  -9   7    1.74    0.61
   0   9  -7    2.57    0.71
   0  -9   8    1.77    0.63
   0   9  -8    3.47    0.84
   0   9  -8    1.50    0.54
   0  -9  -8    2.30    0.62
   0  -9   8    1.73    0.57
   0   9   8    1.53    0.59
   0  -9   8    2.37    0.64
   0   9  -9   -0.06    0.33
   0   9   9   -0.07    0.32
   0   9  -9    0.54    0.41
   0  -9   9   -0.17    0.42
   0  -9  -9   -0.24    0.39
   0  -9   9    0.19    0.31
   0  -9   9    0.10    0.39
   0   9  10    0.00    0.22
   0  -9  10    1.05    0.52
   0   9 -10    0.09    0.36
   0  -9  10    0.30    0.40
   0  -9 -10    1.00    0.41
   0   9  10    0.70    0.50
   0   9 -10    0.86    0.49
   0  -9  10    0.20    0.37
   0   9  11   -0.73    0.44
   0   9  11   -0.07    0.32
   0  -9  11    0.12    0.38
   0   9 -11   -0.09    0.28
   0  -9 -11   -0.29    0.33
   0   9  12    4.27    0.92
   0  -9  12    6.45    1.14
   0  -9 -12    6.03    0.95
   0   9  12    3.91    0.84
   0  -9  12    3.91    0.90
   0   9 -12    4.97    0.97
   0  -9  13    0.01    0.40
   0   9  13    0.26    0.26
   0   9 -13    0.17    0.38
   0  -9  13    0.03    0.53
   0   9  13   -0.43    0.39
   0  -9 -13    0.53    0.41
   0  -9  14   -0.08    0.36
   0   9  14   -0.04    0.36
   0   9  14    0.40    0.37
   0  -9  14   -0.42    0.63
   0  -9 -14    1.10    0.48
   0  -9  15   -1.00    0.73
   0  -9  15    0.84    0.50
   0  -9 -15   -0.16    0.37
   0   9  15    0.48    0.52
   0   9  15   -0.12    0.38
   0   9 -15    0.96    0.60
   0  -9  16    0.54    0.49
   0  -9 -16    1.05    0.53
   0   9  16    2.30    0.78
   0  -9  16    0.95    0.58
   0   9 -16    1.90    0.79
   0   9 -17    0.63    0.55
   0   9  17   -0.02    0.32
   0  -9 -17   -0.17    0.40
   0  -9  17    0.60    0.48
   0  -9 -18    3.40    0.85
   0   9  18    2.79    0.84
   0  -9 -19   -0.40    0.45
   0   9  19   -0.11    0.36
   0 -10   0    4.21    0.82
   0 -10   0    3.49    0.76
   0  10   0    4.27    0.95
   0 -10   1    0.23    0.41
   0 -10   1    0.65    0.39
   0  10  -1    2.12    0.77
   0 -10  -1    0.40    0.33
   0 -10  -1    1.29    0.53
   0  10   1    1.76    0.66
   0 -10  -2   -0.41    0.40
   0 -10   2    0.13    0.35
   0  10   2   -0.19    0.39
   0 -10  -2   -0.39    0.36
   0  10  -2    0.16    0.42
   0 -10   2   -0.84    0.51
   0 -10   3    0.36    0.44
   0 -10  -3    0.72    0.43
   0  10   3    0.99    0.49
   0 -10  -3    0.81    0.43
   0  10  -3    1.36    0.57
   0 -10   3   -0.49    0.57
   0 -10   3    0.78    0.41
   0 -10   4    0.08    0.49
   0 -10  -4    0.88    0.50
   0  10  -4    0.95    0.51
   0 -10   4    1.38    0.50
   0 -10  -4    0.25    0.31
   0 -10   4    0.52    0.36
   0  10   4    0.16    0.38
   0 -10   5    3.57    0.84
   0  10  -5    5.79    1.09
   0 -10   5    4.43    0.96
   0 -10  -5    4.02    0.82
   0 -10  -5    6.54    0.98
   0 -10   5    5.43    0.92
   0  10   5    5.33    1.11
   0 -10   6    2.50    0.77
   0 -10   6    1.39    0.55
   0 -10   6    1.49    0.59
   0 -10  -6    2.64    0.69
   0  10  -6    2.55    0.83
   0  10   6    1.23    0.65
   0  10  -7    0.62    0.51
   0 -10   7    0.19    0.40
   0 -10   7   -0.22    0.31
   0 -10  -7   -0.51    0.33
   0 -10   7   -0.33    0.41
   0  10   7   -0.03    0.38
   0 -10   8    0.80    0.55
   0  10   8   -0.30    0.42
   0 -10   8   -0.05    0.46
   0  10  -8    0.23    0.45
   0 -10  -8    0.28    0.36
   0 -10   8    0.38    0.43
   0  10   9    0.47    0.48
   0 -10  -9    3.02    0.75
   0  10  -9    3.39    0.87
   0 -10   9    1.90    0.68
   0 -10   9    2.70    0.79
   0 -10   9    3.16    0.85
   0 -10  10    0.55    0.50
   0 -10 -10    2.85    0.79
   0  10  10    1.02    0.54
   0 -10  10    1.91    0.71
   0 -10  10    1.08    0.62
   0  10  11    5.99    1.09
   0 -10  11    4.79    1.05
   0 -10 -11    5.80    0.99
   0 -10  11    4.55    0.93
   0 -10  11    5.67    1.14
   0  10 -11    4.97    1.06
   0  10 -12    0.08    0.39
   0 -10 -12    0.12    0.31
   0 -10  12   -0.30    0.38
   0 -10  12    0.93    0.66
   0  10  12    0.19    0.41
   0  10  13   -0.33    0.39
   0 -10  13    0.32    0.43
   0 -10 -13    0.10    0.38
   0 -10  13   -1.02    0.58
   0  10 -13    0.25    0.46
   0 -10  14    0.93    0.57
   0  10  14    0.27    0.40
   0 -10 -14    0.89    0.50
   0 -10 -15    0.73    0.53
   0 -11   0   -0.05    0.46
   0 -11   0    0.44    0.51
   0 -11  -1    0.90    0.53
   0 -11   1    1.26    0.53
   0 -11  -1    0.98    0.45
   0 -11   1    0.90    0.50
   0 -11  -2    0.03    0.27
   0 -11  -2    0.54    0.53
   0 -11   2    0.25    0.35
   0 -11   2    0.15    0.31
   0 -11  -3    0.35    0.34
   0 -11   3    0.31    0.38
   0 -11   3    0.49    0.45
   0 -11  -3   -0.15    0.52
   0 -11   4    1.92    0.64
   0 -11  -4    1.38    0.54
   0 -11   5   -0.48    0.46
   0 -11  -5   -0.01    0.39
   0 -11  -6    0.98    0.50
   0 -11   6    0.99    0.60
   0 -11  -7    3.32    0.83
   0 -11   7    1.93    0.67
   0 -11   8    0.49    0.43
   0 -11   8   -0.09    0.41
   0 -11   9    0.88    0.56
   0 -11  -9    0.86    0.53
   0 -11   9    0.04    0.38
   0 -11  10    1.71    0.69
   0 -11 -10    2.46    0.74
  -1   0  32    0.52    0.52
   1   0 -32   -0.70    0.47
  -1   0  31   -0.27    0.44
   1   0 -31   -0.77    0.47
  -1   0  30    1.67    0.71
   1   0 -30    1.21    0.53
   1   0 -29    0.09    0.28
  -1   0  29    0.43    0.41
  -1   0  28    0.50    0.45
   1   0 -28    1.49    0.58
  -1   0  27    0.09    0.33
   1   0 -27   -0.19    0.34
  -1   0  26    0.47    0.29
   1   0 -26    0.32    0.41
   1   0 -25    0.52    0.39
  -1   0  25   -0.02    0.32
  -1   0  24   17.95    1.60
   1   0 -24   16.44    1.46
   1   0 -23    0.89    0.50
  -1   0  23    0.96    0.52
  -1   0  22    6.51    0.98
   1   0 -22    5.77    0.87
  -1   0  21    1.10    0.48
   1   0 -21    0.61    0.43
  -1   0  21   -0.10    0.18
  -1   0  20    2.59    0.67
  -1   0  20    1.36    0.31
  -1   0  19    0.82    0.29
   1   0 -19    1.51    0.26
  -1   0  19    1.89    0.56
   1   0 -18   57.61    1.32
  -1   0  18   56.52    2.35
  -1   0  18   57.00    1.58
  -1   0  17    0.89    0.29
  -1   0  17    1.26    0.47
  -1   0  16   42.90    1.88
  -1   0  15    1.12    0.37
  -1   0  14    7.68    0.76
  -1   0  13    0.20    0.25
  -1   0  12   62.99    1.92
  -1   0  11    0.57    0.27
  -1   0  10  131.94    2.50
  -1   0   9    0.08    0.15
  -1   0   8   27.44    1.00
  -1   0   7    0.28    0.14
  -1   0   6   15.64    0.65
  -1   0   6   15.77    0.62
  -1   0   5   -0.06    0.08
  -1   0   5   -0.01    0.06
  -1   0   4 1000.00    4.15
   1   0   3    0.10    0.07
  -1   0  -3    0.14    0.06
   1   0   3    0.11    0.07
  -1   0  -3    0.11    0.07
   1   0   3    0.09    0.07
  -1   0  -3    0.08    0.06
   1   0   4    4.04    0.29
  -1   0  -4    3.98    0.31
  -1   0  -4    3.91    0.30
   1   0   4    4.03    0.30
  -1   0  -4    4.13    0.31
   1   0   4    3.63    0.30
  -1   0  -5    0.24    0.12
   1   0   5    0.09    0.14
  -1   0  -5    0.13    0.12
   1   0   5   -0.04    0.13
  -1   0  -5    0.08    0.12
  -1   0  -6   37.11    1.07
  -1   0  -6   34.21    1.02
   1   0   6   35.75    1.08
  -1   0  -6   36.33    1.09
  -1   0  -7    0.05    0.13
   1   0   7    0.17    0.14
  -1   0  -7    0.24    0.16
  -1   0  -8    1.62    0.28
   1   0   8    1.16    0.24
   1   0   9    0.03    0.15
   1   0  10    2.42    0.37
   1   0  11   -0.02    0.19
   1   0  12    7.48    0.71
   1   0  13    0.14    0.22
   1   0  14   39.36    1.74
   1   0  15    1.16    0.38
  -1   0 -15    1.35    0.41
   1   0  16    1.26    0.38
  -1   0 -16    1.62    0.44
  -1   0 -17    0.95    0.42
   1   0  17    0.80    0.41
  -1   0 -18   51.96    1.48
  -1   0 -18   48.85    2.11
   1   0  18   51.02    2.28
  -1   0 -19    1.58    0.50
  -1   0 -19    2.18    0.35
   1   0  19    2.12    0.59
  -1   0 -20   25.83    1.65
   1   0  20   28.10    1.82
  -1   0 -20   27.37    1.12
   1   0  21    1.08    0.48
  -1   0 -21    0.80    0.46
  -1   0 -22   14.49    1.30
   1   0  22   14.15    1.39
  -1   0 -23    0.71    0.47
   1   0  23    0.89    0.53
  -1   0 -24    6.26    0.93
   1   0  24    7.31    1.06
   1   0  25    0.45    0.45
  -1   0 -25    0.82    0.51
   1   0  26   14.11    1.53
  -1   0 -26   13.31    1.40
   1   0  27    0.32    0.41
  -1   0 -27    0.40    0.48
  -1   0 -28    2.79    0.71
   1   0  28    3.09    0.79
   1   0  29    0.71    0.53
  -1   0 -29    0.07    0.32
   1   0  30    3.75    0.94
  -1   0 -30    4.05    0.88
   1   0  31    0.68    0.52
  -1   0 -31   -0.18    0.34
  -1   0 -32   -0.80    0.51
   1   0  32    0.57    0.49
  -1  -1  33    0.91    0.62
   1  -1 -33    0.20    0.41
   1  -1 -32    1.38    0.59
  -1  -1  32    1.01    0.61
   1   1 -32    0.20    0.44
   1  -1 -31    3.62    0.88
  -1  -1  31    3.54    0.89
   1   1 -31    2.52    0.78
  -1   1  31    1.74    0.73
  -1  -1  30    2.85    0.76
  -1   1  30    3.07    0.87
   1   1 -30    2.46    0.74
   1  -1 -30    2.01    0.65
   1  -1 -29    0.18    0.38
   1   1 -29    0.53    0.48
  -1   1  29   -0.05    0.35
  -1  -1  29    1.08    0.56
  -1  -1  28    4.63    0.93
   1  -1 -28    5.50    0.98
   1   1 -28    6.63    1.08
  -1   1  28    4.55    0.96
  -1   1  27    0.71    0.46
  -1  -1  27   -0.11    0.37
   1  -1 -27    0.48    0.33
   1   1 -27    0.61    0.43
   1   1 -26    3.82    0.80
  -1   1  26    3.01    0.78
   1  -1 -26    4.29    0.80
  -1  -1  26    3.78    0.77
  -1   1  25    4.52    0.92
  -1  -1  25    5.50    0.92
   1   1 -25    5.65    0.96
   1   1 -24    5.73    0.90
  -1   1  24    5.36    0.92
  -1  -1  24    6.39    0.96
  -1  -1  23    0.88    0.47
   1   1 -23    1.33    0.49
  -1   1  23    1.00    0.56
  -1  -1  22   19.92    1.20
  -1   1  22   20.88    1.68
   1   1 -22   21.28    1.63
  -1  -1  22   20.82    1.58
  -1  -1  21    0.88    0.33
  -1  -1  21    0.95    0.42
   1   1 -21    1.33    0.54
  -1   1  21    1.02    0.50
  -1  -1  20   13.07    0.94
  -1  -1  20   16.16    1.29
   1   1 -20   15.08    1.31
  -1   1  20   15.05    1.36
  -1  -1  19    0.30    0.24
  -1   1  19    0.19    0.13
   1   1 -19    0.38    0.39
  -1  -1  19    0.85    0.37
  -1   1  19    1.22    0.49
  -1  -1  18    1.68    0.38
  -1   1  18    1.24    0.20
  -1  -1  18    2.06    0.48
  -1   1  18    1.79    0.51
   1   1 -18    2.17    0.54
  -1  -1  17    5.58    0.71
  -1   1  17    5.19    0.36
  -1   1  17    4.57    0.69
   1   1 -17    5.11    0.73
  -1   1  16   21.74    0.69
  -1  -1  16   23.37    1.35
  -1   1  16   22.51    1.46
   1   1 -16   21.16    1.38
  -1   1  15    0.01    0.07
  -1   1  15    0.45    0.34
  -1  -1  15    0.32    0.26
  -1   1  14   13.24    1.04
  -1   1  14   13.36    0.49
  -1  -1  14   14.00    0.95
  -1  -1  14   10.55    0.34
   1   1 -14   14.77    1.06
   1  -1 -14   13.02    0.93
   1  -1 -13    0.46    0.26
  -1  -1  13    0.56    0.10
   1   1 -13    0.69    0.33
  -1  -1  13    0.70    0.28
  -1   1  13    1.34    0.37
  -1  -1  12    5.52    0.55
   1  -1 -12    5.15    0.24
  -1  -1  12    4.96    0.28
   1  -1 -12    4.93    0.55
   1   1 -12    6.57    0.68
  -1   1  12    5.27    0.62
  -1   1  11   12.95    0.91
  -1  -1  11   13.54    0.48
   1  -1 -11   13.00    0.40
   1  -1 -11   13.87    0.86
  -1  -1  11   12.83    0.78
   1   1 -11   12.90    0.90
  -1   1  10    0.37    0.23
  -1  -1  10    0.25    0.12
   1  -1 -10    0.17    0.16
   1  -1 -10    0.79    0.11
  -1  -1  10    0.07    0.06
   1   1 -10    0.47    0.25
  -1  -1  10   -0.04    0.13
   1   1  -9   70.80    1.89
  -1   1   9   72.71    1.90
   1  -1  -9   67.89    1.02
  -1  -1   9   69.10    1.39
  -1  -1   9   72.41    1.62
   1  -1  -9   69.00    1.71
   1   1  -8    4.47    0.48
  -1  -1   8    4.55    0.35
  -1   1   8    4.70    0.48
   1  -1  -8    4.69    0.46
  -1  -1   8    5.27    0.25
  -1  -1   8    4.94    0.40
   1  -1  -8    4.92    0.29
   1   1  -7   47.78    1.41
  -1   1   7   48.57    0.92
  -1   1   7   48.52    1.40
  -1  -1   7   49.61    0.72
  -1  -1   7   47.94    1.07
   1  -1  -7   49.56    1.30
   1  -1  -7   50.51    0.92
   1   1  -6    0.20    0.16
   1  -1  -6    0.01    0.07
  -1  -1   6    0.00    0.04
   1  -1  -6    0.36    0.16
   1   1  -6    0.21    0.18
  -1  -1   6    0.38    0.18
  -1   1   6    0.60    0.20
  -1   1   6    0.30    0.16
   1  -1  -6    0.24    0.16
  -1   1   6    0.06    0.08
  -1  -1   6    0.24    0.10
   1   1  -5   98.14    1.40
   1  -1  -5   97.49    1.53
  -1   1   5   96.26    1.12
   1  -1  -5   97.42    1.30
   1   1  -5   99.56    1.80
  -1   1   5   98.01    1.32
  -1  -1   5   98.18    1.73
  -1   1   5   98.86    1.59
  -1   1   5   95.38    1.69
   1   1  -5   95.25    1.70
  -1  -1   5   95.64    1.41
   1  -1  -5  101.34    1.70
  -1  -1   4   60.85    1.14
  -1   1   4   55.02    0.84
  -1  -1   4   58.42    1.23
   1  -1  -4   61.18    0.86
   1   1  -4   63.16    1.32
   1   1  -4   60.88    1.06
  -1   1   4   59.35    1.21
  -1   1   4   61.80    1.04
   1  -1  -4   62.84    1.22
  -1   1   4   62.21    1.12
  -1  -1   4   60.34    1.08
  -1  -1   4   60.76    1.24
   1   1  -4   59.65    1.24
   1  -1  -4   58.20    1.06
   1  -1  -4   62.07    1.04
   1  -1  -3   56.31    0.84
   1  -1  -3   23.51    0.60
  -1  -1   3   29.20    0.80
  -1   1   3    6.81    0.30
  -1   1   3   55.72    0.93
   1   1  -3   56.13    1.13
  -1  -1   3   58.70    1.10
   1  -1  -3   55.84    1.00
   1   1  -3   21.91    0.68
  -1  -1   3   57.89    1.02
   1  -1  -3   22.78    0.67
   1   1  -3   55.27    0.99
  -1   1   3   55.05    1.05
  -1   1   3   57.38    1.01
  -1  -1   3   55.25    1.03
  -1   1   2    3.89    0.22
  -1   1   2    0.02    0.03
   1   1  -2    4.02    0.27
  -1   1   2    3.75    0.24
  -1  -1   2   -0.03    0.05
   1  -1  -2    0.03    0.04
  -1  -1   2    0.00    0.03
  -1  -1   2    1.58    0.17
   1   1  -2    3.88    0.26
  -1   1   2    1.96    0.19
   1  -1  -2    0.06    0.04
   1   1  -2    2.36    0.20
   1  -1  -2    3.98    0.27
  -1  -1   2    4.24    0.27
   1   1  -2    0.01    0.04
  -1  -1   2    4.05    0.26
   1  -1  -2    3.97    0.23
  -1   1   1   25.98    0.51
   1  -1  -1   26.36    0.69
  -1   1   1   25.55    0.52
  -1   1   1    2.71    0.23
   1  -1  -1   27.11    0.62
  -1  -1   1   27.17    0.66
  -1  -1   1    0.65    0.11
   1   1  -1   26.17    0.63
   1   1  -1    3.19    0.24
   1  -1   0    0.08    0.05
   1   1   0    0.11    0.06
  -1   1   0   -0.03    0.04
  -1  -1   0    0.09    0.04
   1   1   0    0.11    0.05
  -1  -1   0   -0.01    0.03
   1  -1   0    0.13    0.06
  -1   1   0    0.05    0.04
   1   1   0    0.04    0.06
   1   1   0   -0.03    0.02
  -1  -1   0    0.15    0.07
  -1   1   0    0.03    0.05
  -1  -1   0    0.03    0.04
  -1  -1   0    0.06    0.05
   1  -1   0    0.08    0.06
   1   1   1    0.67    0.12
  -1  -1  -1    0.77    0.11
  -1   1  -1    0.01    0.04
  -1   1  -1    0.12    0.06
   1  -1   1    0.68    0.12
  -1  -1  -1    0.00    0.03
   1   1   1    0.60    0.12
   1   1   1    0.83    0.11
   1   1   1    0.02    0.05
   1  -1   1    0.82    0.13
  -1  -1  -1    0.13    0.06
   1  -1   1    0.81    0.12
  -1  -1  -1   -0.02    0.03
  -1   1  -1    0.09    0.05
   1  -1   2  180.59    1.78
   1   1   2  180.16    1.37
  -1  -1  -2  122.62    1.47
  -1   1  -2  187.62    2.05
   1  -1   2  185.54    1.96
   1  -1   2  183.31    1.80
   1   1   2  181.54    2.04
  -1  -1  -2  111.37    1.60
  -1   1  -2  145.11    1.77
   1  -1   2  136.65    1.76
   1   1   2  185.05    1.85
   1   1   3  294.97    2.88
   1  -1   3  298.63    2.83
  -1  -1  -3  299.55    2.91
   1  -1   3  304.16    2.31
  -1   1  -3  312.60    2.92
  -1  -1  -3  302.03    2.50
   1  -1   3  303.35    1.72
  -1   1  -3  302.00    2.76
   1  -1   3  309.70    2.75
   1   1   3  301.55    2.59
   1   1   4    0.21    0.15
   1  -1   4    0.20    0.08
  -1  -1  -4    0.17    0.14
   1  -1   4    0.19    0.11
   1  -1   4    0.17    0.15
  -1   1  -4    0.32    0.16
  -1   1  -4    0.22    0.09
   1  -1   4    0.21    0.08
  -1  -1  -4    0.12    0.12
   1  -1   4    0.28    0.09
   1   1   4    0.23    0.12
  -1   1  -4    0.40    0.17
   1  -1   5  129.43    2.18
   1  -1   5  134.56    2.10
   1  -1   5  130.12    1.49
  -1   1  -5  129.79    2.20
  -1   1  -5  134.00    1.58
  -1   1  -5  128.42    1.58
   1   1   5  131.30    2.03
  -1  -1  -5  129.07    1.97
  -1   1  -5  125.67    2.09
   1  -1   5  131.59    1.43
  -1  -1  -5  131.50    2.22
   1  -1   5  125.08    1.58
   1   1   5  127.20    2.21
   1  -1   6   77.28    1.13
   1   1   6   76.24    1.81
  -1   1  -6   78.22    1.35
   1  -1   6   74.05    1.37
   1  -1   6   75.53    1.76
  -1   1  -6   74.99    1.72
   1  -1   6   79.70    1.15
  -1  -1  -6   78.75    1.65
  -1   1  -6   76.65    1.20
  -1   1  -7    5.91    0.53
   1  -1   7    6.14    0.56
  -1   1  -7    6.40    0.37
   1  -1   7    5.72    0.43
   1  -1   7    5.41    0.30
  -1  -1  -7    6.88    0.56
   1   1   7    6.24    0.57
  -1   1  -7    6.12    0.43
  -1  -1  -8  247.61    2.05
  -1   1  -8  250.07    2.35
   1   1   8  242.27    3.59
  -1  -1  -8  246.94    3.30
   1  -1   8  248.02    1.96
   1  -1   8  244.69    3.48
  -1   1  -8  247.45    3.47
   1  -1   8  248.79    2.94
  -1   1  -8  256.43    2.92
  -1  -1  -9   50.23    0.90
  -1   1  -9   50.57    1.11
   1  -1   9   49.03    0.85
  -1   1  -9   52.54    1.69
   1  -1   9   50.18    1.42
  -1  -1  -9   51.00    1.59
   1   1   9   51.98    1.76
   1  -1   9   47.58    1.62
  -1  -1 -10   19.36    0.53
  -1   1 -10   18.97    1.07
   1   1  10   20.23    1.15
   1  -1  10   18.30    1.04
   1  -1  10   19.94    0.96
  -1  -1 -10   19.76    1.04
   1  -1  10   18.90    0.51
  -1   1 -10   21.50    0.75
  -1   1 -11   29.14    1.36
  -1  -1 -11   25.23    0.56
   1  -1  11   24.49    0.54
   1  -1  11   25.57    1.14
   1   1  11   25.23    1.35
  -1   1 -11   28.41    0.89
  -1  -1 -11   26.85    1.26
   1  -1  12   12.54    0.36
  -1  -1 -12   14.60    0.96
  -1   1 -12   14.16    1.00
  -1   1 -12   13.04    0.63
   1   1  12   14.88    1.09
   1  -1  12   15.71    0.95
   1   1  13   16.50    1.17
  -1   1 -13   15.12    0.70
  -1  -1 -13   17.10    1.09
   1  -1  13   16.48    1.02
  -1   1 -13   16.30    1.13
   1   1  14   55.66    2.19
  -1   1 -14   55.02    1.36
   1  -1  14   57.50    1.98
  -1  -1 -14   56.81    2.01
  -1   1 -14   53.51    2.06
  -1   1 -15    6.53    0.51
   1  -1  15    6.89    0.75
  -1  -1 -15    5.99    0.75
   1   1  15    6.97    0.87
  -1   1 -15    8.21    0.90
  -1   1 -16   28.03    1.59
   1   1  16   29.46    1.71
  -1   1 -16   27.18    1.02
  -1  -1 -16   28.94    1.55
   1  -1  16   29.19    1.54
   1   1  17    8.90    1.01
  -1   1 -17    9.54    0.63
   1  -1  17    9.72    0.94
  -1   1 -17   10.57    1.03
  -1   1 -18    1.16    0.47
  -1   1 -18    1.00    0.23
   1  -1  18    2.01    0.52
  -1   1 -19    3.67    0.65
  -1   1 -19    4.51    0.46
   1   1  19    4.42    0.80
   1  -1  20    0.63    0.36
   1   1  20    0.94    0.42
  -1   1 -20    0.55    0.35
   1  -1  21    1.21    0.49
   1   1  21    0.83    0.43
  -1   1 -21    0.52    0.33
  -1   1 -22    0.70    0.42
  -1  -1 -22    0.76    0.39
   1  -1  22    1.01    0.44
   1   1  22    0.37    0.35
   1   1  23    5.35    0.93
  -1  -1 -23    5.11    0.82
  -1   1 -23    3.91    0.73
   1  -1  23    5.92    0.91
  -1   1 -24    0.96    0.42
  -1  -1 -24    1.26    0.48
   1   1  24    1.77    0.64
   1  -1  24    0.71    0.38
  -1   1 -25    1.19    0.56
  -1  -1 -25    0.59    0.43
   1  -1  25    0.25    0.35
   1   1  25    0.55    0.48
   1  -1  26    0.42    0.43
   1   1  26   -0.57    0.50
  -1   1 -26   -0.07    0.39
  -1  -1 -26    0.03    0.26
  -1   1 -27   -0.05    0.30
   1   1  27    0.14    0.39
  -1  -1 -27    0.16    0.32
   1  -1  27    0.59    0.43
  -1   1 -28    0.43    0.48
   1   1  28    1.30    0.58
  -1  -1 -28    0.62    0.42
   1  -1  28    0.86    0.48
   1  -1  29    0.46    0.39
  -1  -1 -29    0.08    0.33
  -1   1 -29   -0.22    0.45
   1   1  29    0.57    0.52
   1   1  30   -0.14    0.41
   1  -1  30   -0.10    0.36
  -1  -1 -30   -0.40    0.37
  -1   1 -30    0.16    0.35
   1   1  31    1.21    0.66
  -1   1 -31   -0.44    0.40
   1  -1  31    0.34    0.52
  -1  -1 -31   -0.19    0.37
  -1  -1 -32    0.56    0.62
   1  -2 -33    0.33    0.38
   1  -2 -32    0.15    0.35
  -1   2  31   -0.01    0.41
   1   2 -31    0.38    0.45
   1  -2 -31    0.25    0.36
  -1   2  30   -0.50    0.45
   1  -2 -30    0.84    0.46
   1   2 -30    0.01    0.37
  -1  -2  29    0.17    0.30
  -1   2  29    0.00    0.44
   1   2 -29    0.30    0.49
   1  -2 -29   -0.02    0.29
  -1  -2  28    0.41    0.41
   1   2 -28   -0.15    0.39
  -1   2  28   -0.10    0.37
   1   2 -27    0.73    0.46
  -1   2  27    0.90    0.57
  -1  -2  27    0.58    0.39
   1   2 -26    0.82    0.52
  -1   2  26    1.25    0.64
  -1  -2  26    1.53    0.49
  -1   2  25    3.05    0.80
  -1  -2  25    2.01    0.61
   1   2 -25    1.63    0.57
   1   2 -24   -0.27    0.29
  -1  -2  24    0.48    0.31
  -1   2  24    1.07    0.54
  -1  -2  24    1.00    0.44
   1   2 -23   -0.13    0.33
  -1  -2  23    0.11    0.22
  -1  -2  23    0.27    0.27
  -1   2  23    0.02    0.30
   1   2 -22    0.23    0.25
  -1  -2  22    0.43    0.31
  -1   2  22    1.04    0.50
  -1  -2  22    1.02    0.35
  -1   2  21   11.77    1.28
   1   2 -21    9.97    1.14
  -1  -2  21    8.68    0.89
  -1  -2  21   11.43    1.11
  -1  -2  20    0.39    0.29
   1   2 -20    0.03    0.34
  -1   2  20    0.64    0.44
  -1  -2  20    0.39    0.32
  -1  -2  19   29.04    1.55
   1   2 -19   31.03    1.90
   1  -2 -19   32.18    1.76
  -1   2  19   31.59    1.96
  -1  -2  19   32.94    1.71
   1   2 -18    0.24    0.35
   1  -2 -18   -0.13    0.27
   1   2 -18    0.06    0.07
  -1  -2  18    0.25    0.29
  -1   2  18    0.63    0.39
  -1  -2  18    0.11    0.30
  -1  -2  17    7.22    0.75
  -1   2  17    6.99    0.89
   1   2 -17    5.86    0.81
   1  -2 -17    6.27    0.76
  -1  -2  17    6.98    0.75
   1   2 -17    6.31    0.36
   1   2 -16    1.06    0.44
   1  -2 -16    0.65    0.34
   1   2 -16    0.74    0.13
  -1  -2  16    0.92    0.34
  -1  -2  16    0.08    0.12
  -1   2  16    1.30    0.43
   1  -2 -16    0.42    0.11
  -1   2  15   37.42    1.89
   1   2 -15   37.17    1.86
   1  -2 -15   41.45    1.76
  -1  -2  15   40.86    1.60
   1  -2 -15   37.07    0.96
  -1  -2  15   34.78    1.02
   1   2 -15   36.98    0.76
   1   2 -14   10.40    0.37
   1  -2 -14   11.34    0.92
  -1  -2  14   10.59    0.59
   1   2 -14   11.42    1.02
   1  -2 -14   11.04    0.55
  -1   2  14   11.02    1.04
  -1  -2  14   12.21    0.85
  -1  -2  13   73.59    1.56
  -1   2  13   76.35    2.53
   1  -2 -13   77.36    2.26
  -1  -2  13   72.67    1.96
   1   2 -13   77.16    2.52
   1  -2 -13   74.07    1.48
  -1  -2  12   20.72    0.99
   1  -2 -12   20.95    1.16
   1   2 -12   20.86    1.27
  -1   2  12   19.69    0.83
   1  -2 -12   20.30    0.80
  -1  -2  12   21.33    0.68
  -1  -2  12   19.57    0.83
  -1   2  12   20.88    1.28
  -1  -2  11   54.02    1.51
  -1  -2  11   55.40    1.40
  -1   2  11   52.84    1.32
   1  -2 -11   54.00    1.33
   1  -2 -11   53.67    1.74
   1   2 -11   53.55    1.96
  -1   2  11   56.07    2.00
  -1  -2  11   52.49    1.92
  -1  -2  11   55.57    1.08
  -1  -2  10   14.30    0.72
   1   2 -10   16.14    1.04
  -1   2  10   14.63    0.68
   1  -2 -10   14.96    0.89
  -1   2  10   15.85    1.05
  -1  -2  10   15.65    0.57
   1  -2 -10   15.41    0.72
  -1  -2  10   14.58    0.99
  -1  -2  10   14.17    0.74
   1   2  -9   65.21    2.00
   1  -2  -9   71.70    1.84
  -1   2   9   72.73    2.09
  -1   2   9   69.11    1.43
   1  -2  -9   69.74    1.54
  -1  -2   9   71.52    1.60
  -1  -2   9   68.51    2.03
  -1   2   8   12.89    0.61
   1  -2  -8   12.60    0.66
   1   2  -8   12.03    0.82
  -1   2   8   13.20    0.86
  -1  -2   8   11.94    0.84
   1  -2  -8   12.78    0.75
   1  -2  -7   29.86    1.06
  -1  -2   7   27.58    1.20
   1  -2  -7   28.92    1.00
   1   2  -7   29.21    1.04
  -1   2   7   29.45    0.92
  -1   2   7   26.80    1.16
   1   2  -7   27.52    1.18
   1   2  -6   14.13    0.81
   1  -2  -6   13.39    0.67
   1  -2  -6   13.61    0.41
  -1   2   6   14.74    0.82
  -1  -2   6   13.60    0.81
   1  -2  -6   14.50    0.72
  -1   2   6   13.91    0.62
   1   2  -6   13.80    0.72
   1  -2  -5    5.93    0.30
   1  -2  -5    5.89    0.43
   1  -2  -5    5.30    0.45
  -1  -2   5    5.62    0.50
  -1   2   5    5.85    0.50
   1   2  -5    6.40    0.52
  -1   2   5    6.32    0.42
  -1   2   5    5.76    0.43
   1  -2  -5    5.56    0.39
   1   2  -5    5.76    0.46
   1  -2  -4    1.09    0.20
  -1   2   4    0.98    0.20
   1  -2  -4    0.66    0.17
  -1   2   4    0.92    0.18
   1  -2  -4    0.80    0.14
  -1  -2   4    0.61    0.17
   1  -2  -4    0.91    0.19
   1  -2  -4    0.85    0.16
  -1  -2   4    1.05    0.22
   1   2  -4    0.98    0.21
   1   2  -4    0.80    0.20
  -1  -2   4    0.87    0.19
  -1   2   4    0.77    0.17
  -1   2   4    1.81    0.27
  -1  -2   4    0.90    0.14
   1   2  -4    1.19    0.24
  -1  -2   4    1.00    0.21
  -1  -2   3    3.77    0.36
  -1   2   3    3.62    0.35
   1  -2  -3    4.13    0.34
  -1   2   3    3.37    0.35
   1   2  -3    3.62    0.36
   1   2  -3    3.98    0.37
  -1   2   3    3.44    0.31
  -1   2   3    3.68    0.33
   1  -2  -3    3.91    0.38
  -1  -2   3    3.68    0.25
  -1  -2   3    3.42    0.35
  -1  -2   3    3.47    0.36
   1  -2  -3    3.46    0.31
  -1  -2   3    4.06    0.36
   1  -2  -3    3.68    0.33
   1   2  -3    3.21    0.33
  -1  -2   2    1.81    0.25
  -1  -2   2    1.71    0.26
  -1   2   2    2.03    0.23
   1   2  -2    1.79    0.26
  -1   2   2    1.72    0.23
   1   2  -2    1.78    0.18
   1   2  -2    1.64    0.23
  -1   2   2    2.40    0.31
   1   2  -2    1.97    0.25
  -1   2   2    1.98    0.26
  -1  -2   2    1.90    0.24
   1  -2  -2    1.76    0.23
   1  -2  -2    1.95    0.28
  -1  -2   2    1.93    0.26
  -1  -2   2    2.09    0.20
   1  -2  -2    2.24    0.26
   1  -2  -2    1.68    0.21
  -1   2   1   39.10    1.20
   1  -2  -1   39.50    0.95
  -1  -2   1   40.45    0.90
   1  -2  -1   39.11    1.07
  -1   2   1   39.42    1.08
   1  -2  -1   40.81    0.88
  -1  -2   1   38.53    1.05
  -1  -2   1   41.89    1.03
   1   2  -1   37.98    1.09
  -1  -2   1   42.10    1.14
   1  -2  -1   42.24    1.09
   1  -2  -1   42.88    1.23
  -1   2   1   42.04    0.91
  -1  -2   1   41.85    1.04
   1   2  -1   39.01    0.87
   1   2  -1   39.58    1.01
   1   2   0    5.49    0.38
  -1   2   0    5.04    0.44
   1  -2   0    4.86    0.27
   1  -2   0    4.50    0.37
  -1   2   0    4.67    0.26
  -1  -2   0    4.69    0.37
   1   2   0    4.35    0.38
  -1  -2   0    4.75    0.34
   1   2   0    5.12    0.35
  -1  -2   0    5.58    0.42
   1  -2   0    5.00    0.43
  -1  -2   0    4.66    0.36
   1  -2   0    5.06    0.39
  -1   2   0    4.59    0.39
   1   2   0    5.47    0.36
  -1  -2   0    4.89    0.35
  -1   2   0    5.02    0.40
   1  -2   1  176.06    2.36
  -1  -2  -1  174.33    2.00
  -1  -2  -1  174.50    2.03
  -1   2  -1  173.66    2.34
  -1  -2  -1  176.18    2.21
   1  -2   1  181.64    2.53
  -1   2  -1  171.61    2.31
   1   2   1  175.28    2.08
   1   2   1  169.76    2.30
  -1  -2  -1  181.07    2.32
   1   2   1  180.04    2.26
  -1   2  -1  173.74    2.53
  -1  -2  -1  175.02    2.21
   1   2   1  168.28    2.16
   1  -2   1  177.04    2.37
   1   2   2    1.03    0.21
  -1   2  -2    1.04    0.21
  -1  -2  -2    1.03    0.20
  -1   2  -2    1.11    0.21
  -1  -2  -2    1.13    0.17
   1  -2   2    1.56    0.24
   1   2   2    1.27    0.22
  -1  -2  -2    1.23    0.22
  -1  -2  -2    1.17    0.23
   1  -2   2    1.32    0.25
   1  -2   2    1.16    0.21
  -1  -2  -2    1.26    0.12
   1   2   2    1.29    0.22
   1   2   2    1.52    0.21
  -1   2  -2    1.02    0.24
   1  -2   2    0.69    0.19
  -1  -2  -3   49.18    1.36
   1   2   3   48.08    1.22
  -1   2  -3   50.16    1.37
   1  -2   3   49.41    1.38
   1   2   3   49.60    1.03
   1   2   3   47.26    1.34
  -1  -2  -3   47.77    0.97
  -1  -2  -3   51.98    1.23
   1  -2   3   49.02    1.31
  -1  -2  -3   47.22    1.21
   1   2   3   48.60    1.25
  -1   2  -3   49.40    1.30
   1   2   4    0.08    0.14
  -1   2  -4    0.21    0.14
   1   2   4    0.00    0.10
  -1   2  -4    0.34    0.17
   1  -2   4    0.23    0.05
   1  -2   4    0.19    0.11
  -1  -2  -4    0.10    0.15
   1  -2   4    0.06    0.14
   1   2   4    0.22    0.10
   1   2   5    3.64    0.44
   1  -2   5    4.01    0.39
   1   2   5    4.08    0.37
  -1   2  -5    3.40    0.41
  -1  -2  -5    3.44    0.38
   1  -2   5    3.36    0.22
   1   2   5    3.63    0.26
   1  -2   5    4.25    0.48
   1  -2   6    3.63    0.46
  -1  -2  -6    3.65    0.41
   1   2   6    3.73    0.26
   1  -2   6    3.20    0.25
  -1   2  -6    2.61    0.38
   1  -2   6    3.94    0.37
   1   2   6    3.74    0.37
   1   2   6    3.07    0.44
   1  -2   7   70.41    1.29
   1   2   7   73.85    1.09
  -1  -2  -7   76.72    1.67
   1  -2   7   72.98    1.37
   1   2   7   72.59    2.07
   1  -2   7   71.07    2.05
  -1   2  -7   69.51    1.95
   1  -2   7   72.77    1.59
  -1  -2  -7   72.88    1.77
  -1  -2  -8   36.25    1.31
   1   2   8   36.85    0.75
   1  -2   8   35.93    1.10
   1   2   8   33.60    1.47
   1  -2   8   35.47    1.01
  -1   2  -8   37.26    1.49
  -1  -2  -8   34.93    1.12
   1  -2   8   35.54    1.49
  -1  -2  -9  129.82    2.66
  -1   2  -9  126.06    2.86
   1  -2   9  125.61    2.06
   1   2   9  124.63    2.95
   1  -2   9  129.34    2.96
  -1  -2  -9  133.36    2.18
   1  -2   9  130.53    2.07
   1  -2  10   -0.03    0.08
   1   2  10    0.12    0.25
  -1   2 -10    0.22    0.21
   1  -2  10   -0.37    0.28
  -1  -2 -10    0.17    0.12
  -1  -2 -10    0.18    0.23
   1  -2  10    0.27    0.18
   1   2  11   11.04    0.98
  -1  -2 -11   10.49    0.86
   1  -2  11   10.85    0.59
   1  -2  11   10.29    0.69
  -1  -2 -11   11.34    0.62
   1  -2  11   10.39    0.92
  -1   2 -11   10.76    0.91
  -1   2 -12    5.79    0.72
  -1  -2 -12    5.16    0.41
   1  -2  12    5.93    0.56
  -1  -2 -12    5.25    0.65
   1   2  12    4.20    0.63
   1  -2  12    4.41    0.37
  -1   2 -12    4.47    0.24
   1  -2  12    5.54    0.72
   1  -2  13    0.25    0.21
   1  -2  13    0.56    0.34
  -1   2 -13    0.24    0.08
  -1   2 -13    0.43    0.30
   1   2  13   -0.14    0.35
  -1  -2 -13    0.22    0.10
   1  -2  13    0.07    0.08
  -1  -2 -13    0.97    0.35
   1  -2  14    0.43    0.26
   1  -2  14    0.00    0.09
  -1  -2 -14    0.00    0.09
   1   2  14   -0.12    0.33
  -1   2 -14    0.66    0.43
  -1   2 -14    0.11    0.07
  -1  -2 -14    0.42    0.42
  -1  -2 -15   75.22    2.47
  -1  -2 -15   69.33    1.30
   1  -2  15   70.32    2.17
  -1   2 -15   66.42    1.26
   1  -2  15   65.61    1.26
  -1   2 -15   74.93    2.66
   1   2  15   70.58    2.70
  -1   2 -16    0.10    0.08
  -1  -2 -16    0.21    0.38
  -1   2 -16    0.25    0.44
   1  -2  16    0.07    0.07
   1  -2  16    0.55    0.31
   1   2  16    0.63    0.38
  -1  -2 -17    0.33    0.31
   1  -2  17   -0.10    0.26
  -1   2 -17    0.06    0.30
   1   2  17    0.14    0.33
   1   2  18    0.32    0.30
  -1  -2 -18    0.37    0.30
  -1   2 -18    0.18    0.26
   1  -2  18    0.53    0.31
  -1  -2 -19   -0.12    0.38
   1  -2  19    0.37    0.30
  -1   2 -19    0.03    0.28
   1   2  19   -0.17    0.27
   1  -2  20    0.51    0.29
   1   2  20    0.16    0.33
  -1   2 -20    0.02    0.35
  -1  -2 -20   -0.39    0.36
   1  -2  21    4.29    0.70
  -1   2 -21    4.91    0.78
   1   2  21    4.57    0.87
   1  -2  22    0.20    0.30
  -1   2 -22    0.27    0.36
   1   2  22    0.01    0.37
  -1   2 -23   12.99    1.39
   1  -2  23   13.58    1.20
   1   2  23   13.24    1.48
   1  -2  23   13.22    1.29
   1   2  24    0.08    0.31
  -1   2 -24    0.08    0.30
   1  -2  24   -0.03    0.28
  -1   2 -25    1.32    0.53
   1  -2  25    1.13    0.48
   1   2  25    0.85    0.46
  -1  -2 -26    0.72    0.44
   1  -2  26    1.30    0.53
   1   2  26    0.95    0.60
  -1   2 -26    1.23    0.53
  -1  -2 -27    0.34    0.30
   1   2  27    0.45    0.42
  -1   2 -27    0.76    0.49
   1  -2  27   -0.58    0.39
  -1   2 -28    0.22    0.34
   1   2  28    0.50    0.50
  -1  -2 -28    0.36    0.42
  -1  -2 -29    6.69    1.04
   1   2  29    7.68    1.33
  -1   2 -29    7.57    1.25
   1   2  30    1.11    0.62
  -1   2 -30    1.16    0.68
  -1  -2 -30    0.13    0.44
  -1  -2 -31   -0.14    0.32
   1  -3 -32    1.64    0.61
  -1   3  30    0.48    0.50
   1   3 -30    1.93    0.69
   1   3 -29    0.29    0.35
  -1   3  29    0.48    0.47
  -1   3  28    0.50    0.51
   1   3 -28    0.72    0.55
   1   3 -27    1.89    0.71
  -1   3  27    1.06    0.61
  -1   3  26    3.56    0.85
   1   3 -26    3.27    0.82
  -1   3  25    8.71    1.30
   1   3 -25    6.08    1.05
  -1  -3  25    6.71    0.94
  -1  -3  25    6.87    0.94
  -1   3  24    0.56    0.53
   1   3 -24    0.35    0.32
  -1  -3  24    0.62    0.34
  -1  -3  24   -0.16    0.35
  -1   3  23    0.74    0.48
   1  -3 -23   -0.02    0.37
   1   3 -23   -0.29    0.44
  -1  -3  23   -0.33    0.36
  -1  -3  23   -0.20    0.23
   1   3 -22    4.08    0.86
  -1   3  22    3.16    0.76
  -1  -3  22    2.38    0.54
  -1  -3  22    3.03    0.60
   1  -3 -22    1.64    0.52
  -1  -3  21    0.39    0.27
  -1  -3  21    0.14    0.27
   1   3 -21   -0.06    0.28
  -1   3  21    0.22    0.35
  -1   3  20    9.04    1.14
  -1  -3  20    9.82    0.95
   1   3 -20    9.21    1.15
   1  -3 -20    8.93    0.98
  -1  -3  20    9.08    0.99
  -1  -3  19    0.00    0.19
  -1   3  19   -0.09    0.16
  -1  -3  19   -0.19    0.35
  -1   3  19    0.51    0.39
   1  -3 -19   -0.30    0.34
   1   3 -19    0.04    0.29
  -1  -3  18    0.05    0.33
  -1   3  18    0.08    0.13
  -1   3  18    0.12    0.30
  -1  -3  18    0.10    0.18
   1  -3 -18    0.17    0.32
   1   3 -18    0.00    0.36
  -1   3  17    5.80    0.88
   1  -3 -17    5.64    0.75
  -1   3  17    5.08    0.54
  -1  -3  17    4.57    0.60
  -1  -3  17    4.87    0.68
   1   3 -17    4.29    0.75
  -1   3  16    5.24    0.81
  -1   3  16    4.41    0.51
  -1  -3  16    4.44    0.64
   1  -3 -16    6.32    0.77
   1   3 -16    4.75    0.75
  -1  -3  16    5.35    0.59
  -1   3  15    0.59    0.36
  -1   3  15   -0.02    0.12
   1   3 -15    0.62    0.36
   1  -3 -15    0.34    0.26
  -1  -3  15   -0.08    0.39
  -1  -3  15    0.28    0.16
  -1  -3  14   12.63    1.01
   1   3 -14   12.34    1.12
   1  -3 -14   12.76    1.03
  -1   3  14   11.99    1.12
  -1  -3  14   13.11    1.15
  -1   3  14   13.24    0.82
  -1  -3  14   13.70    0.86
  -1  -3  13    7.87    0.88
  -1   3  13    8.42    0.65
  -1  -3  13    8.77    0.66
  -1   3  13    8.34    0.91
   1  -3 -13    8.49    0.80
   1   3 -13    8.78    0.92
   1  -3 -12    9.81    0.83
  -1   3  12    7.85    0.63
  -1   3  12    8.24    0.89
  -1  -3  12    8.50    0.89
   1   3 -12    9.41    0.92
  -1  -3  12    8.04    0.60
  -1   3  11   22.10    1.36
  -1  -3  11   21.28    1.35
   1  -3 -11   23.40    1.22
   1   3 -11   21.41    1.34
  -1   3  11   22.79    1.03
   1  -3 -10    1.30    0.35
  -1   3  10    0.95    0.24
  -1  -3  10    1.20    0.40
   1   3 -10    1.04    0.33
  -1   3  10    1.05    0.34
  -1   3   9   56.81    2.03
   1   3  -9   57.13    1.78
   1   3  -9   57.35    2.05
  -1  -3   9   58.97    2.09
  -1   3   9   59.54    1.63
   1  -3  -9   58.88    1.78
   1  -3  -8   10.13    0.45
  -1   3   8    9.22    0.81
   1   3  -8   10.43    0.86
  -1  -3   8   10.67    0.88
   1  -3  -8   10.92    0.74
  -1   3   8   11.24    0.70
   1   3  -8    9.70    0.75
  -1  -3   7  126.43    1.26
   1   3  -7  125.65    2.83
  -1   3   7  124.35    2.78
  -1   3   7  130.09    2.37
  -1  -3   7  130.51    2.90
   1   3  -7  131.08    2.62
   1  -3  -7  129.64    1.69
   1  -3  -7  128.64    2.39
  -1  -3   7  131.50    2.74
  -1   3   6    0.75    0.27
  -1  -3   6    0.90    0.16
   1   3  -6    0.86    0.25
  -1   3   6    1.18    0.25
   1   3  -6    0.68    0.27
  -1  -3   6    0.80    0.27
   1  -3  -6    1.05    0.19
  -1  -3   6    1.02    0.30
   1  -3  -6    1.14    0.27
   1  -3  -5   -0.05    0.10
   1   3  -5    0.06    0.15
  -1   3   5    0.07    0.16
   1   3  -5   -0.03    0.14
  -1  -3   5    0.00    0.16
   1  -3  -5    0.20    0.17
  -1   3   5    0.06    0.14
  -1  -3   5    0.09    0.08
  -1  -3   5    0.23    0.21
  -1   3   4   79.14    1.84
   1   3  -4   76.96    1.96
  -1  -3   4   76.28    1.96
   1  -3  -4   81.76    1.76
  -1  -3   4   81.00    1.97
  -1  -3   4   78.50    1.34
   1   3  -4   77.65    1.94
  -1   3   4   76.07    1.87
   1  -3  -4   78.59    1.54
   1   3  -3    5.30    0.52
   1  -3  -3    4.75    0.40
  -1  -3   3    5.14    0.50
   1   3  -3    5.42    0.35
  -1  -3   3    5.63    0.38
   1  -3  -3    5.25    0.44
   1  -3  -3    5.61    0.47
  -1   3   3    5.18    0.49
  -1  -3   3    5.58    0.52
   1   3  -3    5.16    0.49
  -1   3   3    4.93    0.46
  -1  -3   2    1.01    0.18
  -1  -3   2    1.08    0.25
  -1  -3   2    0.93    0.23
   1   3  -2    1.02    0.25
   1   3  -2    1.24    0.25
   1  -3  -2    0.86    0.20
   1  -3  -2    1.03    0.22
  -1   3   2    1.03    0.24
  -1   3   2    1.15    0.22
   1   3  -2    0.95    0.16
  -1  -3   1    2.08    0.31
  -1  -3   1    1.84    0.30
  -1   3   1    1.96    0.31
   1  -3  -1    2.00    0.24
  -1   3   1    1.46    0.21
   1   3  -1    1.98    0.25
  -1  -3   1    2.06    0.26
   1   3  -1    2.01    0.34
   1   3  -1    1.82    0.29
   1  -3  -1    2.01    0.28
  -1  -3   1    2.25    0.32
  -1   3   0    3.23    0.27
   1   3   0    3.57    0.43
  -1   3   0    3.28    0.40
  -1  -3   0    3.71    0.38
   1   3   0    3.59    0.38
  -1  -3   0    4.13    0.42
  -1   3   0    3.70    0.41
  -1  -3   0    3.54    0.35
   1   3   0    3.59    0.35
   1  -3   0    2.95    0.33
   1  -3   0    3.33    0.29
  -1   3  -1    0.49    0.11
  -1  -3  -1    0.71    0.22
   1   3   1    0.49    0.17
   1   3   1    0.90    0.24
  -1   3  -1    0.47    0.17
  -1  -3  -1    0.64    0.19
  -1  -3  -1    0.46    0.16
  -1   3  -1    0.65    0.18
   1  -3   1    0.79    0.13
  -1   3  -2   63.85    1.75
   1   3   2   61.97    1.61
  -1   3  -2   64.15    0.93
  -1  -3  -2   65.93    1.66
  -1  -3  -2   60.95    1.46
   1  -3   2   63.78    1.76
  -1   3  -2   61.66    1.71
   1  -3   2   64.82    1.02
   1   3   2   64.20    1.73
  -1  -3  -3   73.47    1.53
   1  -3   3   73.96    1.97
   1   3   3   70.76    1.82
  -1   3  -3   71.86    1.89
   1  -3   3   72.84    1.00
   1   3   3   74.70    1.90
  -1  -3  -3   75.29    1.80
  -1   3  -3   75.21    1.96
  -1  -3  -3   72.92    0.92
   1  -3   4    0.18    0.06
   1   3   4    0.28    0.14
  -1  -3  -4    0.27    0.17
   1   3   4    0.19    0.12
  -1   3  -4    0.20    0.20
   1   3   4    0.15    0.17
  -1   3  -4    0.42    0.19
  -1  -3  -4    0.28    0.12
   1  -3   4    0.23    0.17
  -1   3  -5    9.49    0.72
   1   3   5    8.94    0.74
   1   3   5    9.21    0.54
  -1   3  -5    8.70    0.72
   1   3   5    8.83    0.66
  -1  -3  -5    9.30    0.69
   1  -3   5    9.03    0.75
  -1  -3  -5    8.83    0.50
   1  -3   5    8.45    0.34
   1   3   6   10.30    0.84
  -1   3  -6    9.85    0.75
   1   3   6   11.11    0.57
  -1   3  -6   10.64    0.85
   1   3   6   10.83    0.72
   1   3   6   10.11    0.31
  -1  -3  -6   10.51    0.73
   1  -3   6   11.40    0.88
   1  -3   6   10.23    0.33
   1   3   7   16.88    0.68
  -1   3  -7   16.63    1.07
   1  -3   7   17.80    1.12
   1   3   7   14.82    0.86
   1  -3   7   15.73    0.56
   1   3   7   15.64    0.45
  -1  -3  -7   15.73    0.91
   1   3   7   15.37    1.07
   1  -3   8  101.73    1.56
  -1  -3  -8  104.47    2.39
   1   3   8  108.66    1.67
   1   3   8  107.91    2.85
  -1   3  -8  100.79    2.72
   1   3   8   99.90    2.22
   1  -3   8  105.67    2.80
   1  -3   9    5.33    0.68
   1  -3   9    4.71    0.38
  -1   3  -9    4.05    0.61
   1   3   9    4.60    0.64
  -1  -3  -9    5.06    0.58
   1   3   9    4.64    0.34
   1   3   9    4.73    0.50
   1  -3  10    0.20    0.12
  -1  -3 -10    0.24    0.19
   1   3  10    0.17    0.10
   1   3  10   -0.20    0.29
  -1   3 -10    0.04    0.25
   1  -3  10    0.29    0.27
   1   3  10    0.08    0.18
   1  -3  11   30.60    1.66
   1  -3  11   27.93    1.06
  -1   3 -11   31.39    1.67
   1   3  11   28.65    1.24
   1   3  11   29.02    1.64
  -1  -3 -11   31.16    1.46
   1   3  11   29.44    0.79
  -1   3 -12    0.32    0.22
   1   3  12    0.36    0.10
   1  -3  12    0.44    0.20
   1  -3  12    0.23    0.28
   1   3  12    0.24    0.27
   1   3  12    0.71    0.27
  -1  -3 -12    0.56    0.31
   1  -3  13    6.86    0.59
  -1   3 -13    7.69    0.89
  -1  -3 -13    8.08    0.82
   1   3  13    7.14    0.67
   1   3  13    6.85    0.87
   1  -3  13    6.88    0.85
   1   3  13    6.60    0.35
   1   3  14    5.82    0.81
  -1  -3 -14    5.05    0.69
   1   3  14    4.75    0.28
   1  -3  14    5.88    0.81
  -1   3 -14    4.41    0.69
   1   3  14    4.94    0.57
   1  -3  14    5.88    0.58
   1  -3  15    0.91    0.29
   1  -3  15    1.45    0.47
   1   3  15    0.71    0.43
  -1   3 -15    1.03    0.43
   1   3  15    1.44    0.35
  -1  -3 -15    0.62    0.33
   1   3  16    1.17    0.47
  -1  -3 -16    0.65    0.38
   1  -3  16    0.93    0.43
   1  -3  16    0.69    0.27
   1   3  16    1.16    0.33
  -1   3 -16    0.58    0.31
   1   3  17    6.25    0.91
  -1  -3 -17    7.10    0.87
   1   3  17    6.98    0.71
  -1   3 -17    4.89    0.80
   1  -3  17    6.43    0.71
  -1   3 -18    1.49    0.50
   1   3  18    1.17    0.32
   1  -3  18    1.01    0.31
   1   3  18    1.63    0.54
  -1  -3 -18    0.68    0.34
  -1   3 -19    0.31    0.40
   1  -3  19   -0.12    0.20
   1   3  19   -0.10    0.18
   1   3  19    0.61    0.45
  -1  -3 -19   -0.44    0.35
   1   3  20    0.03    0.32
  -1  -3 -20   -0.03    0.31
   1   3  20   -0.04    0.20
  -1   3 -20   -0.30    0.37
   1  -3  20    0.25    0.20
  -1  -3 -21    3.90    0.72
  -1   3 -21    3.41    0.75
   1  -3  21    3.46    0.61
   1   3  21    4.01    0.83
  -1  -3 -22    0.07    0.36
   1  -3  22    0.67    0.32
  -1   3 -22    0.72    0.44
   1  -3  22    0.81    0.41
   1   3  22    0.29    0.49
   1  -3  23    6.82    0.94
  -1   3 -23    6.22    1.00
  -1  -3 -23    9.13    1.12
   1   3  23    7.93    1.20
   1  -3  23    5.80    0.82
  -1   3 -24    0.57    0.46
   1   3  24    1.01    0.52
   1  -3  24    0.77    0.39
   1  -3  25   -0.19    0.35
   1   3  25   -0.49    0.45
  -1   3 -25    0.15    0.44
   1   3  26    0.52    0.54
  -1   3 -26    0.71    0.35
   1   3  27    1.64    0.69
  -1   3 -27    0.21    0.40
   1   3  28   -0.43    0.42
  -1   3 -28    0.21    0.40
   1   3  29    0.14    0.42
  -1  -3 -29    0.85    0.42
  -1   3 -29    0.33    0.35
   1   4 -29   -0.20    0.38
  -1   4  28    0.93    0.64
   1   4 -28    0.22    0.38
   1   4 -27    0.38    0.37
  -1   4  27    0.14    0.47
   1   4 -26    0.48    0.46
  -1  -4  26    0.03    0.36
  -1   4  26   -0.01    0.36
   1   4 -25    1.57    0.67
   1  -4 -25    1.22    0.54
  -1  -4  25    1.97    0.62
  -1   4  25    3.03    0.88
   1   4 -24    6.02    1.07
  -1   4  24    7.38    1.23
  -1  -4  24    5.00    0.88
   1  -4 -24    5.82    0.90
   1   4 -23    1.59    0.62
  -1  -4  23    0.28    0.35
  -1   4  23    0.67    0.54
   1  -4 -23    0.48    0.46
  -1  -4  22    0.30    0.34
  -1   4  22    1.12    0.55
   1  -4 -22    0.36    0.36
   1   4 -22    1.12    0.58
  -1  -4  21    0.13    0.25
   1  -4 -21   -0.51    0.36
  -1   4  21    0.25    0.37
   1   4 -21    0.24    0.35
  -1  -4  21   -0.01    0.41
   1   4 -20    0.74    0.53
  -1  -4  20   -0.22    0.36
   1  -4 -20    0.07    0.35
  -1  -4  20    0.33    0.25
  -1   4  20   -0.16    0.36
  -1   4  19    5.80    0.96
  -1   4  19    4.61    0.59
  -1  -4  19    4.93    0.82
  -1  -4  19    5.16    0.66
   1   4 -19    4.96    0.89
   1  -4 -19    4.00    0.72
  -1  -4  18   23.52    1.30
   1  -4 -18   27.17    1.68
  -1   4  18   27.71    1.95
  -1   4  18   25.91    1.36
  -1  -4  18   24.35    1.67
   1   4 -18   25.97    1.89
   1  -4 -17    1.17    0.44
  -1  -4  17    0.49    0.40
  -1   4  17    1.13    0.33
  -1  -4  17    0.50    0.26
  -1   4  17    1.19    0.53
   1   4 -17    0.55    0.36
  -1   4  16    7.98    0.75
  -1  -4  16    6.51    0.85
  -1  -4  16    7.70    1.01
  -1  -4  16    8.50    0.73
   1  -4 -16    7.69    0.90
   1   4 -16    8.08    1.02
  -1   4  16    9.65    1.12
   1   4 -15    0.21    0.31
   1  -4 -15   -0.19    0.30
  -1  -4  15    0.20    0.15
  -1   4  15    0.14    0.21
  -1  -4  15    0.32    0.34
  -1  -4  15   -0.50    0.40
   1   4 -14    1.80    0.48
   1  -4 -14    3.15    0.55
  -1  -4  14    2.14    0.35
  -1  -4  14    1.67    0.44
  -1   4  14    2.56    0.41
  -1  -4  14    2.74    0.62
  -1   4  14    2.96    0.63
  -1   4  13    0.28    0.21
   1  -4 -13   -0.07    0.30
  -1  -4  13    0.44    0.34
  -1  -4  13    0.03    0.14
   1   4 -13    0.27    0.30
  -1  -4  13   -0.49    0.45
  -1   4  13   -0.12    0.32
   1  -4 -12    9.01    0.82
  -1   4  12    8.22    0.92
  -1  -4  12    9.92    1.02
   1   4 -12    8.01    0.92
  -1  -4  12    8.48    0.88
  -1   4  12    8.20    0.72
  -1   4  11    0.14    0.21
  -1  -4  11    0.01    0.26
   1  -4 -11   -0.03    0.22
  -1  -4  11   -0.15    0.29
   1   4 -11    0.09    0.27
  -1   4  11    0.59    0.35
  -1   4  10   61.05    2.34
   1   4 -10   56.17    2.25
  -1  -4  10   56.82    2.14
  -1  -4  10   57.92    2.32
  -1   4  10   58.24    1.87
   1  -4 -10   54.08    1.88
   1   4 -10   56.35    2.04
  -1   4   9    0.07    0.22
   1   4  -9    0.56    0.29
   1  -4  -9    0.29    0.13
  -1   4   9    0.53    0.23
   1   4  -9    0.14    0.17
  -1  -4   9    0.04    0.28
  -1  -4   9    0.34    0.28
   1  -4  -9    0.58    0.26
  -1  -4   9    0.24    0.06
  -1   4   8    2.81    0.49
  -1   4   8    1.95    0.37
   1  -4  -8    2.29    0.40
   1   4  -8    2.34    0.45
   1   4  -8    1.96    0.40
  -1  -4   8    2.80    0.50
  -1  -4   8    1.98    0.25
   1  -4  -8    2.06    0.27
  -1  -4   8    1.56    0.35
  -1  -4   7    1.47    0.39
  -1  -4   7    1.43    0.21
  -1   4   7    1.56    0.33
   1  -4  -7    1.08    0.22
   1   4  -7    1.53    0.40
   1  -4  -7    1.65    0.33
  -1  -4   7    1.25    0.35
   1   4  -7    0.94    0.29
  -1   4   7    1.49    0.36
  -1  -4   6   16.61    1.11
   1  -4  -6   13.62    0.86
   1  -4  -6   15.72    0.78
  -1   4   6   14.34    1.00
  -1  -4   6   14.18    0.64
   1   4  -6   14.53    0.99
  -1  -4   6   14.56    1.01
   1   4  -6   15.50    1.06
  -1   4   6   15.24    0.95
  -1  -4   5    0.55    0.32
   1   4  -5    0.08    0.21
   1  -4  -5    0.05    0.16
  -1  -4   5    0.06    0.08
  -1  -4   5   -0.08    0.23
   1  -4  -5    0.08    0.18
  -1   4   5    0.00    0.21
  -1   4   5    0.03    0.17
   1   4  -5   -0.03    0.16
  -1   4   4  195.78    3.31
  -1  -4   4  203.87    3.61
   1   4  -4  199.82    3.62
   1  -4  -4  200.79    3.15
  -1  -4   4  200.75    3.53
  -1   4   4  197.44    3.44
   1   4  -4  196.39    2.34
   1  -4  -4  199.66    2.96
   1   4  -4  198.05    3.49
  -1  -4   4  202.11    2.52
   1   4  -3    1.49    0.37
  -1   4   3    1.18    0.31
  -1  -4   3    1.12    0.22
   1   4  -3    1.18    0.20
   1  -4  -3    1.37    0.29
  -1   4   3    1.09    0.27
  -1  -4   3    0.88    0.28
  -1  -4   3    1.50    0.35
   1   4  -3    1.06    0.29
   1  -4  -3    2.17    0.37
   1   4  -2    0.38    0.16
  -1  -4   2    0.19    0.18
   1   4  -2    0.13    0.17
   1  -4  -2    0.16    0.16
   1   4  -2    0.22    0.11
  -1  -4   2    0.58    0.17
  -1   4   2    0.41    0.21
   1  -4  -2    0.36    0.18
  -1  -4   2    0.10    0.20
  -1   4   2    0.28    0.16
  -1  -4   2    0.16    0.17
   1  -4  -1    9.39    0.60
   1   4  -1   11.09    0.86
   1   4  -1    9.02    0.59
  -1   4   1   10.37    0.81
  -1  -4   1    8.46    0.72
   1  -4  -1   10.52    0.72
  -1  -4   1    9.18    0.74
  -1   4   1    9.36    0.58
   1   4  -1    8.97    0.71
   1  -4  -1    9.33    0.70
  -1  -4   1    9.79    0.74
   1  -4   0    1.33    0.29
   1   4   0    1.00    0.23
   1  -4   0    1.47    0.24
  -1  -4   0    1.22    0.29
  -1  -4   0    1.39    0.29
  -1   4   0    1.53    0.35
  -1   4   0    1.54    0.23
  -1  -4   0    1.56    0.30
   1   4   0    1.44    0.34
  -1   4  -1    1.58    0.36
   1   4   1    1.54    0.34
  -1   4  -1    1.78    0.34
  -1  -4  -1    0.94    0.23
   1   4   1    1.16    0.27
   1  -4   1    1.50    0.30
  -1  -4  -1    1.39    0.31
   1  -4   1    1.67    0.36
   1  -4   1    1.17    0.20
  -1   4  -1    1.18    0.19
   1   4   2   91.68    2.39
  -1   4  -2   91.21    1.38
  -1   4  -2   94.88    2.46
  -1  -4  -2   89.91    2.09
  -1   4  -2   91.18    2.39
   1   4   2   90.72    2.15
   1  -4   2   92.00    2.41
   1  -4   2   90.82    1.53
  -1  -4  -2   93.55    2.26
  -1   4  -3    1.34    0.17
  -1  -4  -3    1.10    0.28
  -1   4  -3    1.70    0.39
   1  -4   3    1.38    0.18
  -1  -4  -3    1.40    0.16
   1   4   3    1.51    0.33
   1  -4   3    1.48    0.35
  -1  -4  -3    1.65    0.32
  -1   4  -3    1.62    0.39
   1   4   3    1.11    0.28
   1  -4   4    8.02    0.76
  -1  -4  -4    8.28    0.60
   1   4   4    8.11    0.73
  -1   4  -4    8.71    0.78
  -1  -4  -4    7.83    0.69
   1   4   4    7.88    0.71
  -1   4  -4    8.89    0.80
   1  -4   4    7.78    0.40
   1   4   5   17.68    1.07
   1  -4   5   17.80    1.17
  -1   4  -5   18.62    1.17
   1  -4   5   17.25    0.56
  -1  -4  -5   17.97    0.86
  -1   4  -5   20.32    1.19
  -1  -4  -5   18.84    1.06
   1   4   5   18.05    1.14
   1  -4   6   10.64    0.92
  -1  -4  -6   10.69    0.64
   1  -4   6   10.53    0.44
  -1   4  -6    9.19    0.85
   1   4   6   10.61    0.82
  -1  -4  -6   11.05    0.84
  -1   4  -6   10.58    0.88
   1   4   6   10.16    0.88
   1  -4   7    2.47    0.21
  -1   4  -7    2.13    0.44
   1  -4   7    2.16    0.47
   1  -4   7    2.33    0.21
  -1  -4  -7    2.69    0.47
   1   4   7    2.41    0.48
   1   4   7    2.58    0.46
  -1   4  -7    2.81    0.49
   1  -4   8    4.77    0.23
   1   4   8    3.99    0.60
   1  -4   8    4.21    0.30
   1  -4   8    5.03    0.70
   1   4   8    5.69    0.62
  -1  -4  -8    5.21    0.60
  -1   4  -8    4.58    0.63
  -1  -4  -9    7.72    0.75
   1   4   9    6.50    0.67
   1  -4   9    7.05    0.83
   1  -4   9    6.43    0.38
  -1   4  -9    7.16    0.82
   1   4   9    6.96    0.82
   1  -4   9    7.28    0.43
   1   4  10    1.56    0.14
   1   4  10    1.12    0.39
  -1   4 -10    1.26    0.40
   1  -4  10    1.84    0.24
   1   4  10    1.23    0.32
   1  -4  10    2.49    0.58
  -1  -4 -10    2.12    0.45
   1  -4  11    0.21    0.26
   1   4  11    0.69    0.37
   1   4  11    0.15    0.16
  -1   4 -11    0.15    0.25
  -1  -4 -11    0.01    0.28
   1  -4  11    0.03    0.11
   1   4  11   -0.04    0.07
  -1  -4 -12    7.17    0.78
   1  -4  12    5.84    0.49
  -1   4 -12    6.44    0.87
   1   4  12    4.89    0.77
   1   4  12    6.12    0.67
   1  -4  12    6.22    0.85
  -1   4 -13    6.29    0.88
   1   4  13    7.48    0.95
   1  -4  13    7.84    0.60
  -1  -4 -13    8.05    0.85
   1  -4  13    6.80    0.90
   1   4  13    6.50    0.69
  -1   4 -14   16.35    1.44
   1  -4  14   17.04    0.93
   1  -4  14   17.72    1.46
   1   4  14   16.80    1.12
  -1  -4 -14   17.13    1.28
   1   4  14   18.99    1.54
  -1  -4 -15    8.12    0.91
   1   4  15    7.36    1.00
   1   4  15    8.18    0.81
   1  -4  15    8.49    1.04
  -1   4 -15    6.45    0.94
   1  -4  15    6.85    0.63
   1  -4  16    0.89    0.51
   1   4  16    0.33    0.29
   1   4  16    0.25    0.38
  -1  -4 -16    0.13    0.26
  -1   4 -16    0.14    0.34
   1  -4  16    0.13    0.17
   1  -4  17    3.08    0.47
   1  -4  17    3.91    0.82
  -1   4 -17    3.87    0.75
   1   4  17    3.48    0.78
  -1  -4 -17    3.07    0.63
   1   4  17    2.82    0.51
   1   4  18   21.46    1.79
   1   4  18   21.30    1.34
   1  -4  18   21.45    1.26
   1  -4  18   23.76    1.81
  -1  -4 -18   22.13    1.58
  -1   4 -18   22.63    1.81
   1   4  19    1.15    0.55
   1   4  19    0.52    0.32
  -1   4 -19    1.27    0.55
  -1  -4 -19    0.19    0.38
   1  -4  20   17.73    1.53
   1   4  20   20.63    1.85
  -1  -4 -20   17.95    1.48
  -1   4 -20   18.62    1.71
   1  -4  21    1.47    0.51
   1   4  21    2.05    0.71
  -1   4 -21    0.57    0.45
  -1  -4 -21    1.44    0.56
  -1  -4 -22    0.30    0.47
   1  -4  22    0.20    0.34
  -1   4 -22    0.07    0.32
  -1  -4 -23    4.59    0.86
   1  -4  23    3.05    0.67
  -1   4 -23    2.67    0.77
   1   4  23    3.70    0.89
   1   4  24   11.17    1.50
  -1   4 -24   10.92    1.45
   1  -4  24    9.47    1.22
  -1  -4 -24    8.45    1.10
  -1  -4 -25    0.04    0.37
   1   4  25    0.93    0.53
  -1   4 -25    0.43    0.51
   1  -4  25    0.14    0.40
  -1   4 -26    3.99    0.95
  -1  -4 -26    4.56    0.90
   1  -4  26    4.64    0.90
   1   4  26    4.30    1.07
   1   4  27   -0.19    0.40
  -1   4 -27    0.09    0.35
   1   4  28    2.03    0.80
  -1   4 -28    0.87    0.53
  -1   5  27    0.42    0.59
   1   5 -27    1.30    0.62
   1  -5 -27    0.93    0.52
  -1  -5  27   -0.37    0.52
   1   5 -26    1.97    0.79
   1  -5 -26    2.04    0.61
  -1  -5  26    1.67    0.64
  -1   5  26    1.72    0.74
   1  -5 -25    2.00    0.61
  -1   5  25    0.81    0.60
  -1  -5  25    1.09    0.54
   1   5 -25    1.57    0.70
   1  -5 -24    0.90    0.51
  -1  -5  24    0.48    0.43
  -1   5  24    0.98    0.64
   1   5 -24    1.69    0.64
   1  -5 -23   -0.22    0.31
  -1   5  23   -0.17    0.45
  -1  -5  23   -0.40    0.44
   1   5 -23    0.56    0.47
   1  -5 -22   16.76    1.51
   1   5 -22   15.61    1.72
  -1  -5  22   14.47    1.50
  -1   5  22   15.37    1.70
  -1   5  21    0.53    0.53
  -1  -5  21    0.50    0.42
   1   5 -21    0.68    0.48
   1  -5 -21    0.98    0.51
  -1   5  20    5.41    1.02
   1   5 -20    6.00    1.08
   1  -5 -20    5.66    0.89
  -1  -5  20    5.91    0.95
   1   5 -19    2.93    0.79
   1  -5 -19    4.25    0.79
  -1  -5  19    4.83    0.89
  -1   5  19    5.58    0.98
  -1  -5  18    0.03    0.45
   1  -5 -18    0.80    0.45
  -1   5  18    0.51    0.32
  -1   5  18    0.57    0.52
   1   5 -18    0.22    0.36
   1   5 -17    1.49    0.60
   1  -5 -17    3.17    0.65
  -1  -5  17    2.85    0.74
  -1   5  17    1.88    0.69
  -1   5  17    2.83    0.53
  -1  -5  17    2.12    0.62
   1   5 -16   16.09    1.54
  -1   5  16   15.24    1.49
  -1   5  16   14.74    1.13
  -1  -5  16   16.11    1.42
  -1  -5  16   15.89    1.52
   1  -5 -16   15.24    1.27
  -1   5  15    7.72    1.05
  -1   5  15    7.27    0.78
   1   5 -15    6.58    1.01
  -1  -5  15    6.90    0.60
  -1  -5  15    8.09    1.08
   1  -5 -15    7.62    0.89
  -1  -5  15    6.76    0.94
  -1  -5  14    3.35    0.71
  -1   5  14    3.44    0.55
   1  -5 -14    2.85    0.58
  -1   5  14    3.85    0.76
  -1  -5  14    4.22    0.79
  -1  -5  14    3.34    0.42
   1   5 -14    3.99    0.77
   1   5 -13    0.79    0.44
  -1   5  13    0.39    0.38
   1  -5 -13    0.30    0.33
  -1  -5  13    0.54    0.49
  -1  -5  13   -0.30    0.34
  -1   5  13    0.73    0.33
  -1  -5  12   14.49    1.28
   1  -5 -12   16.45    1.18
  -1   5  12   15.99    1.38
   1   5 -12   15.90    1.37
  -1   5  12   13.76    1.04
  -1  -5  12   15.51    1.38
  -1  -5  11    2.98    0.61
  -1   5  11    2.85    0.50
  -1   5  11    2.86    0.66
  -1  -5  11    2.68    0.60
   1   5 -11    4.15    0.73
   1   5 -11    3.26    0.60
   1  -5 -11    3.07    0.56
  -1  -5  10    1.93    0.49
  -1  -5  10    1.11    0.36
  -1   5  10    1.80    0.42
   1  -5 -10    1.59    0.30
   1   5 -10    1.24    0.38
  -1   5  10    2.07    0.54
   1   5 -10    1.53    0.47
   1  -5 -10    1.99    0.42
   1  -5  -9   15.45    1.07
  -1  -5   9   14.72    1.26
  -1   5   9   14.84    1.08
   1   5  -9   14.04    1.15
   1  -5  -9   15.57    0.82
   1   5  -9   15.76    1.27
  -1   5   9   16.85    1.29
  -1  -5   9   14.68    1.20
  -1   5   8    0.35    0.27
  -1  -5   8    0.18    0.29
   1  -5  -8    0.20    0.16
   1  -5  -8    0.54    0.29
   1   5  -8    0.44    0.33
  -1  -5   8    0.49    0.33
  -1   5   8    0.23    0.21
   1   5  -8    0.29    0.27
   1   5  -7    0.33    0.32
   1  -5  -7    0.39    0.20
   1  -5  -7    0.53    0.34
  -1   5   7    0.54    0.27
  -1  -5   7    0.29    0.27
   1   5  -7    0.54    0.30
  -1   5   7    0.44    0.24
  -1  -5   7    0.22    0.28
  -1  -5   6    6.30    0.75
  -1  -5   6    7.67    0.84
   1  -5  -6    7.34    0.64
  -1   5   6    8.79    0.84
   1   5  -6    8.42    0.86
   1   5  -6    7.55    0.82
  -1   5   6    8.99    0.85
   1  -5  -6    8.12    0.74
   1   5  -5    5.46    0.66
  -1  -5   5    5.37    0.69
   1  -5  -5    5.30    0.55
  -1   5   5    4.97    0.62
   1  -5  -5    6.31    0.65
  -1  -5   5    4.80    0.68
  -1   5   5    5.51    0.68
   1   5  -5    6.06    0.76
   1   5  -4   55.17    2.04
  -1   5   4   52.23    1.82
   1   5  -4   53.29    1.37
  -1  -5   4   54.12    2.07
   1  -5  -4   52.56    1.83
  -1   5   4   54.19    2.03
  -1  -5   4   52.73    2.05
   1  -5  -4   52.35    1.75
   1   5  -4   53.27    2.10
  -1   5   3   20.53    1.09
   1   5  -3   20.26    0.87
  -1  -5   3   21.75    1.24
  -1  -5   3   20.53    1.27
   1   5  -3   20.16    1.30
  -1   5   3   19.74    1.25
   1  -5  -3   21.46    1.15
  -1  -5   3   19.62    1.24
   1   5  -3   20.18    1.22
   1  -5  -3   22.19    1.19
  -1   5   2    0.47    0.21
   1   5  -2    0.86    0.31
   1  -5  -2    0.70    0.23
  -1   5   2    0.99    0.31
   1   5  -2    0.91    0.24
  -1  -5   2    0.33    0.26
   1   5  -2    0.81    0.32
   1  -5  -2    0.98    0.33
  -1  -5   2    1.10    0.35
  -1  -5   2    0.60    0.28
  -1  -5   1    0.10    0.19
  -1   5   1    0.49    0.29
   1  -5  -1    0.21    0.23
   1   5  -1   -0.01    0.16
  -1  -5   1    0.18    0.25
  -1  -5   1   -0.11    0.27
   1  -5  -1    0.04    0.20
   1   5  -1    0.03    0.27
  -1   5   1    0.15    0.14
  -1  -5   0    2.86    0.46
   1   5   0    3.72    0.58
   1   5   0    2.47    0.36
  -1   5   0    3.36    0.36
  -1  -5   0    3.20    0.49
   1  -5   0    2.36    0.42
   1  -5   0    2.90    0.47
  -1   5   0    3.19    0.55
   1  -5   0    3.38    0.49
  -1  -5   0    2.69    0.41
  -1  -5  -1    0.32    0.24
  -1   5  -1    0.46    0.30
   1  -5   1    0.02    0.28
   1   5   1    0.22    0.20
  -1  -5  -1    0.11    0.17
   1  -5   1    0.24    0.14
  -1   5  -1    0.20    0.13
   1   5   1    0.59    0.34
   1  -5   1    0.07    0.21
   1  -5   1    0.23    0.27
  -1  -5  -1    0.06    0.22
  -1   5  -2  145.35    3.42
  -1   5  -2  148.40    2.05
   1  -5   2  146.03    3.27
  -1  -5  -2  152.76    3.22
  -1   5  -2  144.23    3.34
   1   5   2  152.87    3.49
  -1  -5  -2  154.86    3.07
   1  -5   2  145.64    3.04
   1   5   2  144.18    2.93
   1  -5   2  153.86    3.48
   1  -5   2  148.90    2.24
   1  -5   3    5.46    0.71
   1   5   3    5.23    0.67
  -1  -5  -3    4.55    0.62
  -1  -5  -3    4.69    0.58
   1   5   3    5.17    0.63
   1  -5   3    6.18    0.73
  -1   5  -3    5.93    0.72
  -1   5  -3    4.93    0.70
  -1   5  -3    4.68    0.35
   1  -5   3    5.20    0.41
  -1   5  -4    4.78    0.66
   1  -5   4    4.35    0.64
  -1  -5  -4    4.25    0.51
   1  -5   4    3.93    0.33
  -1   5  -4    4.26    0.63
   1   5   4    4.69    0.61
  -1  -5  -4    4.17    0.27
  -1  -5  -4    4.20    0.57
   1   5   4    3.66    0.56
   1  -5   5   11.72    1.06
   1   5   5   11.35    0.95
  -1   5  -5   13.39    1.08
   1   5   5   12.41    1.01
  -1  -5  -5   11.44    0.92
   1  -5   5   10.91    0.53
  -1  -5  -5   11.37    0.80
  -1   5  -5   11.74    1.02
  -1  -5  -6    0.51    0.19
   1  -5   6    0.25    0.09
   1  -5   6    0.16    0.31
  -1  -5  -6    0.65    0.34
  -1   5  -6    0.16    0.25
  -1   5  -6    0.53    0.27
   1   5   6   -0.01    0.31
   1   5   6    0.16    0.23
   1  -5   7    4.83    0.72
  -1  -5  -7    4.65    0.48
   1   5   7    4.27    0.61
  -1  -5  -7    4.80    0.63
  -1   5  -7    4.21    0.68
  -1   5  -7    4.64    0.67
   1  -5   7    4.06    0.31
   1   5   7    3.72    0.62
  -1  -5  -8   59.24    2.14
   1   5   8   59.47    2.21
  -1   5  -8   60.79    2.49
   1  -5   8   63.95    2.56
  -1   5  -8   63.86    2.39
   1  -5   8   56.77    1.13
   1   5   8   59.48    2.43
   1  -5   8   60.14    1.13
   1   5   9   27.88    1.73
   1  -5   9   23.12    0.71
   1   5   9   24.97    1.44
  -1   5  -9   24.14    1.61
  -1  -5  -9   23.95    1.38
   1  -5   9   22.30    0.73
   1  -5   9   24.26    1.65
   1  -5   9   23.70    0.60
   1  -5  10    8.12    0.99
   1   5  10    8.78    0.87
  -1   5 -10   10.02    1.09
  -1  -5 -10    9.52    0.91
   1  -5  10    8.84    0.48
   1   5  10    8.98    1.02
   1   5  11    8.11    0.85
  -1   5 -11    7.77    1.01
   1   5  11    8.92    1.06
  -1  -5 -11    8.83    0.90
   1  -5  11    7.80    0.48
   1  -5  11    8.79    1.07
  -1   5 -12    5.93    0.92
   1  -5  12    5.22    0.43
   1  -5  12    7.04    0.98
  -1  -5 -12    5.17    0.74
   1   5  12    6.52    0.76
   1   5  12    5.23    0.86
   1   5  13   12.59    1.30
   1  -5  13   12.13    1.28
  -1  -5 -13   13.53    1.15
   1   5  13   11.75    1.03
  -1   5 -13   11.46    1.24
   1  -5  14   25.25    1.83
  -1  -5 -14   23.96    1.54
  -1   5 -14   23.98    1.81
   1   5  14   22.63    1.43
   1   5  14   24.85    1.83
   1   5  15    5.08    0.71
   1  -5  15    5.78    0.97
  -1  -5 -15    5.99    0.83
  -1   5 -15    5.63    0.94
   1   5  15    5.47    0.95
   1   5  16    7.27    1.11
  -1   5 -16    8.31    1.14
   1  -5  16    7.51    1.11
   1   5  16    7.16    0.84
   1  -5  16    5.47    0.85
  -1  -5 -16    5.83    0.83
   1  -5  17    2.32    0.80
  -1  -5 -17    1.90    0.61
  -1   5 -17    2.46    0.67
   1   5  17    3.65    0.87
   1  -5  17    2.42    0.64
   1   5  17    2.00    0.49
   1   5  18    1.03    0.35
   1  -5  18    0.60    0.41
  -1   5 -18    2.28    0.71
   1  -5  18    2.91    0.76
   1   5  18    2.05    0.67
  -1  -5 -18    2.41    0.62
  -1  -5 -19    6.13    0.93
   1  -5  19    7.57    1.16
   1   5  19    7.39    1.17
   1  -5  19    7.14    1.05
  -1   5 -19    5.55    0.97
  -1   5 -20    2.00    0.78
   1  -5  20    0.94    0.35
  -1  -5 -20    2.39    0.67
   1   5  20    1.70    0.66
   1   5  21    1.89    0.63
  -1   5 -21    0.42    0.47
  -1  -5 -21    2.34    0.66
   1  -5  21    1.56    0.61
  -1   5 -22    0.18    0.46
   1  -5  22    0.14    0.49
  -1  -5 -22   -0.46    0.32
   1  -5  23    0.74    0.47
  -1   5 -23   -0.01    0.37
   1   5  23    0.08    0.40
  -1  -5 -23    1.40    0.57
  -1  -5 -24    0.23    0.35
   1  -5  24    0.79    0.48
  -1   5 -24   -0.16    0.42
   1   5  24    1.44    0.69
   1   5  25    2.74    0.83
   1  -5  25    1.37    0.63
  -1   5 -25    1.02    0.62
  -1  -5 -25    2.70    0.74
  -1  -5 -26    0.93    0.49
   1  -5  26    0.76    0.52
   1   5  26    0.69    0.57
  -1   5 -26    0.14    0.48
   1  -5  27    0.03    0.36
  -1  -5 -27   -0.03    0.37
  -1   5 -27   -0.25    0.43
  -1  -6  28   -0.88    0.55
  -1  -6  27   -0.76    0.52
  -1   6  26    1.33    0.70
   1  -6 -26    2.26    0.69
  -1  -6  26    0.89    0.54
   1  -6 -25    0.80    0.42
  -1   6  25    0.69    0.60
  -1  -6  25   -0.17    0.46
   1   6 -25   -0.39    0.59
  -1   6  24    1.14    0.58
   1   6 -24    0.51    0.60
  -1  -6  24    1.33    0.67
   1  -6 -24    0.99    0.44
   1   6 -23    1.13    0.65
  -1   6  23    1.80    0.72
   1  -6 -23    2.14    0.64
  -1  -6  23    1.51    0.64
  -1   6  22    1.52    0.71
   1  -6 -22    0.75    0.51
  -1  -6  22   -0.01    0.39
   1   6 -22    0.57    0.38
  -1  -6  21    4.12    0.86
  -1   6  21    5.30    1.07
   1  -6 -21    4.90    0.88
   1   6 -21    4.38    0.99
  -1  -6  20    0.63    0.50
   1   6 -20    0.64    0.49
  -1   6  20    1.31    0.69
   1  -6 -20    0.37    0.37
   1  -6 -19   10.99    1.20
  -1   6  19   11.06    1.43
  -1  -6  19   10.28    1.32
   1   6 -19   10.32    1.43
   1   6 -18    6.58    1.14
  -1   6  18    6.52    1.13
  -1  -6  18    5.45    0.97
   1  -6 -18    4.68    0.85
  -1  -6  18    6.77    1.08
  -1  -6  17    5.65    1.01
   1  -6 -17    4.53    0.80
  -1   6  17    6.03    1.02
   1   6 -17    6.01    1.06
  -1  -6  17    5.24    0.97
  -1   6  17    4.60    0.71
   1   6 -16    0.54    0.46
  -1  -6  16    0.90    0.59
  -1   6  16    0.54    0.49
  -1  -6  16    1.51    0.69
  -1   6  16    0.70    0.35
   1  -6 -16    1.24    0.51
   1   6 -15   27.51    2.05
  -1  -6  15   24.26    1.83
   1  -6 -15   27.40    1.73
  -1  -6  15   26.34    2.01
  -1   6  15   29.51    1.72
  -1   6  15   30.31    2.14
  -1   6  14    0.34    0.25
  -1   6  14    0.46    0.42
  -1  -6  14   -0.31    0.42
   1   6 -14    0.04    0.33
  -1  -6  14    0.31    0.41
   1  -6 -14    0.43    0.38
  -1   6  13    5.88    0.93
   1  -6 -13    5.22    0.76
  -1  -6  13    7.02    1.03
   1   6 -13    5.35    0.92
  -1   6  13    6.01    0.80
  -1  -6  13    5.68    0.91
  -1  -6  12    4.49    0.78
   1   6 -12    5.01    0.87
  -1   6  12    4.93    0.86
   1   6 -12    6.22    0.89
   1  -6 -12    6.21    0.81
  -1  -6  12    5.66    0.94
  -1   6  12    4.67    0.71
   1  -6 -11   18.37    1.29
   1   6 -11   19.24    1.49
  -1   6  11   18.05    1.34
  -1   6  11   18.19    1.51
  -1  -6  11   19.84    1.55
   1   6 -11   18.00    1.52
  -1  -6  11   18.75    1.58
  -1  -6  10   12.58    1.28
   1  -6 -10   11.56    0.79
  -1   6  10   11.81    1.08
   1  -6 -10   10.73    0.98
   1   6 -10   11.87    1.18
  -1  -6  10   10.41    1.12
  -1   6  10   12.24    1.22
   1   6 -10   10.77    1.17
   1   6  -9   22.77    1.63
   1   6  -9   24.71    1.64
   1  -6  -9   23.63    1.16
  -1   6   9   25.86    1.59
  -1  -6   9   23.37    1.61
   1  -6  -9   24.53    1.46
  -1  -6   9   26.40    1.78
  -1   6   9   26.04    1.69
   1   6  -8    2.52    0.61
  -1  -6   8    2.72    0.57
   1  -6  -8    3.40    0.48
   1  -6  -8    2.18    0.46
  -1  -6   8    1.97    0.51
  -1   6   8    2.50    0.56
   1   6  -8    3.27    0.64
  -1   6   8    2.10    0.51
   1   6  -7   29.75    1.77
   1   6  -7   29.91    1.76
  -1  -6   7   31.40    1.80
   1  -6  -7   28.66    1.35
  -1   6   7   27.47    1.63
  -1  -6   7   30.76    1.83
   1  -6  -7   29.31    1.53
  -1   6   7   30.24    1.69
   1   6  -6    1.68    0.48
  -1   6   6    1.62    0.45
  -1   6   6    1.83    0.49
  -1  -6   6    1.48    0.52
  -1  -6   6    1.63    0.46
   1   6  -6    1.79    0.54
   1  -6  -6    1.24    0.33
   1  -6  -6    2.05    0.48
   1   6  -5   19.93    1.39
  -1  -6   5   17.11    1.35
  -1   6   5   17.07    1.19
  -1  -6   5   15.14    1.21
  -1   6   5   18.14    1.32
   1  -6  -5   17.12    1.12
   1   6  -5   16.94    1.33
   1  -6  -5   17.10    1.18
   1  -6  -5   14.95    0.43
  -1  -6   4   20.32    1.39
  -1   6   4   19.64    1.19
  -1   6   4   19.85    1.39
   1  -6  -4   20.82    1.29
   1   6  -4   19.96    1.44
   1   6  -4   21.51    1.41
   1  -6  -4   19.41    1.19
  -1  -6   4   21.42    1.42
  -1  -6   4   19.81    1.30
   1   6  -4   19.32    0.90
   1  -6  -3   20.21    1.24
   1   6  -3   18.51    0.92
   1   6  -3   19.17    1.40
  -1  -6   3   18.69    1.33
  -1  -6   3   21.67    1.35
  -1   6   3   20.13    1.41
   1   6  -3   19.48    1.33
  -1  -6   3   20.85    1.38
   1  -6  -3   19.84    1.27
  -1   6   3   20.20    1.15
  -1   6   2    2.93    0.41
  -1   6   2    4.33    0.69
   1   6  -2    3.78    0.44
   1   6  -2    4.33    0.71
  -1  -6   2    4.20    0.62
   1  -6  -2    3.64    0.54
  -1  -6   2    3.91    0.62
  -1  -6   2    3.46    0.57
   1  -6  -2    3.79    0.58
  -1  -6   1   -0.09    0.29
  -1  -6   1   -0.24    0.26
  -1  -6   1    0.00    0.35
   1   6  -1    0.17    0.18
  -1   6   1    0.01    0.22
   1  -6  -1    0.25    0.28
  -1   6   1    0.60    0.38
   1   6  -1    0.17    0.35
   1  -6  -1    0.01    0.34
   1  -6  -1   -0.02    0.32
  -1  -6   0    2.62    0.50
   1  -6   0    1.99    0.47
   1  -6   0    2.16    0.47
   1   6   0    2.47    0.41
  -1   6   0    2.40    0.55
  -1  -6   0    2.47    0.53
   1  -6   0    2.12    0.47
  -1   6   0    2.24    0.34
   1   6   0    3.09    0.66
  -1  -6   0    2.34    0.50
  -1   6  -1   57.11    1.52
  -1  -6  -1   62.24    2.29
   1   6   1   59.80    1.93
   1  -6   1   59.22    2.33
  -1  -6  -1   61.48    2.17
  -1   6  -1   59.36    2.46
  -1  -6  -1   60.23    2.22
   1  -6   1   63.76    2.23
   1  -6   1   60.56    2.30
   1   6   1   61.68    2.49
   1  -6   2    9.78    0.97
   1   6   2   11.06    1.08
  -1   6  -2    9.51    0.58
  -1  -6  -2    9.83    0.89
  -1  -6  -2   10.13    0.87
   1   6   2    9.42    0.82
  -1  -6  -2   10.30    0.94
  -1   6  -2    9.16    0.99
   1  -6   2    9.85    0.99
   1  -6   2    9.54    0.89
   1   6   3    0.23    0.24
  -1  -6  -3    0.46    0.29
  -1  -6  -3    0.32    0.24
   1  -6   3    0.72    0.37
   1  -6   3    0.30    0.34
  -1   6  -3    0.42    0.14
   1  -6   3    0.30    0.15
   1  -6   3    0.46    0.28
  -1   6  -3    0.55    0.30
   1   6   3    0.57    0.33
  -1   6  -3    0.61    0.33
   1  -6   4   -0.15    0.44
   1   6   4    1.19    0.38
  -1  -6  -4    0.41    0.23
  -1  -6  -4    1.32    0.41
  -1  -6  -4    1.18    0.17
   1  -6   4    0.05    0.33
   1   6   4    1.28    0.39
  -1   6  -4    1.07    0.38
  -1   6  -4    0.73    0.38
  -1   6  -5    1.69    0.51
   1   6   5    1.41    0.38
   1  -6   5    1.51    0.36
   1   6   5    1.47    0.43
  -1   6  -5    1.68    0.52
  -1  -6  -5    1.79    0.40
   1  -6   5    1.41    0.48
  -1  -6  -5    1.71    0.48
   1  -6   6   28.51    1.78
  -1   6  -6   26.40    1.66
  -1   6  -6   26.35    1.72
  -1  -6  -6   29.66    1.59
   1  -6   6   28.03    1.70
   1   6   6   27.75    1.66
  -1  -6  -6   29.12    1.37
   1   6   6   28.55    1.66
   1  -6   7   16.06    1.39
  -1   6  -7   13.43    1.22
   1   6   7   12.73    1.14
  -1   6  -7   14.22    1.28
   1  -6   7   13.63    1.23
   1   6   7   14.38    1.23
  -1  -6  -7   13.45    0.92
  -1  -6  -7   13.57    1.10
  -1  -6  -8    0.33    0.29
  -1   6  -8   -0.14    0.37
   1  -6   8   -0.03    0.12
   1  -6   8   -0.04    0.33
   1  -6   8   -0.11    0.47
   1   6   8    0.17    0.32
   1   6   8   -0.19    0.28
  -1   6  -8    0.56    0.35
  -1  -6  -9   24.32    1.51
   1   6   9   24.61    1.72
   1   6   9   24.70    1.58
  -1   6  -9   28.99    1.78
   1  -6   9   27.64    1.90
   1  -6   9   24.03    1.67
  -1   6  -9   23.17    1.71
   1   6  10    1.61    0.46
   1  -6  10    0.54    0.40
  -1   6 -10    1.60    0.56
  -1  -6 -10    1.45    0.48
   1  -6  10    1.22    0.51
   1   6  10    0.64    0.45
   1  -6  11    0.59    0.47
   1   6  11    0.57    0.34
  -1  -6 -11    0.89    0.47
   1   6  11    0.97    0.47
   1  -6  11    0.49    0.49
  -1   6 -11    0.59    0.45
  -1  -6 -12    7.70    0.94
   1   6  12    7.79    0.93
   1  -6  12    6.60    0.95
   1   6  12    7.24    1.03
  -1   6 -12    9.05    1.18
   1  -6  12    8.67    1.17
   1  -6  13    9.85    1.18
   1   6  13    7.35    1.08
   1  -6  13    8.14    1.11
  -1   6 -13    8.50    1.14
  -1  -6 -13    8.83    0.99
   1   6  13    8.95    0.99
  -1   6 -14    3.60    0.81
   1   6  14    3.08    0.77
   1   6  14    3.77    0.68
  -1  -6 -14    2.25    0.58
   1  -6  14    3.83    0.92
   1  -6  14    4.12    0.84
   1   6  15   22.45    1.90
   1   6  15   19.66    1.48
  -1  -6 -15   21.94    1.59
   1  -6  15   20.40    1.72
  -1   6 -15   19.81    1.81
   1  -6  15   22.61    1.89
   1   6  16   -0.10    0.26
   1   6  16    0.07    0.40
  -1  -6 -16    0.68    0.42
  -1   6 -16   -0.06    0.36
   1  -6  16    0.44    0.47
   1  -6  16   -0.15    0.37
   1  -6  17    1.11    0.52
   1   6  17    1.03    0.46
   1  -6  17    1.80    0.67
  -1  -6 -17    1.34    0.51
   1   6  17    1.02    0.36
  -1   6 -17    1.58    0.56
   1  -6  18   -0.43    0.43
  -1   6 -18   -1.05    0.51
   1   6  18    0.07    0.25
  -1  -6 -18    0.00    0.35
   1  -6  18   -0.03    0.41
   1   6  18   -0.06    0.44
   1  -6  19    0.93    0.54
  -1   6 -19    0.60    0.47
   1   6  19    0.56    0.49
  -1  -6 -19    0.53    0.36
   1  -6  19   -0.22    0.51
   1  -6  20    2.88    0.75
  -1  -6 -20    4.55    0.86
  -1   6 -20    3.64    0.87
   1   6  20    3.97    0.92
   1  -6  20    3.17    0.84
  -1   6 -21    1.22    0.65
   1   6  21    0.58    0.53
   1  -6  21    1.32    0.56
  -1  -6 -21    0.46    0.43
  -1   6 -22    0.13    0.39
   1   6  22    1.08    0.50
   1  -6  22    0.42    0.44
  -1  -6 -22   -0.29    0.42
  -1  -6 -23    5.48    0.99
   1   6  23    5.79    1.17
   1  -6  23    4.41    0.96
  -1   6 -23    5.77    1.14
   1   6  24    0.80    0.56
  -1   6 -24   -0.41    0.43
  -1  -6 -24    0.97    0.50
   1  -6  24   -0.02    0.38
   1   6  25   -0.33    0.43
  -1  -6 -25   -0.14    0.32
   1  -6  25    0.67    0.59
  -1   6 -25   -1.15    0.58
   1  -6  26    0.46    0.47
   1  -6  27   -0.54    0.49
   1  -6  28   -0.57    0.53
  -1  -7  26    1.01    0.71
   1  -7 -25    1.33    0.58
  -1  -7  25    1.66    0.66
  -1  -7  24   -0.32    0.53
  -1   7  24   -0.19    0.37
   1  -7 -24   -0.30    0.51
   1  -7 -23    0.05    0.35
  -1   7  23    0.33    0.39
   1   7 -23    0.12    0.37
   1   7 -22    0.45    0.45
  -1  -7  22    0.65    0.57
   1  -7 -22    0.20    0.34
  -1   7  22    0.21    0.38
  -1  -7  21    0.86    0.53
   1   7 -21    1.42    0.66
  -1   7  21    1.84    0.67
   1  -7 -21    2.17    0.66
  -1   7  20    4.05    0.96
   1   7 -20    3.85    0.98
  -1  -7  20    3.40    0.80
   1  -7 -20    2.95    0.73
  -1  -7  19   -0.10    0.38
   1  -7 -19    0.03    0.35
   1   7 -19    0.55    0.44
  -1   7  19   -0.03    0.34
  -1  -7  19    0.63    0.53
   1   7 -18   -0.02    0.41
   1  -7 -18   -0.14    0.30
  -1   7  18    0.15    0.35
  -1  -7  18    0.72    0.46
  -1  -7  18   -0.33    0.45
  -1  -7  17    1.78    0.59
  -1   7  17    2.56    0.60
   1  -7 -17    3.10    0.69
  -1   7  17    2.40    0.68
   1   7 -17    2.21    0.69
  -1  -7  17    2.68    0.78
   1  -7 -16    0.23    0.31
  -1  -7  16    0.11    0.44
  -1  -7  16    0.22    0.47
  -1   7  16    0.06    0.30
  -1   7  16    0.11    0.27
   1   7 -16   -0.25    0.34
  -1  -7  15   -0.19    0.45
  -1   7  15   -0.22    0.34
  -1  -7  15    0.23    0.45
  -1   7  15    0.22    0.27
   1   7 -15   -0.44    0.49
   1  -7 -15   -0.04    0.43
  -1  -7  14    8.57    1.19
   1   7 -14    8.88    1.24
  -1  -7  14    7.51    1.13
  -1   7  14    7.65    0.98
  -1   7  14    7.58    1.13
   1  -7 -14    7.73    0.96
  -1   7  13    6.07    0.90
  -1  -7  13    6.36    1.00
   1  -7 -13    5.72    0.86
  -1  -7  13    6.24    1.05
  -1   7  13    4.70    0.91
   1   7 -13    7.24    1.10
   1   7 -12    0.60    0.47
   1  -7 -12    0.81    0.44
   1   7 -12    0.79    0.49
  -1  -7  12    0.42    0.39
  -1   7  12    0.60    0.47
  -1   7  12    0.08    0.25
  -1  -7  12    0.87    0.51
   1  -7 -11    6.15    0.82
  -1  -7  11    5.51    0.87
   1   7 -11    4.82    0.89
  -1   7  11    5.63    0.86
  -1  -7  11    6.27    1.01
  -1   7  11    5.36    0.87
   1   7 -11    5.30    0.87
  -1   7  10   -0.13    0.36
   1   7 -10    0.38    0.32
  -1  -7  10   -0.06    0.42
   1   7 -10   -0.18    0.29
   1  -7 -10    0.26    0.36
  -1   7  10    0.06    0.31
  -1  -7  10   -0.18    0.48
   1  -7 -10    0.31    0.20
  -1  -7   9    7.99    1.04
  -1   7   9    8.21    1.00
   1  -7  -9    7.00    0.85
   1  -7  -9    9.20    0.82
  -1  -7   9    8.51    1.11
   1   7  -9    8.10    1.06
   1   7  -9    7.71    1.03
  -1   7   9    7.57    0.96
   1  -7  -8    4.85    0.73
   1   7  -8    5.55    0.89
  -1   7   8    5.68    0.82
  -1  -7   8    4.54    0.80
   1  -7  -8    6.20    0.71
   1   7  -8    7.08    0.97
  -1  -7   8    5.99    0.92
  -1   7   8    5.35    0.87
   1  -7  -7   12.19    1.10
  -1   7   7   10.04    1.10
  -1   7   7   12.16    1.14
  -1  -7   7    9.76    1.11
   1  -7  -7   10.15    0.92
   1   7  -7   11.97    1.24
   1   7  -7   11.99    1.22
  -1  -7   7   11.15    1.21
   1  -7  -6    5.09    0.74
  -1   7   6    4.87    0.70
  -1  -7   6    4.68    0.81
  -1  -7   6    4.57    0.73
  -1  -7   6    4.41    0.78
   1   7  -6    5.79    0.90
   1   7  -6    3.60    0.72
  -1   7   6    4.97    0.80
   1  -7  -6    5.53    0.71
  -1   7   5    0.62    0.32
   1  -7  -5    0.39    0.34
  -1  -7   5    0.17    0.43
   1  -7  -5   -0.12    0.29
  -1   7   5    0.39    0.35
   1   7  -5    0.01    0.40
  -1  -7   5    0.69    0.37
   1   7  -5    0.99    0.49
  -1  -7   5    0.04    0.32
   1  -7  -4    1.89    0.44
  -1  -7   4    2.48    0.56
   1  -7  -4    2.37    0.50
   1   7  -4    2.21    0.36
  -1  -7   4    3.13    0.64
  -1   7   4    2.01    0.45
   1   7  -4    3.19    0.73
   1   7  -4    2.92    0.64
  -1  -7   4    1.34    0.48
  -1   7   4    2.15    0.59
  -1  -7   3   33.41    1.83
   1  -7  -3   33.82    1.75
  -1   7   3   32.54    1.98
  -1  -7   3   33.43    1.90
   1   7  -3   31.89    1.29
  -1  -7   3   33.36    1.93
   1  -7  -3   33.75    1.76
   1   7  -3   33.02    2.01
  -1   7   3   31.01    1.48
  -1  -7   2    3.11    0.64
  -1  -7   2    3.15    0.61
  -1   7   2    1.82    0.55
   1  -7  -2    2.13    0.51
  -1  -7   2    2.57    0.60
   1   7  -2    2.19    0.37
   1   7  -2    2.49    0.62
   1  -7  -2    2.83    0.61
  -1   7   2    2.74    0.47
   1  -7  -2    3.29    0.62
  -1  -7   1    5.61    0.75
   1  -7  -1    4.75    0.73
   1   7  -1    5.74    0.87
  -1  -7   1    4.81    0.71
   1  -7  -1    5.37    0.72
   1   7  -1    5.97    0.62
  -1   7   1    5.09    0.56
  -1   7   1    5.14    0.82
   1  -7  -1    4.52    0.67
  -1  -7   1    5.39    0.76
  -1   7   0    4.23    0.48
  -1   7   0    5.43    0.84
   1  -7   0    4.21    0.68
   1  -7   0    3.76    0.64
   1   7   0    5.45    0.88
  -1  -7   0    3.81    0.65
  -1  -7   0    3.84    0.65
   1  -7   0    3.40    0.64
   1   7   0    4.03    0.53
  -1  -7   0    4.78    0.73
   1  -7   1    3.47    0.62
  -1  -7  -1    4.51    0.70
   1  -7   1    4.13    0.70
  -1  -7  -1    3.77    0.63
  -1   7  -1    4.26    0.77
  -1  -7  -1    4.31    0.67
   1   7   1    4.19    0.58
   1   7   1    4.32    0.76
   1  -7   1    3.92    0.63
  -1   7  -1    3.84    0.44
   1  -7   2   10.97    1.16
   1  -7   2   11.68    1.05
  -1  -7  -2   11.13    1.03
   1  -7   2   11.53    1.13
  -1   7  -2   10.78    1.16
   1   7   2   11.77    0.97
   1   7   2   11.12    1.18
  -1  -7  -2   12.00    1.06
  -1  -7  -2   12.67    1.14
  -1   7  -2   11.52    0.69
  -1   7  -3   34.62    2.06
   1   7   3   36.19    2.08
   1  -7   3   34.21    1.81
  -1  -7  -3   33.30    1.73
  -1  -7  -3   34.60    1.74
   1   7   3   35.06    1.70
   1  -7   3   34.18    1.92
  -1  -7  -3   35.27    1.88
   1  -7   3   32.99    1.96
  -1  -7  -4    0.40    0.34
   1   7   4    0.62    0.36
   1   7   4    0.71    0.33
   1  -7   4    1.69    0.54
  -1  -7  -4    1.08    0.40
   1  -7   4    0.66    0.33
  -1   7  -4    1.11    0.44
  -1  -7  -4    0.72    0.32
   1  -7   4    0.38    0.35
  -1   7  -4    0.44    0.41
   1  -7   5    7.35    0.94
   1   7   5    9.02    0.96
  -1  -7  -5    7.06    0.88
  -1   7  -5    9.13    1.09
  -1   7  -5    7.95    1.00
   1  -7   5    7.69    0.89
   1  -7   5    8.74    1.09
  -1  -7  -5    8.24    0.84
   1   7   5    7.87    1.00
   1   7   6    7.13    0.88
   1  -7   6    6.82    0.94
  -1  -7  -6    9.01    0.86
  -1   7  -6    7.76    1.02
   1  -7   6    8.95    1.10
  -1  -7  -6    7.28    0.88
   1   7   6    8.66    1.04
  -1   7  -6    8.98    1.10
   1  -7   7   13.07    1.29
   1   7   7   12.17    1.20
  -1   7  -7   12.42    1.28
   1  -7   7   13.33    1.35
  -1  -7  -7   13.19    1.18
   1   7   7   11.14    1.17
  -1   7  -7   13.94    1.36
  -1  -7  -7   12.49    0.98
  -1   7  -8    3.51    0.77
  -1  -7  -8    1.74    0.50
   1  -7   8    3.25    0.74
   1  -7   8    2.42    0.68
  -1   7  -8    2.29    0.58
   1   7   8    1.84    0.56
   1   7   8    3.01    0.68
   1   7   9   11.00    1.21
   1  -7   9   11.93    1.32
   1   7   9   10.63    1.16
  -1  -7  -9    9.29    1.01
  -1   7  -9   11.19    1.24
  -1   7  -9   11.86    1.29
   1  -7   9   10.71    1.20
   1  -7  10    0.29    0.38
  -1  -7 -10    0.76    0.43
   1   7  10    0.11    0.36
   1  -7  10    0.30    0.41
   1   7  10    0.81    0.36
  -1   7 -10    0.77    0.49
   1   7  11    8.92    1.07
   1   7  11   11.95    1.33
  -1   7 -11   12.66    1.42
  -1  -7 -11   12.45    1.19
   1  -7  11   12.20    1.33
   1  -7  11    9.74    1.27
   1   7  12    2.41    0.61
  -1  -7 -12    2.41    0.59
  -1   7 -12    3.07    0.78
   1  -7  12    2.93    0.74
   1   7  12    2.53    0.68
   1  -7  12    2.59    0.65
   1   7  13    7.47    1.12
   1  -7  13    5.22    0.96
  -1   7 -13    6.26    1.08
   1  -7  13    5.86    1.06
  -1  -7 -13    4.80    0.80
   1   7  13    6.31    0.93
   1  -7  14    0.18    0.43
   1   7  14    0.07    0.26
   1   7  14    0.11    0.33
   1  -7  14    0.28    0.45
  -1   7 -14    0.36    0.39
  -1  -7 -14   -0.14    0.33
   1  -7  15    0.23    0.39
  -1   7 -15    0.64    0.50
   1  -7  15    0.12    0.42
  -1  -7 -15   -0.22    0.32
   1   7  15    0.11    0.43
   1   7  15   -0.21    0.31
   1   7  16    1.67    0.71
  -1  -7 -16    1.73    0.58
  -1   7 -16    0.63    0.48
   1  -7  16    2.48    0.70
   1  -7  16    1.53    0.66
   1   7  16    1.70    0.51
   1   7  17    7.85    1.04
  -1  -7 -17    8.79    1.14
   1  -7  17    9.70    1.38
   1   7  17   10.74    1.45
  -1   7 -17   10.55    1.47
   1  -7  17   10.58    1.36
   1  -7  18    0.60    0.56
  -1  -7 -18    0.52    0.39
  -1   7 -18   -0.31    0.35
   1  -7  18   -0.01    0.42
   1   7  18    0.70    0.49
  -1  -7 -19    0.01    0.38
   1   7  19    1.18    0.60
   1  -7  19   -0.24    0.38
   1  -7  19    1.21    0.62
  -1   7 -19    0.35    0.44
   1   7  20    0.45    0.56
  -1   7 -20   -0.07    0.36
  -1  -7 -20    0.10    0.41
   1  -7  20   -0.10    0.39
   1  -7  20   -0.43    0.46
  -1  -7 -21    0.31    0.41
   1   7  21    0.85    0.55
   1  -7  21   -0.66    0.52
  -1   7 -21   -0.24    0.40
   1  -7  22   -0.17    0.50
  -1  -7 -22    0.23    0.43
  -1   7 -22   -0.22    0.42
   1   7  23    0.88    0.63
   1  -7  23    0.30    0.45
  -1  -7 -23    0.52    0.50
   1  -7  24    2.34    0.83
   1  -7  25   -0.52    0.54
   1  -8 -23    0.08    0.40
  -1  -8  22   -0.41    0.49
  -1   8  22    0.10    0.45
   1  -8 -22    0.34    0.41
   1   8 -21   -0.22    0.59
   1  -8 -21    0.33    0.40
  -1   8  21    0.49    0.46
  -1  -8  20   -0.33    0.49
   1  -8 -20   -0.20    0.36
   1   8 -20   -0.20    0.37
  -1   8  20   -0.31    0.42
  -1  -8  19    0.47    0.53
  -1  -8  19    2.48    0.81
   1   8 -19    1.44    0.65
   1  -8 -19    1.65    0.54
  -1   8  19    2.04    0.79
   1  -8 -18    1.43    0.60
  -1   8  18    0.88    0.49
   1   8 -18    0.66    0.42
  -1  -8  18    1.51    0.64
  -1  -8  18    0.02    0.46
   1   8 -17    0.54    0.43
   1  -8 -17   -0.26    0.35
  -1  -8  17    0.94    0.54
  -1   8  17   -0.37    0.49
   1  -8 -16    0.58    0.39
  -1  -8  16    1.43    0.58
   1   8 -16    0.41    0.41
  -1   8  16    1.15    0.39
  -1  -8  16    0.15    0.45
  -1   8  16    0.52    0.34
  -1  -8  15    2.00    0.67
  -1  -8  15    0.04    0.49
   1   8 -15    1.95    0.65
   1  -8 -15    0.91    0.43
  -1   8  15    0.69    0.42
  -1   8  15    1.72    0.56
  -1  -8  14   -0.22    0.36
  -1  -8  14   -1.30    0.69
  -1   8  14    0.01    0.38
   1  -8 -14   -0.04    0.33
   1   8 -14    0.13    0.32
  -1   8  14    0.18    0.42
  -1   8  13    0.25    0.36
  -1  -8  13   -0.62    0.66
   1  -8 -13    0.50    0.37
  -1  -8  13   -0.28    0.47
   1   8 -13    0.12    0.34
  -1   8  13    0.01    0.32
  -1   8  12   -0.03    0.39
   1   8 -12    0.37    0.39
   1   8 -12    0.49    0.39
   1  -8 -12    0.35    0.36
  -1  -8  12   -0.25    0.52
  -1  -8  12    0.54    0.46
  -1   8  12   -0.14    0.31
  -1  -8  11    3.40    0.75
  -1   8  11    4.22    0.81
   1  -8 -11    3.61    0.67
   1   8 -11    3.30    0.77
   1   8 -11    3.77    0.81
  -1  -8  11    3.86    0.85
  -1   8  11    5.22    0.89
   1   8 -10    8.96    1.19
  -1   8  10    6.65    1.00
   1   8 -10    7.55    1.12
   1  -8 -10    8.47    1.01
  -1  -8  10    8.59    1.19
  -1   8  10    9.20    1.13
  -1  -8  10    7.73    1.07
   1   8  -9    4.86    0.94
   1  -8  -9    4.28    0.75
   1   8  -9    4.50    0.81
  -1  -8   9    3.96    0.82
  -1   8   9    6.27    0.92
  -1  -8   9    4.94    0.90
  -1   8   9    5.26    0.89
   1   8  -8    0.23    0.35
  -1  -8   8    1.59    0.58
   1  -8  -8    1.28    0.48
  -1   8   8    1.88    0.54
   1  -8  -8    0.66    0.23
  -1   8   8    1.00    0.51
   1   8  -8    1.37    0.54
  -1  -8   8    1.05    0.44
  -1  -8   8    0.95    0.42
  -1   8   7    0.15    0.33
  -1   8   7    0.43    0.29
  -1  -8   7   -0.42    0.45
  -1  -8   7    0.37    0.33
   1  -8  -7    0.17    0.28
   1   8  -7   -0.03    0.30
  -1  -8   7    0.37    0.35
   1   8  -7    0.10    0.29
   1  -8  -7    0.63    0.35
  -1  -8   6   -0.41    0.48
   1   8  -6   -0.29    0.40
   1  -8  -6    0.28    0.37
  -1  -8   6    0.07    0.35
   1  -8  -6    0.32    0.30
  -1  -8   6    0.17    0.32
   1   8  -6   -0.22    0.34
  -1   8   6   -0.01    0.26
  -1   8   6   -0.55    0.46
  -1   8   5    0.30    0.26
   1  -8  -5    0.20    0.29
   1  -8  -5    0.67    0.38
   1  -8  -5    0.02    0.33
  -1  -8   5    0.65    0.45
  -1  -8   5    0.09    0.36
   1   8  -5    0.01    0.36
  -1  -8   5    0.50    0.36
  -1   8   5   -0.06    0.44
   1   8  -4   13.62    1.43
  -1  -8   4   10.90    1.20
  -1   8   4   12.49    1.32
   1  -8  -4   14.03    1.24
  -1   8   4   13.29    1.08
   1  -8  -4   13.49    1.19
  -1  -8   4   14.44    1.31
   1  -8  -4   13.20    1.21
  -1  -8   4   14.40    1.37
  -1  -8   3    2.52    0.59
   1  -8  -3    3.50    0.65
   1  -8  -3    2.21    0.54
  -1  -8   3    2.73    0.64
  -1   8   3    2.46    0.64
   1   8  -3    3.05    0.71
   1  -8  -3    2.40    0.53
  -1  -8   3    2.49    0.59
  -1  -8   2    0.41    0.34
  -1  -8   2    0.90    0.45
  -1   8   2    0.61    0.38
  -1  -8   2    0.49    0.27
   1  -8  -2    0.60    0.29
   1   8  -2    0.43    0.37
   1  -8  -2    0.22    0.32
   1  -8  -2    0.62    0.38
   1   8  -1    7.35    1.05
  -1  -8   1    7.99    0.98
   1  -8  -1    6.54    0.88
  -1  -8   1    6.76    0.93
   1  -8  -1    6.71    0.93
  -1  -8   1    7.57    0.95
   1  -8  -1    7.80    0.95
  -1   8   1    7.63    1.05
  -1  -8   0    1.40    0.42
   1  -8   0    1.06    0.40
  -1   8   0    1.82    0.57
  -1  -8   0    0.95    0.34
   1  -8   0    0.42    0.34
   1   8   0    2.11    0.56
   1  -8   0    1.69    0.47
  -1  -8   0    0.90    0.42
   1   8   1   -0.40    0.46
   1  -8   1    0.09    0.33
   1   8   1   -0.17    0.25
   1  -8   1   -0.50    0.42
  -1  -8  -1   -0.49    0.41
  -1  -8  -1    0.06    0.26
  -1  -8  -1    0.04    0.33
   1  -8   1    0.04    0.28
  -1   8  -1   -0.32    0.43
   1  -8   2    5.04    0.79
  -1  -8  -2    5.12    0.73
   1   8   2    5.28    0.67
   1   8   2    4.03    0.80
  -1  -8  -2    5.38    0.83
   1  -8   2    4.86    0.76
  -1  -8  -2    5.94    0.82
  -1   8  -2    4.90    0.88
   1  -8   2    5.88    0.88
  -1  -8  -3   -0.08    0.35
   1   8   3    0.04    0.38
   1  -8   3    0.23    0.32
  -1  -8  -3   -0.19    0.33
  -1   8  -3    0.62    0.45
   1  -8   3    0.02    0.33
   1   8   3    0.06    0.24
  -1  -8  -3    0.43    0.31
   1  -8   4    6.01    0.90
   1   8   4    5.10    0.87
   1  -8   4    4.68    0.84
  -1   8  -4    5.25    0.88
  -1  -8  -4    5.05    0.75
   1  -8   4    4.15    0.72
  -1  -8  -4    5.09    0.82
  -1  -8  -4    5.51    0.77
   1   8   4    5.40    0.74
  -1  -8  -5    5.64    0.77
  -1  -8  -5    5.05    0.74
   1   8   5    5.69    0.92
   1  -8   5    4.61    0.88
   1  -8   5    5.98    0.85
  -1   8  -5    5.48    0.97
   1  -8   5    4.17    0.78
  -1  -8  -5    5.82    0.88
   1   8   5    5.03    0.76
  -1  -8  -6    0.21    0.35
   1  -8   6    0.00    0.41
  -1  -8  -6   -0.37    0.36
   1  -8   6    0.12    0.35
   1  -8   6    0.11    0.32
   1   8   6    0.56    0.33
   1   8   6   -0.16    0.38
  -1   8  -6    0.00    0.30
  -1   8  -6    0.17    0.44
   1   8   7   -0.18    0.32
  -1   8  -7   -0.48    0.49
  -1   8  -7   -0.21    0.42
   1   8   7   -1.11    0.44
   1  -8   7    0.04    0.29
  -1  -8  -7    0.32    0.36
  -1  -8  -7   -0.07    0.23
   1  -8   7   -0.35    0.35
   1  -8   7   -0.42    0.32
   1   8   8   -0.31    0.42
   1  -8   8   -1.40    0.57
  -1  -8  -8   -0.23    0.43
  -1   8  -8   -0.24    0.32
   1   8   8   -0.07    0.33
  -1   8  -8    0.12    0.39
   1  -8   8    0.46    0.40
  -1  -8  -9    1.44    0.46
   1   8   9    1.55    0.59
   1  -8   9    1.45    0.62
  -1   8  -9    1.29    0.56
   1  -8   9    1.64    0.61
  -1   8  -9    0.36    0.36
   1   8   9    1.26    0.56
  -1   8 -10    0.06    0.42
   1   8  10    1.08    0.51
  -1  -8 -10    0.91    0.43
   1  -8  10    1.12    0.45
   1   8  10    0.37    0.39
   1  -8  10    0.83    0.56
   1  -8  11    2.02    0.66
   1   8  11    1.55    0.54
  -1  -8 -11    2.16    0.61
   1   8  11    1.52    0.56
   1  -8  11    2.38    0.67
  -1   8 -11    1.43    0.55
   1   8  12    5.05    0.94
   1   8  12    5.36    0.91
  -1  -8 -12    5.44    0.90
   1  -8  12    4.61    0.92
  -1   8 -12    4.11    0.86
   1  -8  12    7.37    1.19
   1   8  13    0.38    0.40
   1  -8  13    0.60    0.44
   1  -8  13    0.75    0.46
  -1   8 -13    0.71    0.56
  -1  -8 -13    1.11    0.48
   1   8  13    0.24    0.32
   1  -8  14    2.56    0.73
  -1   8 -14    2.93    0.81
   1   8  14    4.33    0.91
   1  -8  14    2.75    0.81
   1   8  14    2.42    0.62
   1   8  15    2.38    0.76
   1  -8  15    3.62    0.86
   1   8  15    4.33    0.85
  -1  -8 -15    3.58    0.77
   1  -8  15    3.69    0.89
  -1   8 -15    5.40    1.08
   1   8  16    0.12    0.46
  -1  -8 -16   -0.05    0.34
   1  -8  16   -0.36    0.42
   1  -8  16    0.01    0.38
   1   8  16   -0.13    0.28
  -1   8 -16    0.20    0.49
   1  -8  17    0.37    0.45
   1   8  17    0.43    0.55
   1  -8  17    0.80    0.71
  -1   8 -17    0.82    0.56
  -1  -8 -17    0.29    0.36
   1  -8  18    5.72    1.17
  -1  -8 -18    4.57    0.87
  -1   8 -18    3.56    0.92
   1  -8  18    5.79    1.11
   1   8  18    4.27    0.99
  -1   8 -19    0.12    0.48
  -1  -8 -19   -0.36    0.49
   1  -8  19    0.49    0.41
   1  -8  19   -0.04    0.53
   1   8  19    0.25    0.37
   1  -8  20    3.23    0.89
  -1  -8 -20    1.48    0.65
   1   8  20    2.13    0.84
   1  -8  20    4.35    1.10
  -1   8 -20    4.23    1.05
  -1  -8 -21    1.24    0.59
   1  -8  21   -0.28    0.40
   1   8  21   -0.05    0.55
   1  -9 -20    0.99    0.52
  -1   9  20    0.98    0.63
   1  -9 -19   -0.07    0.30
  -1   9  19    1.82    0.72
  -1   9  18   -0.11    0.36
   1  -9 -18    0.00    0.41
  -1  -9  18   -0.62    0.51
   1   9 -17    0.31    0.40
  -1   9  17    0.36    0.44
  -1  -9  17    0.14    0.58
  -1  -9  17    1.01    0.57
   1  -9 -17   -0.15    0.37
  -1  -9  16    1.72    0.66
   1  -9 -16    1.74    0.62
   1   9 -16    1.35    0.61
  -1  -9  16    2.97    0.87
  -1   9  16    1.17    0.57
   1  -9 -15   -0.65    0.46
  -1  -9  15    0.51    0.44
  -1   9  15    0.54    0.45
  -1   9  15    0.43    0.63
   1   9 -15    0.06    0.34
  -1  -9  15    0.11    0.48
  -1   9  14   -0.15    0.32
   1  -9 -14   -0.29    0.40
  -1   9  14   -0.38    0.51
   1   9 -14   -0.96    0.52
  -1  -9  14    0.58    0.58
  -1  -9  14    0.40    0.54
  -1   9  13    0.05    0.36
   1   9 -13   -0.05    0.30
  -1  -9  13    0.19    0.41
   1  -9 -13   -0.15    0.29
  -1  -9  13   -0.25    0.59
  -1   9  13    1.07    0.55
  -1  -9  12    1.94    0.66
  -1  -9  12    2.95    0.81
  -1   9  12    2.85    0.73
   1  -9 -12    3.67    0.72
  -1   9  12    3.24    0.82
   1   9 -12    3.19    0.82
  -1   9  11    0.97    0.52
  -1  -9  11    0.42    0.42
  -1  -9  11    0.69    0.46
   1   9 -11    1.47    0.56
   1   9 -11    0.61    0.41
  -1  -9  11    0.17    0.27
   1  -9 -11    0.15    0.28
  -1   9  11    0.18    0.29
   1   9 -10   -0.08    0.48
  -1   9  10   -0.55    0.39
  -1  -9  10   -0.28    0.33
   1   9 -10   -0.27    0.43
  -1  -9  10    0.59    0.50
  -1  -9  10    0.44    0.42
   1  -9 -10    1.37    0.53
  -1  -9   9    2.48    0.70
  -1  -9   9    2.56    0.66
   1  -9  -9    3.61    0.71
   1   9  -9    3.05    0.77
  -1   9   9    3.08    0.79
   1   9  -9    3.44    0.82
  -1  -9   9    2.55    0.72
   1   9  -8    0.51    0.30
   1   9  -8    0.23    0.36
  -1  -9   8    0.60    0.38
  -1  -9   8    0.38    0.47
  -1  -9   8   -0.31    0.43
  -1   9   8    0.17    0.34
   1  -9  -8    0.26    0.32
  -1  -9   7    0.27    0.35
  -1  -9   7   -0.04    0.30
   1  -9  -7   -0.07    0.30
   1   9  -7   -0.98    0.53
   1  -9  -7    0.19    0.32
  -1  -9   7    0.11    0.35
  -1   9   7   -1.36    0.54
  -1  -9   6    0.15    0.38
   1   9  -6   -0.93    0.51
   1  -9  -6    0.17    0.27
   1  -9  -6    0.08    0.32
  -1  -9   6    0.28    0.30
  -1  -9   6   -0.18    0.38
  -1   9   6    0.00    0.40
  -1  -9   5    0.83    0.49
   1   9  -5    1.85    0.65
   1  -9  -5    1.22    0.42
   1  -9  -5    1.37    0.42
  -1  -9   5    1.30    0.45
  -1  -9   5    1.38    0.50
  -1   9   5    1.26    0.52
   1   9  -4    4.31    0.88
  -1  -9   4    2.27    0.63
   1  -9  -4    4.11    0.75
   1  -9  -4    3.12    0.62
  -1  -9   4    4.23    0.78
  -1   9   4    2.66    0.72
  -1  -9   4    2.29    0.58
   1  -9  -4    3.50    0.72
   1  -9  -3    1.06    0.49
  -1  -9   3    0.65    0.42
  -1   9   3    0.78    0.45
  -1  -9   3    0.63    0.40
  -1  -9   3    1.13    0.46
   1  -9  -3    0.77    0.41
   1  -9  -3    0.77    0.39
   1   9  -3    1.10    0.47
  -1  -9   2   -0.28    0.44
   1   9  -2   -0.08    0.42
   1  -9  -2   -0.35    0.42
   1  -9  -2   -0.22    0.33
  -1   9   2   -0.13    0.49
   1  -9  -2   -0.52    0.51
  -1  -9   2    0.25    0.32
  -1  -9   2    0.15    0.34
  -1   9   1    0.79    0.48
  -1  -9   1    0.61    0.34
   1  -9  -1    0.01    0.34
   1   9  -1    0.16    0.38
   1  -9  -1    0.50    0.39
  -1  -9   1   -0.11    0.47
   1  -9  -1    0.35    0.36
  -1  -9   1    0.12    0.33
   1   9   0   -0.47    0.44
   1  -9   0   -0.51    0.47
  -1   9   0   -0.29    0.36
  -1  -9   0    0.09    0.26
  -1  -9   0   -0.25    0.40
  -1  -9   0   -1.60    0.55
   1  -9   0   -0.15    0.33
   1  -9   0   -0.23    0.37
   1  -9   1   -0.36    0.47
   1  -9   1    0.63    0.35
  -1  -9  -1    0.08    0.32
   1  -9   1   -0.04    0.33
   1   9   1    0.39    0.47
  -1   9  -1    0.21    0.37
  -1  -9  -1    0.53    0.35
  -1  -9  -2   11.31    1.20
  -1   9  -2   13.44    1.50
   1  -9   2   11.60    1.32
   1  -9   2   13.03    1.30
   1  -9   2   12.22    1.37
   1   9   2   14.37    1.55
  -1  -9  -2   12.34    1.31
  -1  -9  -3    0.12    0.33
   1  -9   3    0.13    0.39
  -1  -9  -3    0.46    0.36
   1   9   3   -0.32    0.49
   1  -9   3    0.73    0.43
  -1   9  -3    0.00    0.58
   1  -9   3   -0.13    0.48
   1   9   4    0.38    0.44
   1  -9   4    0.48    0.43
  -1  -9  -4    0.13    0.32
   1  -9   4    0.10    0.44
  -1   9  -4    1.15    0.49
   1  -9   4    0.54    0.38
  -1  -9  -4    1.07    0.49
   1  -9   5    0.10    0.43
  -1  -9  -5    0.79    0.36
   1   9   5    0.42    0.43
   1  -9   5   -0.12    0.33
   1  -9   5    0.73    0.42
  -1  -9  -5    0.39    0.34
  -1   9  -5    0.66    0.40
   1  -9   6    0.90    0.45
   1   9   6    1.45    0.55
  -1   9  -6    0.70    0.48
   1  -9   6    1.06    0.49
   1  -9   6    0.79    0.41
  -1  -9  -6    0.93    0.44
  -1  -9  -6    0.54    0.32
   1  -9   7    0.47    0.42
  -1  -9  -7    0.59    0.43
   1   9   7    1.01    0.47
   1  -9   7   -0.03    0.36
   1  -9   7   -0.04    0.32
  -1   9  -7    0.67    0.52
   1   9   8   11.12    1.26
   1  -9   8   12.39    1.44
   1  -9   8   11.46    1.27
  -1  -9  -8   11.38    1.25
   1   9   8   10.85    1.38
   1  -9   8   10.99    1.42
  -1   9  -8   11.37    1.42
  -1   9  -9    0.44    0.47
   1  -9   9   -0.26    0.34
   1  -9   9   -0.37    0.44
   1   9   9   -0.11    0.39
  -1  -9  -9    0.00    0.36
   1   9   9    0.59    0.53
   1  -9   9   -0.05    0.30
  -1   9 -10    0.67    0.35
   1   9  10   -0.11    0.30
   1  -9  10    0.89    0.44
   1   9  10    0.28    0.38
   1  -9  10   -0.07    0.48
  -1  -9 -10    0.86    0.47
   1  -9  10    0.34    0.33
   1  -9  11    0.64    0.47
  -1   9 -11    0.65    0.44
   1   9  11    0.83    0.54
  -1  -9 -11    0.25    0.35
   1   9  11    0.91    0.45
   1  -9  11   -0.58    0.50
  -1   9 -12    0.73    0.49
   1   9  12    0.47    0.39
   1  -9  12    0.78    0.55
   1  -9  12    0.71    0.42
   1   9  12   -0.05    0.33
  -1  -9 -12    0.69    0.45
   1  -9  13    0.77    0.48
   1  -9  13    0.24    0.56
  -1   9 -13    0.87    0.41
   1   9  13    1.39    0.63
  -1  -9 -13    0.71    0.47
   1   9  13    0.94    0.49
  -1  -9 -14    1.80    0.62
   1  -9  14    2.70    0.86
   1   9  14    1.37    0.61
   1  -9  14    0.19    0.42
   1   9  14    2.67    0.72
  -1   9 -14    1.96    0.72
   1   9  15    0.81    0.45
   1   9  15    0.43    0.49
   1  -9  15    0.61    0.51
  -1   9 -15   -0.22    0.38
   1  -9  15   -0.44    0.62
  -1  -9 -15    0.13    0.35
   1   9  16   -0.58    0.46
  -1  -9 -16    0.88    0.52
  -1   9 -16    0.82    0.59
   1  -9  16    0.48    0.59
   1  -9  16    0.55    0.43
   1   9  17    0.02    0.37
   1  -9  17    0.53    0.62
  -1  -9 -17    0.42    0.52
  -1  -9 -18    2.31    0.71
   1   9  18   -1.18    0.63
   1   9  19   -0.46    0.51
   1 -10 -16   -0.25    0.40
   1 -10 -15    1.22    0.54
  -1 -10  14   -0.17    0.35
   1 -10 -14    0.57    0.48
  -1  10  14   -0.12    0.34
   1  10 -13    3.56    0.94
   1 -10 -13    2.83    0.75
  -1 -10  13    3.03    0.88
  -1  10  13    1.22    0.57
  -1 -10  13    1.55    0.56
  -1  10  12   -0.14    0.46
   1  10 -12    0.98    0.56
   1 -10 -12   -0.21    0.44
  -1 -10  12   -0.18    0.46
  -1 -10  12    0.48    0.56
  -1  10  11    0.22    0.34
  -1 -10  11    0.21    0.44
  -1 -10  11   -0.07    0.39
   1 -10 -11    0.35    0.38
   1  10 -11    0.43    0.44
  -1 -10  11   -0.26    0.43
  -1 -10  10    0.73    0.58
   1 -10 -10    1.08    0.52
  -1  10  10    0.64    0.52
  -1 -10  10    1.22    0.58
   1  10 -10    0.47    0.60
  -1 -10  10    0.66    0.46
  -1  10   9    3.18    0.88
   1 -10  -9    2.29    0.66
  -1 -10   9    2.28    0.68
  -1 -10   9    1.83    0.60
   1  10  -9    2.75    0.86
  -1 -10   9    1.93    0.75
  -1 -10   8    0.13    0.43
  -1  10   8   -0.11    0.45
   1  10  -8    0.45    0.42
  -1 -10   8    0.15    0.37
   1 -10  -8   -0.56    0.39
  -1 -10   8   -0.06    0.41
  -1  10   7    1.38    0.56
  -1 -10   7    1.04    0.48
  -1 -10   7    2.70    0.76
   1  10  -7    2.02    0.76
   1 -10  -7    3.09    0.70
  -1 -10   7    1.97    0.63
  -1  10   6    0.05    0.37
  -1 -10   6   -0.22    0.48
  -1 -10   6    0.35    0.48
   1 -10  -6   -0.27    0.34
   1  10  -6    0.00    0.48
  -1 -10   6    0.22    0.45
   1 -10  -5    1.72    0.57
   1 -10  -5    1.55    0.54
   1  10  -5    1.66    0.60
  -1 -10   5    1.93    0.60
  -1  10   5    1.40    0.65
  -1 -10   5    1.91    0.66
  -1 -10   5    1.30    0.58
   1  10  -4    4.74    1.01
   1 -10  -4    2.97    0.71
  -1 -10   4    2.34    0.68
  -1 -10   4    3.38    0.79
  -1  10   4    3.76    0.94
   1 -10  -4    2.76    0.67
  -1 -10   4    3.57    0.81
   1 -10  -3   -0.14    0.33
  -1  10   3    0.06    0.39
   1 -10  -3   -0.11    0.34
  -1 -10   3   -0.25    0.39
  -1 -10   3   -0.34    0.46
   1  10  -3   -0.09    0.39
  -1  10   2    0.26    0.46
   1  10  -2    0.25    0.34
   1 -10  -2    0.45    0.40
  -1 -10   2    0.22    0.35
   1 -10  -2    0.84    0.42
  -1 -10   2    0.48    0.35
  -1 -10   1    0.05    0.32
   1 -10  -1    0.09    0.35
   1 -10  -1    0.17    0.35
   1  10  -1   -0.30    0.48
  -1 -10   1    0.22    0.39
  -1  10   1    0.10    0.33
   1 -10   0    0.38    0.38
  -1 -10   0    0.54    0.47
   1 -10   0    0.99    0.47
  -1  10   0    0.53    0.42
   1  10   0    1.00    0.60
  -1 -10   0    0.48    0.41
   1 -10   1    3.48    0.77
  -1 -10  -1    4.66    0.88
   1 -10   1    2.89    0.71
  -1  10  -1    3.61    0.85
   1  10   1    3.46    0.87
  -1 -10  -1    3.26    0.75
   1 -10   1    3.51    0.72
   1 -10   2    0.72    0.43
  -1  10  -2    0.53    0.44
  -1 -10  -2    0.42    0.42
   1  10   2    1.46    0.66
  -1 -10  -2    0.62    0.35
   1 -10   2    0.91    0.47
   1 -10   2    0.35    0.31
  -1  10  -3    0.64    0.44
  -1 -10  -3    0.21    0.36
   1 -10   3    0.00    0.46
   1 -10   3    0.75    0.44
   1  10   3    0.47    0.44
   1 -10   3    0.90    0.53
  -1 -10  -3    0.34    0.45
   1 -10   4    0.29    0.32
  -1 -10  -4    0.79    0.38
   1  10   4   -0.09    0.43
  -1 -10  -4   -0.07    0.42
  -1  10  -4    0.40    0.44
   1 -10   4    0.18    0.41
   1 -10   4    0.08    0.34
  -1 -10  -5   -0.30    0.32
   1  10   5   -0.51    0.43
   1 -10   5    0.12    0.41
  -1  10  -5   -0.04    0.51
   1 -10   5    0.16    0.33
   1 -10   5    0.45    0.41
   1 -10   6    3.41    0.92
  -1  10  -6    3.45    0.83
  -1 -10  -6    3.97    0.83
   1 -10   6    2.52    0.74
   1 -10   6    3.94    0.86
   1  10   6    2.81    0.80
   1 -10   7    5.73    0.97
   1  10   7    5.34    1.04
  -1  10  -7    5.10    1.03
   1 -10   7    6.23    1.12
   1 -10   7    5.99    1.09
  -1 -10  -7    5.26    0.95
   1 -10   8    1.40    0.63
  -1 -10  -8    0.93    0.42
   1  10   8    1.22    0.64
   1 -10   8    1.22    0.65
   1 -10   8    1.72    0.74
  -1 -10  -9    1.87    0.67
   1  10   9    2.34    0.73
   1 -10   9    2.58    0.78
   1 -10   9    3.09    0.80
   1 -10   9    2.81    0.79
   1 -10  10    0.03    0.49
   1  10  10    0.03    0.36
  -1 -10 -10    0.01    0.41
   1 -10  10    0.52    0.48
   1 -10  10    0.10    0.48
   1  10  11    0.63    0.49
  -1 -10 -11    0.78    0.40
   1 -10  11    0.48    0.42
   1 -10  11    1.54    0.68
   1 -10  12    0.49    0.42
  -1  10 -12    0.08    0.32
   1  10  12   -0.77    0.48
  -1 -10 -12   -0.22    0.44
  -1 -10 -13    0.86    0.52
   1 -10  13    0.08    0.41
   1 -10  13    0.72    0.40
  -1 -10 -14    0.46    0.45
   1  10  14    1.37    0.65
  -1 -11  10    0.44    0.61
  -1 -11   9    1.06    0.57
  -1 -11   8    2.23    0.68
  -1 -11   7    1.19    0.63
  -1 -11   6    0.53    0.42
  -1 -11   5   -0.55    0.60
  -1 -11   4   -0.70    0.50
  -1 -11   4   -0.32    0.47
  -1 -11   3    3.07    0.80
  -1 -11   3    0.95    0.56
   1 -11  -3    2.51    0.67
   1 -11  -2    1.60    0.64
  -1 -11   2    1.78    0.67
   1 -11  -1    1.36    0.60
  -1 -11   1   -0.26    0.44
  -1 -11   1    0.77    0.49
  -1 -11   0    1.43    0.51
   1 -11   0    2.04    0.66
  -1 -11   0    1.48    0.60
  -1 -11  -1   -0.71    0.50
   1 -11   1    0.32    0.36
  -1 -11  -1    0.26    0.38
   1 -11   2    0.95    0.58
  -1 -11  -2    0.25    0.38
  -1 -11  -2    0.83    0.47
   1 -11   3    2.30    0.70
  -1 -11  -3    1.85    0.68
  -1 -11  -4    0.10    0.38
  -1 -11  -5    0.42    0.40
  -1 -11  -6    0.35    0.37
   1 -11   6   -1.18    0.61
   1 -11   7   -1.11    0.65
  -1 -11  -7    0.16    0.38
   1 -11   8    0.14    0.37
  -1 -11  -8    1.39    0.63
  -1 -11  -9    1.87    0.63
  -2   0  32   -0.03    0.31
   2   0 -32   -0.73    0.50
  -2   0  31    0.48    0.44
   2   0 -31    0.59    0.48
   2   0 -30    0.07    0.34
  -2   0  30    1.61    0.65
   2   0 -29   -0.35    0.41
  -2   0  29    0.84    0.57
  -2   0  28   10.16    1.36
   2   0 -28   10.26    1.27
   2   0 -27    0.46    0.42
  -2   0  27    0.03    0.32
   2   0 -26    6.99    1.01
  -2   0  26    6.44    1.04
  -2   0  25    0.78    0.55
   2   0 -25    0.09    0.28
   2   0 -24    0.92    0.48
  -2   0  24    0.39    0.36
   2   0 -23    1.33    0.56
  -2   0  23    1.93    0.62
  -2   0  22   48.53    2.44
  -2   0  21    3.50    0.78
  -2   0  21    1.92    0.41
  -2   0  20   83.56    1.92
  -2   0  20   87.12    3.04
   2   0 -19    1.37    0.23
  -2   0  19    1.60    0.38
  -2   0  19    1.75    0.57
   2   0 -18   33.82    0.90
  -2   0  18   38.58    1.90
  -2   0  18   36.32    1.21
  -2   0  17    0.40    0.34
  -2   0  17    0.15    0.19
   2   0 -17    0.55    0.15
  -2   0  16    5.14    0.68
  -2   0  16    4.96    0.43
  -2   0  15    0.35    0.20
  -2   0  15    0.22    0.24
  -2   0  14   50.68    1.84
  -2   0  14   50.16    1.24
  -2   0  13    0.16    0.14
  -2   0  13    0.09    0.22
  -2   0  12    2.25    0.25
  -2   0  12    1.59    0.34
  -2   0  11    0.06    0.08
  -2   0  11    0.12    0.14
  -2   0  10    8.66    0.43
  -2   0  10    8.93    0.65
  -2   0   9    0.11    0.12
  -2   0   9    0.15    0.09
  -2   0   9    0.05    0.03
  -2   0   8   14.54    0.49
  -2   0   8   14.52    0.72
  -2   0   7    0.12    0.11
  -2   0   7   -0.06    0.10
  -2   0   7    0.01    0.07
  -2   0   6   52.08    0.79
  -2   0   5    0.00    0.05
   2   0  -5    0.00    0.04
   2   0  -4   89.50    0.90
   2   0  -4   88.64    1.04
  -2   0  -2    0.24    0.08
  -2   0  -2    0.12    0.05
   2   0   2    0.23    0.07
  -2   0  -2    0.13    0.05
   2   0   2    0.12    0.07
   2   0   2    0.20    0.07
  -2   0  -2    0.15    0.07
   2   0   2    0.08    0.05
  -2   0  -3    0.10    0.10
   2   0   3    0.04    0.10
  -2   0  -3    0.11    0.09
   2   0   3    0.17    0.08
  -2   0  -3   -0.01    0.07
   2   0   3    0.17    0.09
   2   0   3    0.08    0.08
  -2   0  -3    0.05    0.08
  -2   0  -4  655.69    3.80
  -2   0  -4  722.97    4.46
   2   0   4  667.48    3.92
   2   0   4  683.02    4.34
  -2   0  -4  699.11    4.07
   2   0   4  662.16    4.08
  -2   0  -4  645.07    3.96
  -2   0  -5    0.22    0.14
  -2   0  -5    0.03    0.11
   2   0   5   -0.09    0.12
  -2   0  -5    0.12    0.12
  -2   0  -5    0.29    0.15
   2   0   5    0.16    0.14
  -2   0  -5    0.13    0.06
   2   0   5    0.31    0.16
  -2   0  -6   91.76    1.75
   2   0   6   84.62    1.64
   2   0   6   85.65    1.79
  -2   0  -6   83.24    1.67
  -2   0  -6   86.86    1.65
  -2   0  -6   89.97    1.81
  -2   0  -6   82.94    0.87
  -2   0  -7    0.12    0.17
   2   0   7   -0.09    0.14
  -2   0  -7    0.03    0.13
   2   0   8   22.49    1.04
  -2   0  -8   22.53    0.96
  -2   0  -8   22.59    0.99
   2   0   9    0.09    0.15
  -2   0  -9    0.03    0.15
  -2   0  -9   -0.08    0.16
  -2   0 -10   54.02    1.65
   2   0  10   56.24    1.80
  -2   0 -10   52.64    1.66
   2   0  11    0.48    0.24
  -2   0 -11    0.37    0.24
   2   0  12    9.58    0.83
  -2   0 -12    9.26    0.76
   2   0  13    0.46    0.32
  -2   0 -13    0.39    0.29
   2   0  14   32.11    1.61
  -2   0 -14   33.43    1.54
  -2   0 -15    0.80    0.37
   2   0  15    0.95    0.39
  -2   0 -16   56.75    2.15
   2   0  16   59.81    2.35
   2   0  17    0.99    0.52
  -2   0 -17    1.06    0.45
   2   0  18   20.24    1.49
  -2   0 -18   19.57    1.36
  -2   0 -18   20.88    1.01
  -2   0 -19    1.39    0.48
  -2   0 -19    0.91    0.28
   2   0  19    0.83    0.48
  -2   0 -20   11.75    1.12
   2   0  20   11.91    1.22
  -2   0 -20   13.17    0.83
   2   0  21    0.33    0.37
  -2   0 -21    0.38    0.41
   2   0  22    8.82    1.12
  -2   0 -22    7.72    0.98
  -2   0 -23    0.40    0.24
   2   0  23    0.39    0.46
   2   0  24    5.16    0.92
  -2   0 -24    6.14    0.93
   2   0  25    0.46    0.47
  -2   0 -25    0.35    0.41
   2   0  26    6.13    1.06
  -2   0 -26    6.36    0.99
   2   0  27    0.59    0.52
  -2   0 -27    0.13    0.34
  -2   0 -28    0.39    0.34
   2   0  28    0.37    0.50
   2   0  29    0.10    0.31
  -2   0 -29    0.10    0.36
  -2   0 -30   -0.10    0.36
   2   0  30    0.10    0.32
   2   0  31   -0.13    0.36
  -2   0 -31    0.09    0.39
  -2   0 -32   -0.12    0.38
  -2  -1  33   -0.05    0.42
   2  -1 -33   -0.21    0.45
   2  -1 -32    1.25    0.59
  -2   1  32    2.03    0.83
  -2  -1  32    1.93    0.68
   2   1 -32    0.91    0.55
   2   1 -31   -0.14    0.33
  -2   1  31   -0.16    0.42
   2  -1 -31    0.23    0.41
  -2  -1  31   -0.26    0.41
   2  -1 -30   -0.16    0.33
   2   1 -30    0.30    0.35
  -2   1  30    0.49    0.58
  -2  -1  30    0.47    0.43
   2   1 -29    1.61    0.67
  -2   1  29    1.77    0.70
   2  -1 -29    3.28    0.81
  -2  -1  29    2.54    0.71
   2  -1 -28    1.14    0.58
   2   1 -28    0.23    0.38
  -2  -1  28    0.31    0.33
  -2   1  28    0.39    0.48
  -2  -1  27    1.36    0.57
  -2   1  27    0.84    0.61
   2   1 -27    0.68    0.48
  -2   1  26    1.01    0.53
  -2  -1  26    1.79    0.56
   2   1 -26    1.49    0.49
  -2   1  25    0.02    0.33
  -2  -1  25    0.32    0.35
   2   1 -25    0.60    0.46
  -2   1  24   -0.22    0.41
  -2  -1  24    0.01    0.28
   2   1 -24    0.09    0.31
   2   1 -23    0.56    0.45
  -2  -1  23    0.21    0.34
  -2   1  23    0.51    0.46
  -2  -1  23    0.39    0.21
  -2  -1  22    3.82    0.54
  -2   1  22    4.29    0.84
   2   1 -22    4.35    0.78
  -2  -1  22    4.71    0.75
  -2  -1  21    0.25    0.21
  -2   1  21    0.73    0.42
   2   1 -21    0.35    0.38
  -2  -1  21    0.26    0.29
  -2   1  20    5.12    0.81
  -2  -1  20    4.13    0.54
   2   1 -20    4.31    0.74
  -2  -1  20    5.66    0.79
  -2  -1  19    8.76    0.75
  -2  -1  19    9.83    0.99
   2   1 -19    9.54    1.01
  -2   1  19    8.24    0.42
  -2   1  19    9.12    1.03
  -2   1  18    3.41    0.62
  -2   1  18    2.53    0.23
  -2  -1  18    2.66    0.43
   2   1 -18    2.38    0.57
  -2  -1  18    2.60    0.52
   2   1 -17    1.17    0.48
  -2  -1  17    0.57    0.37
  -2   1  17    1.36    0.48
  -2   1  17    0.45    0.12
  -2  -1  17    0.86    0.34
  -2   1  16   49.14    0.91
  -2  -1  16   49.19    1.61
  -2  -1  16   51.17    1.94
   2   1 -16   51.39    2.09
  -2   1  16   50.59    2.13
  -2  -1  15    7.67    0.75
  -2   1  15    6.26    0.77
   2   1 -15    7.36    0.80
  -2   1  15    6.61    0.32
  -2  -1  15    7.04    0.62
  -2  -1  15    5.13    0.28
  -2  -1  14    7.42    0.69
  -2  -1  14    8.22    0.64
  -2  -1  14    6.49    0.34
   2   1 -14    8.09    0.79
  -2   1  14    7.37    0.78
  -2   1  14    7.16    0.31
   2  -1 -13   65.95    1.94
  -2  -1  13   68.02    1.73
  -2   1  13   69.63    2.21
  -2  -1  13   67.09    1.94
   2  -1 -12    6.05    0.58
  -2   1  12    6.05    0.33
  -2  -1  12    6.71    0.55
  -2  -1  12    6.33    0.59
  -2   1  12    6.12    0.65
  -2   1  11   31.91    0.77
  -2  -1  11   33.36    1.14
  -2   1  11   34.76    1.43
  -2  -1  11   35.12    1.27
   2  -1 -11   34.80    0.74
  -2  -1  11   32.34    0.99
   2  -1 -11   31.89    1.25
   2  -1 -10   18.74    0.91
   2  -1 -10   21.05    0.59
  -2  -1  10   19.96    0.75
  -2  -1  10   21.24    0.88
   2   1 -10   20.02    0.59
  -2  -1  10   21.69    0.94
  -2   1  10   20.49    1.04
  -2   1  10   20.12    0.62
  -2   1   9   36.57    1.32
  -2  -1   9   35.16    1.08
   2  -1  -9   35.91    1.19
  -2   1   9   35.86    0.84
   2  -1  -9   35.15    0.77
  -2  -1   9   35.54    0.96
   2   1  -9   35.48    0.72
  -2  -1   8  168.97    1.16
  -2  -1   8  173.68    2.04
  -2  -1   8  168.57    2.26
   2   1  -8  166.20    1.43
   2  -1  -8  163.67    2.37
  -2   1   8  167.25    1.80
  -2   1   8  165.62    2.66
   2  -1  -8  166.91    1.72
  -2   1   7   85.71    1.29
   2   1  -7   87.23    1.36
  -2   1   7   84.83    1.00
  -2   1   7   83.09    1.76
  -2   1   7   83.40    1.66
   2  -1  -7   86.58    1.26
   2  -1  -7   84.31    1.61
  -2  -1   7   84.63    1.54
   2   1  -7   85.12    0.94
  -2  -1   7   87.88    1.41
   2   1  -6  252.11    1.51
  -2   1   6  275.92    2.95
  -2   1   6  279.08    1.77
   2   1  -6  268.30    3.01
   2   1  -6  284.45    3.10
  -2   1   6  275.31    2.32
  -2  -1   6  273.64    2.65
  -2  -1   6  279.87    2.42
   2  -1  -6  284.48    2.96
  -2   1   6  272.88    2.72
   2   1  -6  278.78    2.36
  -2  -1   6  278.90    1.63
   2  -1  -6  277.93    2.28
   2  -1  -6  262.63    2.60
  -2  -1   5  184.89    1.23
  -2   1   5  184.00    1.90
  -2   1   5  190.16    2.05
   2   1  -5  198.03    2.40
   2   1  -5  183.00    2.31
   2   1  -5  190.83    2.11
  -2  -1   5  182.06    2.08
  -2   1   5  183.05    1.42
   2  -1  -5  187.68    1.40
   2   1  -5  183.52    1.88
   2  -1  -5  188.38    2.20
   2  -1  -5  181.24    1.96
  -2  -1   5  185.59    1.92
   2  -1  -5  181.33    1.87
  -2   1   5  182.66    2.22
   2   1  -4    1.75    0.21
   2  -1  -4    1.82    0.19
  -2   1   4    1.52    0.19
  -2  -1   4    1.64    0.19
  -2  -1   4    1.77    0.22
   2  -1  -4    1.80    0.15
  -2   1   4    1.89    0.22
   2   1  -4    1.28    0.12
   2   1  -4    1.77    0.19
  -2   1   4    2.06    0.20
   2  -1  -4    1.72    0.20
   2   1  -4    1.97    0.23
  -2   1   4    1.70    0.14
  -2  -1   4    1.72    0.13
   2   1  -4    1.82    0.21
   2  -1  -4    1.96    0.20
  -2  -1   3   20.93    0.48
  -2   1   3   19.44    0.59
  -2   1   3   20.33    0.50
  -2  -1   3   20.89    0.61
   2  -1  -3   10.10    0.35
   2   1  -3   21.05    0.61
   2   1  -3    5.71    0.34
   2  -1  -3   20.72    0.51
   2   1  -3   20.46    0.64
  -2   1   3   21.16    0.65
  -2  -1   3   20.12    0.63
  -2   1   3    4.71    0.25
   2   1  -3   21.09    0.51
   2   1  -3   21.46    0.66
   2  -1  -3   20.90    0.64
   2   1  -2  210.95    1.94
  -2  -1   2   25.32    0.60
  -2   1   2  138.66    1.65
  -2  -1   2  204.60    1.71
  -2   1   2  203.47    1.57
  -2  -1   2  120.89    1.44
  -2  -1   2  209.64    1.92
  -2  -1   2  206.61    1.73
   2  -1  -2   32.08    0.52
   2  -1  -2  205.70    1.69
   2   1  -2  208.15    1.79
  -2  -1   2   21.36    0.58
   2   1  -2  170.83    1.75
   2   1  -2  205.51    1.77
  -2   1   2  204.63    1.34
   2  -1  -2  212.92    2.03
  -2  -1   1  114.09    1.39
   2   1  -1  109.18    1.09
   2  -1  -1  115.64    1.49
  -2   1   1   32.87    0.82
   2  -1  -1  115.05    1.30
  -2  -1   1  113.92    1.08
   2   1  -1  111.40    1.33
  -2  -1   1   29.28    0.68
   2   1  -1   55.03    0.98
  -2  -1   1    7.62    0.28
  -2  -1   1    5.13    0.30
   2   1  -1  115.39    1.36
   2   1   0    0.32    0.09
   2  -1   0    0.22    0.07
  -2  -1   0    0.22    0.08
  -2   1   0    0.13    0.07
  -2  -1   0    0.02    0.04
  -2  -1   0    0.12    0.07
   2   1   0    0.10    0.06
   2  -1   0    0.20    0.07
   2   1   0    0.18    0.08
   2  -1   0    0.41    0.10
   2  -1   0    0.03    0.04
  -2   1   0   -0.01    0.05
   2   1   0    0.05    0.05
  -2  -1  -1    3.03    0.27
  -2   1  -1    3.85    0.29
   2  -1   1    3.73    0.27
   2  -1   1    1.45    0.12
   2   1   1    3.61    0.29
   2  -1   1    4.07    0.29
   2   1   1    3.87    0.22
  -2   1  -1    1.14    0.17
  -2  -1  -1    3.83    0.28
   2   1   1    3.88    0.29
  -2   1  -1    3.72    0.19
   2  -1   2    8.87    0.47
  -2   1  -2    8.95    0.47
   2  -1   2    9.12    0.39
  -2   1  -2    6.57    0.37
  -2   1  -2    9.14    0.28
  -2  -1  -2    8.93    0.50
   2  -1   2    7.13    0.25
  -2  -1  -2    8.87    0.44
   2  -1   2    9.07    0.42
   2   1   2    8.40    0.48
   2   1   2    9.27    0.46
   2  -1   2    9.36    0.49
  -2  -1  -3   18.04    0.67
  -2   1  -3   18.20    0.41
   2   1   3   17.12    0.76
   2  -1   3   18.48    0.71
   2  -1   3   18.95    0.60
   2  -1   3   18.20    0.49
  -2  -1  -3   18.93    0.78
  -2   1  -3   17.85    0.71
  -2   1  -3   18.74    0.75
   2   1   3   18.52    0.69
   2  -1   3   18.95    0.43
  -2   1  -3   18.53    0.49
  -2   1  -3   17.88    0.62
   2  -1   3   18.04    0.74
   2  -1   3   19.53    0.57
  -2   1  -4  748.43    3.87
   2  -1   4  788.11    3.83
   2  -1   4  765.07    5.06
  -2   1  -4  762.12    4.06
  -2   1  -4  797.66    3.69
   2  -1   4  777.76    4.85
  -2   1  -4  773.21    5.16
  -2   1  -4  766.39    2.86
   2   1   4  746.63    5.28
   2  -1   4  751.99    3.75
   2   1   4  766.81    4.83
  -2   1  -4  748.45    4.87
  -2  -1  -4  750.59    4.57
   2  -1   4  786.60    3.76
  -2  -1  -4  775.15    5.37
  -2   1  -5    1.42    0.25
   2  -1   5    1.72    0.20
  -2   1  -5    1.47    0.19
   2  -1   5    1.42    0.19
  -2   1  -5    1.44    0.15
   2   1   5    1.65    0.30
  -2   1  -5    1.34    0.18
  -2  -1  -5    1.43    0.26
  -2   1  -5    1.35    0.18
   2  -1   5    1.47    0.17
   2  -1   5    1.27    0.26
   2  -1   6  144.04    1.58
  -2   1  -6  135.03    2.35
   2  -1   6  142.98    2.49
   2  -1   6  140.87    2.03
  -2   1  -6  144.55    1.54
  -2   1  -6  139.55    1.75
  -2   1  -6  149.64    1.99
  -2  -1  -6  142.94    2.32
  -2   1  -6  142.93    1.82
   2   1   6  144.32    2.62
  -2  -1  -7   82.59    1.88
   2  -1   7   83.53    1.67
   2   1   7   86.60    2.13
  -2   1  -7   84.20    1.65
   2  -1   7   83.50    2.01
  -2   1  -7   82.98    1.35
  -2  -1  -7   86.16    1.53
   2  -1   7   84.36    1.19
  -2   1  -7   85.86    1.47
  -2   1  -7   83.89    1.96
  -2   1  -8   50.72    1.17
  -2   1  -8   51.62    1.62
  -2  -1  -8   48.55    1.54
  -2   1  -8   50.17    1.04
   2  -1   8   49.38    1.38
   2  -1   8   49.66    0.89
  -2  -1  -8   52.12    1.29
   2   1   8   50.27    1.71
   2  -1   8   49.65    1.62
  -2   1  -9    1.80    0.24
   2  -1   9    1.92    0.37
  -2   1  -9    1.91    0.37
  -2   1  -9    1.69    0.19
  -2  -1  -9    2.04    0.38
   2   1   9    1.94    0.40
   2  -1   9    1.78    0.31
   2  -1   9    1.51    0.16
  -2  -1 -10   83.87    2.17
   2  -1  10   80.10    1.07
  -2   1 -10   79.92    1.58
  -2   1 -10   80.01    2.20
   2  -1  10   80.13    1.98
   2  -1  10   78.99    2.20
   2   1  10   80.97    2.37
  -2  -1 -11   25.37    1.24
   2  -1  11   22.80    1.13
   2   1  11   23.00    1.31
   2  -1  11   23.13    1.24
  -2   1 -11   24.73    1.29
  -2  -1 -11   22.38    0.60
  -2   1 -11   23.44    0.89
   2  -1  11   21.80    0.54
  -2   1 -12    0.50    0.16
  -2   1 -12    0.67    0.31
   2  -1  12    1.04    0.31
   2   1  12    0.58    0.33
  -2  -1 -12    0.65    0.29
  -2  -1 -12    0.53    0.09
   2  -1  13    0.54    0.23
  -2   1 -13    0.28    0.27
  -2   1 -13    0.34    0.16
  -2  -1 -13    0.98    0.37
   2   1  13    0.29    0.30
  -2  -1 -14    3.88    0.62
   2  -1  14    2.98    0.51
   2   1  14    2.57    0.50
  -2   1 -14    3.42    0.57
  -2   1 -14    4.64    0.44
  -2   1 -15    7.56    0.57
  -2   1 -15    9.09    0.90
   2  -1  15    7.46    0.79
   2   1  15    8.10    0.91
  -2  -1 -15    9.15    0.89
  -2  -1 -16    3.97    0.67
   2  -1  16    3.10    0.59
  -2   1 -16    3.02    0.40
  -2   1 -16    2.34    0.54
   2   1  16    2.40    0.55
   2  -1  17   22.41    1.44
  -2   1 -17   21.10    0.99
   2   1  17   24.99    1.65
  -2  -1 -17   22.45    1.45
  -2   1 -17   22.70    1.49
  -2   1 -18    1.13    0.48
  -2   1 -18    1.17    0.30
   2   1  18    1.21    0.47
   2  -1  18    1.55    0.47
  -2   1 -19    3.02    0.62
  -2   1 -19    2.51    0.38
   2   1  19    3.29    0.69
   2  -1  19    4.00    0.67
  -2   1 -20    8.44    1.01
   2   1  20    8.37    1.09
  -2  -1 -20    9.09    0.97
   2  -1  20   10.39    1.09
  -2  -1 -21    0.89    0.42
   2  -1  21    0.81    0.37
  -2   1 -21    0.52    0.39
   2   1  21    1.30    0.52
   2   1  22    4.79    0.89
  -2  -1 -22    4.63    0.75
  -2   1 -22    4.58    0.80
   2  -1  22    4.23    0.79
   2  -1  23    2.09    0.55
   2   1  23    1.14    0.52
  -2   1 -23    1.87    0.54
  -2  -1 -23    2.13    0.55
   2   1  24    0.12    0.36
   2  -1  24    0.38    0.38
  -2   1 -24    0.05    0.36
  -2  -1 -24    0.55    0.37
  -2  -1 -25    3.33    0.74
   2   1  25    3.90    0.90
   2  -1  25    2.38    0.67
  -2   1 -25    3.22    0.76
   2  -1  26    4.06    0.84
  -2  -1 -26    3.13    0.74
   2   1  26    2.61    0.76
  -2   1 -26    2.93    0.74
   2  -1  27    0.01    0.34
  -2   1 -27   -0.07    0.34
   2   1  27    0.39    0.44
  -2  -1 -27    0.69    0.41
  -2   1 -28    1.16    0.54
   2  -1  28    2.35    0.71
  -2  -1 -28    1.89    0.67
   2   1  28    2.31    0.76
  -2  -1 -29    0.75    0.49
  -2   1 -29    0.69    0.45
   2  -1  29    0.57    0.45
   2   1  29    0.72    0.53
   2   1  30   -0.17    0.36
  -2  -1 -30    0.07    0.38
  -2   1 -30   -0.44    0.41
  -2  -1 -31    1.87    0.69
  -2   1 -31    1.58    0.62
  -2  -1 -32    1.43    0.57
   2  -2 -33   -0.07    0.37
   2  -2 -32    0.82    0.48
   2  -2 -31    0.02    0.44
   2   2 -31   -0.06    0.33
  -2   2  31   -0.65    0.56
  -2   2  30    0.13    0.48
  -2  -2  30    0.30    0.39
   2   2 -30    1.09    0.69
  -2  -2  29    5.76    0.99
  -2   2  29    9.27    1.41
   2   2 -29    6.88    1.15
   2   2 -28   -0.22    0.41
  -2   2  28    1.00    0.54
  -2  -2  28    0.88    0.60
   2   2 -27    0.34    0.36
  -2  -2  27   -0.07    0.37
  -2   2  27    0.56    0.45
  -2  -2  26    1.09    0.48
   2   2 -26    1.11    0.48
  -2   2  26    1.24    0.55
   2   2 -25    4.79    0.89
  -2  -2  25    3.75    0.72
  -2   2  25    5.09    0.98
  -2  -2  24    0.56    0.32
  -2  -2  24    0.93    0.45
  -2   2  24    1.28    0.50
   2   2 -24    0.44    0.42
  -2   2  23    7.43    1.12
  -2  -2  23    7.43    0.95
   2   2 -23    7.63    1.05
  -2  -2  23    6.94    0.82
  -2  -2  22    2.57    0.53
  -2   2  22    2.64    0.66
   2   2 -22    3.44    0.68
  -2  -2  22    2.38    0.55
  -2   2  21    2.91    0.66
  -2  -2  21    2.78    0.55
   2   2 -21    3.02    0.70
  -2  -2  21    2.95    0.59
  -2  -2  20    1.20    0.39
   2   2 -20    1.87    0.58
  -2  -2  20    1.76    0.47
  -2   2  20    1.76    0.55
  -2   2  19   17.05    1.43
   2   2 -19   15.46    1.35
   2   2 -19   16.08    0.64
  -2  -2  19   17.12    1.22
  -2  -2  19   14.78    1.09
  -2   2  18    0.22    0.33
  -2  -2  18   -0.22    0.28
   2   2 -18    0.11    0.07
   2   2 -18    0.24    0.35
  -2  -2  18    0.26    0.25
  -2   2  17   14.67    1.24
   2   2 -17   12.41    0.51
  -2  -2  17   14.90    1.05
  -2  -2  17   12.43    0.95
   2  -2 -17   13.57    1.08
  -2   2  17   12.42    0.70
   2   2 -17   13.55    1.19
  -2  -2  17   11.81    0.60
  -2  -2  16    0.22    0.12
   2   2 -16    0.37    0.10
   2  -2 -16    0.26    0.23
   2  -2 -16    0.37    0.12
  -2  -2  16    0.80    0.30
   2   2 -16    0.05    0.27
  -2   2  16    0.61    0.20
  -2  -2  16    0.31    0.22
  -2   2  16    0.69    0.29
   2   2 -15   17.27    1.28
  -2   2  15   17.00    1.28
  -2  -2  15   16.83    1.04
  -2  -2  15   16.28    1.04
   2   2 -15   16.88    0.53
   2  -2 -15   16.25    0.66
  -2  -2  15   15.62    0.73
   2  -2 -15   17.45    1.13
  -2   2  15   17.28    0.78
  -2  -2  14   11.07    0.63
   2  -2 -14   11.57    0.90
   2   2 -14   11.71    1.06
  -2   2  14   11.46    0.62
   2   2 -14   10.66    0.39
  -2  -2  14   11.96    0.84
   2  -2 -14   11.29    0.57
  -2  -2  14   10.64    0.83
  -2   2  14   11.95    1.03
   2  -2 -13   14.96    0.99
  -2  -2  13   14.76    0.53
   2  -2 -13   15.15    0.69
  -2   2  13   14.61    1.09
   2   2 -13   13.98    0.42
  -2   2  13   14.61    0.68
  -2  -2  13   14.15    0.88
  -2  -2  13   12.95    0.89
   2   2 -13   15.68    1.14
  -2  -2  13   14.04    0.72
  -2   2  12   32.78    1.00
  -2  -2  12   33.21    0.78
   2  -2 -12   32.61    1.38
  -2  -2  12   32.58    1.35
  -2  -2  12   32.74    1.25
   2  -2 -12   32.76    1.03
  -2   2  12   32.14    1.55
   2   2 -12   33.76    1.60
  -2  -2  11   11.14    0.78
   2  -2 -11   10.65    0.60
  -2  -2  11   11.20    0.46
   2  -2 -11   11.41    0.81
  -2   2  11   11.12    0.89
   2   2 -11   10.14    0.88
  -2   2  11   11.28    0.57
  -2  -2  10    5.03    0.52
  -2   2  10    5.63    0.61
   2  -2 -10    5.06    0.42
   2   2 -10    4.42    0.56
  -2   2  10    5.46    0.44
   2  -2 -10    5.60    0.54
  -2   2  10    4.98    0.38
   2   2  -9    4.20    0.52
   2   2  -9    4.77    0.45
   2  -2  -9    4.78    0.42
  -2   2   9    4.44    0.41
  -2   2   9    4.43    0.36
  -2   2   9    4.84    0.57
   2  -2  -9    5.39    0.51
  -2  -2   9    3.68    0.41
  -2  -2   9    4.11    0.54
  -2   2   8   15.97    0.65
  -2  -2   8   16.45    0.96
  -2   2   8   15.36    0.74
   2  -2  -8   17.34    0.79
  -2  -2   8   15.33    0.83
   2  -2  -8   16.69    0.82
  -2   2   8   15.80    0.90
   2   2  -8   16.44    0.94
   2   2  -8   16.62    0.79
   2  -2  -7    1.44    0.13
  -2   2   7    1.69    0.27
  -2   2   7    2.01    0.24
   2   2  -7    1.45    0.25
  -2  -2   7    1.52    0.29
  -2  -2   7    1.54    0.11
  -2  -2   7    1.82    0.37
   2  -2  -7    1.87    0.22
  -2   2   7    1.86    0.32
   2   2  -7    1.68    0.31
   2  -2  -7    1.74    0.28
   2  -2  -7    1.41    0.24
  -2   2   6   20.63    0.73
  -2   2   6   22.01    0.84
   2  -2  -6   22.11    0.74
   2  -2  -6   20.48    0.79
   2   2  -6   19.54    0.93
  -2   2   6   22.40    0.96
  -2  -2   6   21.72    0.99
  -2   2   6   20.77    0.88
   2  -2  -6   21.96    0.89
   2   2  -6   20.74    0.87
  -2  -2   6   21.56    0.47
  -2  -2   6   19.38    0.90
  -2  -2   5   66.28    0.96
  -2   2   5   66.67    1.32
   2   2  -5   63.24    1.58
  -2   2   5   63.75    1.51
  -2  -2   5   65.29    1.55
   2  -2  -5   64.58    1.46
   2   2  -5   61.98    1.46
  -2   2   5   65.12    1.55
   2  -2  -5   68.20    1.31
  -2  -2   5   60.64    1.56
   2  -2  -5   66.56    1.54
  -2   2   5   67.26    1.35
   2  -2  -5   64.12    1.31
   2   2  -4   20.94    0.85
  -2  -2   4   20.88    0.67
   2   2  -4   21.24    0.84
   2  -2  -4   22.02    0.76
  -2  -2   4   21.02    0.87
  -2  -2   4   21.06    0.83
  -2   2   4   20.07    0.79
  -2   2   4   20.54    0.74
  -2   2   4   20.89    0.88
  -2  -2   4   20.44    0.84
   2   2  -4   21.57    0.88
   2  -2  -4   20.28    0.70
  -2   2   4   20.98    0.71
   2  -2  -4   20.78    0.86
   2  -2  -4   21.00    0.77
  -2  -2   4   21.67    0.86
  -2  -2   3    0.41    0.14
   2   2  -3    0.32    0.11
  -2   2   3    0.21    0.14
   2   2  -3    0.31    0.14
  -2   2   3    0.32    0.13
  -2  -2   3    0.45    0.16
  -2  -2   3    0.30    0.10
  -2  -2   3    0.14    0.13
  -2   2   3    0.19    0.13
   2   2  -3    0.60    0.16
   2  -2  -3    0.67    0.15
   2  -2  -3    0.32    0.13
  -2   2   3    0.47    0.13
   2   2  -3    0.47    0.17
   2  -2  -3    0.20    0.11
   2  -2  -3    0.44    0.13
  -2  -2   3    0.36    0.14
  -2   2   2    6.85    0.45
   2  -2  -2    6.13    0.47
  -2  -2   2    7.05    0.49
   2   2  -2    6.11    0.40
  -2  -2   2    6.25    0.45
   2   2  -2    6.57    0.46
  -2   2   2    6.36    0.38
   2   2  -2    6.25    0.38
   2   2  -2    6.95    0.49
   2   2  -2    6.80    0.42
   2  -2  -2    6.40    0.37
   2  -2  -2    6.93    0.45
  -2  -2   2    6.67    0.41
  -2   2   2    6.76    0.38
  -2   2   2    7.09    0.52
   2  -2  -2    6.63    0.36
  -2  -2   2    6.98    0.43
  -2  -2   2    6.34    0.38
   2  -2  -1    2.63    0.19
  -2  -2   1    2.44    0.25
   2   2  -1    2.80    0.29
   2   2  -1    2.51    0.27
   2  -2  -1    2.58    0.29
  -2   2   1    2.92    0.34
   2   2  -1    2.51    0.25
  -2  -2   1    2.48    0.26
  -2   2   1    2.46    0.21
   2  -2  -1    2.84    0.24
  -2   2   1    2.58    0.29
   2  -2  -1    2.64    0.29
  -2  -2   1    2.78    0.31
   2  -2  -1    2.90    0.33
  -2  -2   1    2.51    0.30
  -2  -2   1    2.07    0.26
  -2  -2   1    2.55    0.25
   2   2  -1    2.46    0.31
   2   2   0    3.47    0.27
  -2   2   0    2.84    0.34
  -2  -2   0    3.48    0.28
  -2  -2   0    3.57    0.26
  -2   2   0    3.41    0.33
   2  -2   0    3.30    0.34
   2   2   0    3.09    0.33
  -2  -2   0    3.29    0.33
  -2   2   0    3.65    0.37
   2  -2   0    3.35    0.33
   2   2   0    3.24    0.31
  -2  -2   0    3.63    0.33
   2   2   0    3.74    0.33
  -2  -2   0    3.03    0.30
   2   2   0    2.85    0.32
   2  -2   0    3.56    0.35
  -2  -2   0    2.89    0.31
  -2  -2  -1    0.41    0.10
  -2  -2  -1    0.35    0.13
  -2   2  -1    0.43    0.19
   2   2   1    0.37    0.12
  -2  -2  -1    0.25    0.08
  -2   2  -1    0.35    0.15
  -2  -2  -1    0.38    0.17
   2  -2   1    0.38    0.15
   2   2   1    0.30    0.13
   2  -2   1    0.26    0.12
  -2  -2  -1    0.43    0.14
   2   2   1    0.24    0.15
  -2   2  -1    0.27    0.15
   2   2   1    0.38    0.17
  -2  -2  -1    0.10    0.11
   2  -2   1    0.44    0.15
   2   2   2    7.94    0.45
  -2  -2  -2    7.70    0.54
   2  -2   2    7.63    0.55
   2   2   2    7.40    0.53
  -2   2  -2    7.81    0.57
  -2   2  -2    8.45    0.54
   2   2   2    7.10    0.49
   2  -2   2    7.59    0.34
   2  -2   2    8.86    0.56
  -2   2  -2    7.95    0.55
  -2  -2  -2    7.00    0.49
   2   2   3   41.52    0.98
  -2  -2  -3   39.91    1.18
   2  -2   3   41.97    0.72
   2  -2   3   40.87    1.33
   2  -2   3   43.14    1.23
  -2   2  -3   41.46    1.29
   2   2   3   40.95    1.32
   2   2   3   39.82    1.16
  -2   2  -3   44.06    1.31
   2   2   3   41.33    0.77
   2  -2   4    1.28    0.13
   2  -2   4    1.12    0.28
   2  -2   4    1.43    0.24
   2   2   4    1.29    0.28
   2   2   4    1.31    0.24
  -2   2  -4    1.11    0.24
  -2  -2  -4    0.75    0.20
   2   2   4    1.20    0.18
  -2   2  -4    1.44    0.28
   2  -2   4    1.32    0.13
   2   2   5  231.43    2.18
  -2  -2  -5  220.46    2.92
   2  -2   5  220.21    1.41
   2  -2   5  224.39    3.38
   2  -2   5  221.89    1.84
   2   2   5  218.34    3.43
  -2   2  -5  219.88    3.27
   2  -2   5  224.38    2.78
  -2   2  -5  227.64    2.99
   2  -2   6    0.65    0.17
  -2   2  -6    0.70    0.24
   2  -2   6    1.15    0.18
   2  -2   6    1.08    0.29
  -2  -2  -6    0.76    0.23
   2   2   6    0.57    0.26
   2  -2   6    0.67    0.08
  -2   2  -6    0.73    0.20
  -2  -2  -7    0.10    0.18
  -2   2  -7    0.04    0.11
   2  -2   7    0.08    0.19
   2  -2   7    0.20    0.11
   2   2   7    0.20    0.22
   2  -2   7    0.05    0.09
  -2   2  -7    0.14    0.17
  -2  -2  -8    0.55    0.27
   2  -2   8    0.24    0.24
   2  -2   8    0.49    0.17
  -2   2  -8    0.68    0.26
   2   2   8    0.48    0.24
   2  -2   8    0.44    0.14
  -2   2  -9    0.27    0.07
   2  -2   9    0.09    0.10
  -2  -2  -9    0.22    0.27
  -2   2  -9    0.10    0.20
   2  -2   9    0.24    0.16
   2   2   9    0.40    0.30
   2  -2   9    0.58    0.30
   2   2  10    1.21    0.45
   2  -2  10    1.44    0.41
  -2   2 -10    1.45    0.14
  -2   2 -10    1.47    0.41
   2  -2  10    1.52    0.31
  -2  -2 -10    1.20    0.23
   2  -2  10    1.32    0.23
  -2  -2 -10    1.85    0.40
  -2   2 -11  285.27    2.04
  -2  -2 -11  289.53    4.35
   2  -2  11  289.06    4.73
   2  -2  11  287.46    3.66
   2   2  11  293.46    5.02
   2  -2  11  280.83    2.94
  -2   2 -11  284.44    4.66
  -2  -2 -11  283.13    3.17
  -2   2 -12    0.96    0.44
  -2  -2 -12    0.40    0.15
   2  -2  12    0.40    0.14
   2  -2  12    1.12    0.46
   2   2  12    0.81    0.42
  -2   2 -12    0.27    0.10
   2  -2  12    1.48    0.37
  -2  -2 -12    0.60    0.39
  -2  -2 -13   28.49    0.96
  -2   2 -13   29.36    1.61
   2  -2  13   28.85    1.59
   2   2  13   30.37    1.71
  -2  -2 -13   29.16    1.51
   2  -2  13   28.30    0.88
   2  -2  13   28.38    1.30
  -2   2 -13   26.68    0.74
   2  -2  14   -0.06    0.11
   2   2  14    0.04    0.31
  -2   2 -14    0.36    0.39
  -2  -2 -14    0.25    0.11
   2  -2  14    0.44    0.25
   2  -2  14    1.07    0.47
  -2   2 -14   -0.08    0.10
  -2  -2 -14    0.18    0.36
  -2   2 -15    1.73    0.22
   2  -2  15    1.58    0.20
   2   2  15    0.92    0.39
  -2  -2 -15    1.67    0.49
   2  -2  15    1.36    0.36
   2   2  16    1.87    0.55
   2  -2  16    2.21    0.46
  -2  -2 -16    3.02    0.57
  -2   2 -16    2.38    0.55
  -2   2 -17   26.38    1.69
  -2  -2 -17   26.26    1.58
   2  -2  17   26.99    1.51
   2   2  17   26.99    1.79
   2  -2  18    4.50    0.67
  -2  -2 -18    4.74    0.75
   2   2  18    5.65    0.89
  -2   2 -18    4.72    0.78
  -2   2 -19    8.74    1.03
   2  -2  19    9.37    0.97
   2   2  19    7.29    1.02
  -2  -2 -19    7.84    0.93
   2  -2  20    0.28    0.30
   2   2  20   -0.01    0.34
  -2   2 -20    0.23    0.27
  -2  -2 -20   -0.27    0.31
   2  -2  21    0.76    0.31
   2   2  21    0.90    0.42
  -2   2 -21    0.50    0.28
  -2  -2 -21    0.42    0.39
   2  -2  22    0.60    0.39
  -2   2 -22    0.38    0.35
   2   2  22    0.56    0.46
  -2   2 -23    0.22    0.34
   2  -2  23    0.03    0.30
   2   2  23    0.68    0.32
  -2  -2 -24    0.23    0.36
   2  -2  24    0.19    0.33
  -2   2 -24    0.00    0.28
   2   2  24   -0.28    0.48
   2  -2  25    7.54    1.05
  -2  -2 -25    6.96    0.96
   2   2  25    8.60    1.28
  -2   2 -25    8.37    1.18
  -2  -2 -26    0.79    0.41
   2   2  26    1.10    0.63
  -2   2 -26    0.82    0.51
   2  -2  26    0.82    0.44
  -2  -2 -27    1.08    0.46
   2   2  27    2.23    0.79
  -2   2 -27    1.11    0.56
  -2  -2 -28    0.43    0.33
  -2   2 -28    0.46    0.39
   2   2  28    0.20    0.43
   2   2  29    2.19    0.71
  -2  -2 -29    1.45    0.58
  -2   2 -29    1.36    0.62
  -2  -2 -30    0.92    0.45
  -2   2 -30    0.29    0.37
   2  -3 -33    0.05    0.33
  -2   3  30    0.66    0.50
   2   3 -30    0.96    0.50
   2   3 -29    3.18    0.86
  -2   3  29    2.57    0.82
   2   3 -28    1.19    0.62
  -2   3  28    1.19    0.68
  -2   3  27    1.45    0.73
   2   3 -27   -0.01    0.35
   2   3 -26    2.46    0.77
  -2  -3  26    1.88    0.53
  -2   3  26    2.89    0.83
  -2   3  25    1.65    0.59
  -2  -3  25    0.57    0.29
  -2  -3  25    1.08    0.46
   2   3 -25    1.76    0.64
  -2  -3  24    4.06    0.72
   2   3 -24    3.02    0.75
  -2   3  24    4.05    0.92
  -2  -3  24    2.19    0.50
  -2   3  23    0.73    0.53
  -2  -3  23    0.24    0.29
   2   3 -23   -0.46    0.45
  -2  -3  23   -0.01    0.28
  -2  -3  22    1.42    0.43
  -2  -3  22    1.56    0.44
   2   3 -22    1.36    0.52
   2  -3 -22    1.49    0.47
  -2   3  22    2.30    0.63
   2  -3 -21   -0.51    0.41
   2   3 -21   -0.10    0.37
  -2  -3  21    0.04    0.25
  -2  -3  21   -0.05    0.22
  -2   3  21    0.06    0.38
  -2  -3  20    0.44    0.31
   2   3 -20    0.18    0.31
  -2   3  20    0.11    0.33
   2  -3 -20   -0.07    0.34
  -2  -3  20    0.18    0.23
   2   3 -19    0.66    0.39
  -2   3  19    0.61    0.41
  -2  -3  19    0.19    0.24
  -2   3  19    0.53    0.21
  -2  -3  19    0.29    0.21
   2  -3 -19    0.48    0.25
   2   3 -18    4.22    0.77
   2  -3 -18    3.29    0.59
  -2   3  18    4.56    0.78
  -2  -3  18    2.43    0.51
  -2   3  18    3.72    0.45
  -2  -3  18    4.61    0.61
   2  -3 -17    3.07    0.57
   2   3 -17    2.28    0.55
  -2   3  17    2.80    0.39
  -2  -3  17    2.05    0.45
  -2   3  17    2.33    0.55
  -2  -3  17    3.26    0.51
  -2  -3  16   14.19    1.10
   2   3 -16   14.02    1.25
  -2  -3  16   13.84    0.95
  -2   3  16   15.20    1.31
  -2   3  16   14.29    0.84
   2  -3 -16   14.99    1.14
  -2  -3  15    1.07    0.28
   2   3 -15    0.96    0.40
  -2  -3  15    0.43    0.34
  -2   3  15    0.76    0.21
  -2   3  15    1.49    0.46
   2  -3 -15    1.30    0.42
  -2   3  14    0.31    0.32
   2  -3 -14   -0.03    0.26
   2   3 -14    0.23    0.27
  -2  -3  14    0.05    0.26
  -2  -3  14    0.17    0.16
  -2   3  14    0.09    0.15
   2   3 -13   58.55    2.32
   2  -3 -13   57.72    1.99
  -2  -3  13   56.11    2.04
  -2   3  13   57.03    1.60
  -2   3  13   57.89    2.29
  -2   3  12    0.95    0.24
  -2   3  12    0.66    0.40
  -2  -3  12    0.79    0.38
   2   3 -12    1.02    0.41
  -2  -3  12    0.62    0.41
   2  -3 -12    0.44    0.28
  -2   3  11  112.88    2.97
  -2   3  11  110.43    2.17
  -2  -3  11  109.48    2.94
   2   3 -11  111.19    2.53
  -2  -3  11  108.74    2.70
   2  -3 -11  110.43    2.56
   2   3 -11  109.27    2.96
   2   3 -10    0.26    0.21
  -2   3  10    0.28    0.13
  -2   3  10   -0.02    0.25
  -2  -3  10    0.53    0.34
  -2  -3  10    0.24    0.24
   2  -3 -10    0.67    0.28
   2   3 -10    0.07    0.22
   2  -3  -9    0.17    0.09
  -2   3   9    0.18    0.14
  -2  -3   9    0.49    0.32
   2   3  -9    0.61    0.28
  -2  -3   9   -0.02    0.23
  -2   3   9    0.30    0.25
   2  -3  -9    0.29    0.22
   2   3  -9    0.23    0.18
   2   3  -8   82.01    2.10
  -2  -3   8   84.17    2.22
  -2   3   8   82.67    1.84
   2  -3  -8   81.70    1.28
  -2  -3   8   82.18    2.31
  -2  -3   8   79.43    0.95
  -2   3   8   82.83    2.27
   2   3  -8   81.84    2.29
   2  -3  -8   81.30    1.91
  -2   3   7  170.97    2.65
  -2  -3   7  171.60    1.68
   2  -3  -7  165.77    2.64
  -2  -3   7  155.23    2.10
  -2  -3   7  160.38    3.17
   2   3  -7  170.06    3.19
  -2   3   7  171.12    3.14
  -2  -3   7  172.44    3.09
   2  -3  -7  167.05    1.98
   2   3  -7  167.90    2.95
  -2  -3   6    5.35    0.39
   2   3  -6    5.94    0.58
  -2   3   6    5.54    0.57
   2   3  -6    6.53    0.60
  -2   3   6    6.64    0.53
  -2  -3   6    5.73    0.57
  -2  -3   6    6.54    0.63
   2  -3  -6    5.93    0.49
   2  -3  -6    6.16    0.41
  -2   3   6    6.14    0.59
  -2  -3   5   57.54    1.26
  -2  -3   5   61.61    1.76
   2   3  -5   60.59    1.74
  -2   3   5   60.30    1.58
  -2  -3   5   61.48    1.79
   2  -3  -5   59.65    1.47
  -2   3   5   61.11    1.82
   2   3  -5   61.50    1.75
  -2   3   5   58.48    1.67
   2   3  -4    6.81    0.57
   2   3  -4    5.75    0.54
   2  -3  -4    6.84    0.50
  -2   3   4    6.40    0.60
  -2  -3   4    6.08    0.42
   2   3  -4    7.00    0.45
  -2   3   4    6.09    0.51
  -2   3   4    6.78    0.54
  -2  -3   4    6.24    0.55
  -2  -3   4    6.33    0.56
  -2  -3   3    0.63    0.18
  -2   3   3    0.73    0.24
  -2  -3   3    1.12    0.25
   2  -3  -3    0.76    0.18
  -2  -3   3    1.06    0.19
   2   3  -3    0.98    0.23
  -2   3   3    0.78    0.20
   2   3  -3    0.82    0.17
   2  -3  -3    0.78    0.20
  -2   3   3    0.82    0.21
   2   3  -3    0.74    0.22
  -2  -3   2   68.49    1.74
  -2   3   2   68.24    1.45
   2  -3  -2   68.85    1.49
  -2   3   2   68.10    1.95
   2   3  -2   66.61    1.41
   2  -3  -2   70.00    1.36
   2   3  -2   68.77    1.82
  -2  -3   2   68.52    1.63
  -2  -3   2   68.11    1.47
   2   3  -2   68.82    1.62
  -2   3   2   71.19    1.76
  -2   3   1   13.78    0.80
   2   3  -1   13.49    0.67
   2   3  -1   14.64    0.85
   2  -3  -1   13.65    0.56
   2   3  -1   13.57    0.70
  -2  -3   1   14.25    0.71
  -2  -3   1   13.74    0.76
   2  -3  -1   13.94    0.67
  -2  -3   1   13.58    0.70
  -2   3   1   13.60    0.88
  -2   3   1   13.82    0.58
  -2  -3   1   13.75    0.77
   2   3   0    0.21    0.13
   2  -3   0    0.07    0.13
  -2  -3   0    0.19    0.16
   2  -3   0    0.20    0.07
   2   3   0    0.25    0.16
  -2   3   0    0.10    0.13
  -2  -3   0    0.44    0.14
  -2  -3   0    0.17    0.12
  -2  -3   0    0.21    0.13
  -2   3   0    0.36    0.19
  -2   3   0    0.24    0.09
   2   3   1    2.56    0.37
  -2   3  -1    2.28    0.34
  -2   3  -1    2.39    0.17
  -2  -3  -1    2.74    0.34
  -2  -3  -1    2.47    0.35
   2   3   1    2.31    0.32
   2  -3   1    2.42    0.18
  -2  -3  -1    2.40    0.29
  -2   3  -1    2.65    0.41
  -2   3  -1    2.74    0.38
  -2   3  -2    8.91    0.69
  -2  -3  -2    8.66    0.56
  -2  -3  -2    9.88    0.67
  -2   3  -2    9.28    0.68
  -2   3  -2    9.40    0.73
   2   3   2    8.55    0.65
  -2  -3  -2    9.08    0.54
  -2  -3  -2    9.33    0.41
   2  -3   2    8.51    0.68
   2   3   2    8.85    0.65
  -2  -3  -3   10.07    0.58
  -2   3  -3    9.08    0.71
   2   3   3   10.06    0.73
   2   3   3   11.10    0.74
   2  -3   3   11.19    0.80
  -2   3  -3   10.12    0.77
  -2   3  -3    9.86    0.71
  -2  -3  -3    9.96    0.70
   2   3   4   77.28    1.95
   2  -3   4   80.32    2.19
   2  -3   4   80.04    1.20
   2   3   4   81.96    2.17
  -2   3  -4   82.32    2.06
  -2   3  -4   77.01    2.11
  -2  -3  -4   80.01    1.94
  -2   3  -4   82.11    2.17
   2  -3   5    5.12    0.22
   2  -3   5    4.82    0.22
   2   3   5    6.02    0.30
   2   3   5    5.16    0.57
   2   3   5    5.26    0.53
  -2  -3  -5    6.80    0.61
   2  -3   5    5.62    0.29
   2  -3   5    5.39    0.60
  -2   3  -5    5.97    0.62
   2   3   5    5.57    0.44
   2   3   6    6.99    0.60
   2   3   6    6.63    0.33
   2   3   6    6.69    0.47
   2   3   6    6.01    0.67
  -2  -3  -6    6.06    0.58
   2  -3   6    6.18    0.27
  -2   3  -6    6.38    0.67
   2  -3   6    6.39    0.31
   2  -3   6    5.64    0.62
  -2  -3  -7   53.06    1.70
   2  -3   7   51.62    0.69
   2  -3   7   52.39    1.00
  -2   3  -7   55.75    1.98
   2   3   7   53.04    1.65
   2   3   7   57.21    1.31
   2   3   7   53.22    2.00
   2  -3   7   54.42    2.00
   2   3   8    9.70    0.73
   2  -3   8   10.40    0.93
  -2  -3  -8    9.08    0.75
   2   3   8   10.42    0.55
  -2   3  -8    8.89    0.83
   2   3   8    8.66    0.86
   2  -3   8    9.05    0.47
  -2   3  -9   21.68    1.33
   2   3   9   22.38    0.79
   2   3   9   22.76    1.42
   2  -3   9   22.50    1.40
   2   3   9   21.23    1.09
  -2  -3  -9   23.88    1.22
   2  -3   9   20.74    0.80
   2   3  10   18.48    1.31
   2  -3  10   18.17    1.27
   2   3  10   18.73    1.04
  -2  -3 -10   19.51    1.15
  -2   3 -10   19.04    1.29
   2   3  10   19.73    0.73
   2  -3  10   17.31    0.78
  -2   3 -11   26.61    1.56
   2  -3  11   26.42    1.04
  -2  -3 -11   28.85    1.44
   2   3  11   25.73    0.81
   2  -3  11   26.89    1.59
   2   3  11   26.89    1.26
   2   3  11   25.81    1.59
   2   3  12    2.50    0.26
   2  -3  12    3.26    0.40
   2  -3  12    2.30    0.57
  -2  -3 -12    3.37    0.54
  -2   3 -12    3.54    0.64
   2   3  12    2.95    0.59
   2   3  12    3.33    0.47
   2  -3  13    9.48    1.00
  -2   3 -13    8.90    0.97
   2   3  13    7.84    0.44
   2  -3  13    8.23    0.66
  -2  -3 -13    8.99    0.88
   2   3  13    8.05    0.73
   2   3  13    9.29    1.02
  -2  -3 -14    3.68    0.61
   2  -3  14    3.29    0.72
   2   3  14    4.51    0.77
   2  -3  14    4.27    0.51
  -2   3 -14    3.90    0.68
   2   3  14    3.71    0.30
  -2  -3 -15    0.48    0.30
  -2   3 -15    0.16    0.31
   2  -3  15    0.11    0.20
   2  -3  15    0.15    0.31
   2   3  15    0.46    0.37
   2  -3  16    1.08    0.49
  -2  -3 -16    1.26    0.49
  -2   3 -16    1.32    0.49
   2   3  16    1.63    0.52
   2  -3  16    0.71    0.24
  -2   3 -17   10.96    1.18
   2   3  17   11.02    1.23
   2  -3  17    9.43    1.11
   2  -3  17   10.19    0.90
  -2  -3 -17   10.68    1.07
  -2  -3 -18    1.60    0.52
  -2   3 -18    1.43    0.50
   2  -3  18    1.84    0.44
   2   3  18    1.98    0.60
  -2  -3 -19    0.74    0.45
   2  -3  19    0.55    0.30
  -2   3 -19    0.24    0.32
   2   3  19    0.71    0.55
   2   3  20    5.56    0.99
   2  -3  20    5.09    0.73
  -2  -3 -20    3.55    0.70
  -2   3 -20    4.65    0.86
  -2  -3 -21    0.50    0.44
   2  -3  21    0.27    0.29
  -2   3 -21    0.69    0.50
   2   3  21    0.46    0.45
   2  -3  22    4.98    0.78
   2   3  22    7.41    1.17
  -2  -3 -22    5.06    0.84
  -2   3 -22    7.05    1.09
  -2  -3 -23    3.15    0.70
   2   3  23    5.61    1.08
  -2   3 -23    3.61    0.84
   2   3  24    0.50    0.43
  -2  -3 -24   -0.14    0.40
   2  -3  24   -0.21    0.30
  -2   3 -24    0.57    0.42
   2   3  25    5.39    1.10
  -2   3 -25    3.02    0.77
   2   3  26    1.21    0.65
  -2   3 -26    1.45    0.60
  -2   3 -27    0.10    0.32
  -2  -3 -27   -0.13    0.36
   2   3  28    0.57    0.50
  -2   3 -28   -0.21    0.36
  -2   3 -29   -0.02    0.30
  -2   4  29    0.27    0.38
   2   4 -29    0.91    0.50
   2   4 -28    4.67    0.99
  -2   4  28    3.78    1.05
  -2   4  27   -0.46    0.49
   2   4 -27    0.37    0.41
  -2   4  26    4.23    0.96
   2   4 -26    4.01    0.90
  -2  -4  26    3.37    0.76
  -2  -4  25   -0.29    0.46
   2   4 -25    0.92    0.62
  -2   4  25    1.07    0.58
   2  -4 -25    0.04    0.43
  -2   4  24    2.09    0.76
  -2  -4  24    1.10    0.42
   2   4 -24    1.72    0.61
   2  -4 -24    2.51    0.67
  -2  -4  23    0.23    0.36
  -2   4  23    1.13    0.59
   2   4 -23    1.27    0.57
   2  -4 -23    0.86    0.45
   2  -4 -22   10.63    1.15
  -2  -4  22   10.52    1.02
   2   4 -22   12.08    1.43
  -2   4  22   10.69    1.37
  -2  -4  22   10.46    1.17
  -2  -4  21   -0.41    0.34
   2  -4 -21    0.24    0.35
  -2   4  21    0.64    0.49
  -2  -4  21    0.09    0.23
   2   4 -21    0.33    0.55
   2  -4 -20   16.76    1.38
   2   4 -20   16.48    1.58
  -2  -4  20   17.34    1.21
  -2  -4  20   15.97    1.40
  -2   4  20   17.42    1.62
   2  -4 -19    0.62    0.35
  -2  -4  19    0.22    0.20
  -2   4  19    0.27    0.41
  -2  -4  19   -0.05    0.36
   2   4 -19   -0.17    0.37
   2   4 -18   12.66    1.35
  -2   4  18   11.76    1.29
  -2   4  18   14.05    0.96
   2  -4 -18   13.37    1.18
  -2  -4  18   13.41    1.22
  -2  -4  18   12.99    0.97
   2   4 -17    1.44    0.50
  -2   4  17    1.44    0.34
  -2  -4  17    1.87    0.38
  -2   4  17    1.50    0.49
   2  -4 -17    1.51    0.45
  -2  -4  17    1.49    0.46
  -2   4  16    6.73    0.66
   2   4 -16    6.53    0.93
  -2  -4  16    6.04    0.64
   2  -4 -16    6.22    0.76
  -2   4  16    6.06    0.90
  -2  -4  16    5.44    0.78
  -2   4  15    1.63    0.52
  -2  -4  15    1.91    0.49
  -2  -4  15    2.14    0.55
   2   4 -15    2.08    0.55
  -2   4  15    2.20    0.40
  -2  -4  15    1.65    0.33
   2  -4 -15    1.65    0.45
  -2   4  14   20.97    1.53
  -2   4  14   21.66    1.15
  -2  -4  14   19.49    1.49
   2   4 -14   19.42    1.49
  -2  -4  14   19.62    1.37
   2  -4 -14   18.96    1.25
   2  -4 -13    7.32    0.77
   2   4 -13    6.52    0.86
  -2   4  13    9.28    0.99
  -2   4  13    6.93    0.65
  -2  -4  13    8.38    0.95
  -2  -4  13    7.14    0.84
   2   4 -12   12.41    0.97
  -2   4  12   11.32    1.07
  -2  -4  12   14.21    1.18
  -2   4  12   12.91    0.88
   2   4 -12   13.36    1.19
   2  -4 -12   13.20    0.98
  -2  -4  12   11.80    1.02
  -2   4  11    0.38    0.23
  -2  -4  11    1.45    0.44
   2   4 -11    0.96    0.35
  -2  -4  11    0.54    0.25
  -2   4  11    0.92    0.27
   2  -4 -11    1.06    0.31
   2   4 -11    1.25    0.33
   2  -4 -10    0.47    0.15
  -2  -4  10    0.39    0.07
  -2  -4  10    0.43    0.25
   2  -4 -10    0.47    0.21
  -2   4  10    0.54    0.29
  -2  -4  10    0.64    0.31
   2   4 -10    0.16    0.27
   2   4 -10    0.65    0.34
  -2   4  10    0.31    0.18
  -2  -4   9    0.43    0.26
   2   4  -9   -0.01    0.20
   2   4  -9    0.24    0.20
  -2  -4   9    0.12    0.26
  -2   4   9    0.42    0.26
   2  -4  -9    0.16    0.25
  -2   4   9    0.32    0.16
   2  -4  -9    0.06    0.12
  -2  -4   9    0.18    0.07
  -2   4   8   34.73    1.43
  -2  -4   8   36.42    1.69
   2   4  -8   36.52    1.70
  -2   4   8   38.01    1.70
   2   4  -8   37.29    1.61
  -2  -4   8   38.62    1.68
   2  -4  -8   36.71    1.43
  -2  -4   8   39.14    0.97
   2  -4  -8   37.89    1.14
   2  -4  -7    4.94    0.43
  -2   4   7    5.13    0.56
   2   4  -7    4.71    0.60
  -2  -4   7    6.34    0.70
  -2   4   7    6.50    0.69
   2  -4  -7    5.29    0.55
   2   4  -7    5.81    0.65
  -2  -4   7    5.04    0.64
  -2  -4   6   16.95    1.08
  -2  -4   6   17.18    1.10
   2  -4  -6   16.82    0.93
  -2   4   6   17.18    1.05
   2   4  -6   15.69    1.04
   2   4  -6   16.94    1.06
  -2   4   6   16.43    0.98
   2  -4  -6   16.22    0.80
  -2   4   5    1.28    0.33
   2  -4  -5    1.46    0.32
   2   4  -5    1.34    0.33
  -2  -4   5    1.39    0.35
  -2   4   5    1.67    0.34
  -2  -4   5    1.75    0.41
   2  -4  -5    1.17    0.28
   2   4  -5    1.25    0.34
   2   4  -4    6.07    0.67
   2  -4  -4    6.92    0.59
  -2  -4   4    7.87    0.71
  -2   4   4    7.02    0.62
  -2   4   4    7.09    0.66
   2  -4  -4    6.89    0.57
   2   4  -4    6.44    0.62
  -2  -4   4    7.17    0.69
   2   4  -4    6.86    0.49
   2   4  -3   27.40    0.99
  -2   4   3   27.75    1.29
  -2  -4   3   29.66    1.33
  -2   4   3   28.56    1.14
   2   4  -3   28.78    1.38
   2  -4  -3   27.63    1.13
   2   4  -3   28.11    1.24
  -2  -4   3   28.17    1.27
  -2   4   2    2.96    0.45
  -2   4   2    2.67    0.34
   2   4  -2    2.89    0.34
  -2  -4   2    3.25    0.42
   2  -4  -2    2.44    0.34
   2   4  -2    3.33    0.42
  -2  -4   2    2.45    0.42
   2  -4  -2    2.75    0.33
   2   4  -2    3.00    0.46
  -2  -4   2    2.29    0.39
  -2  -4   1    0.05    0.20
   2  -4  -1    0.01    0.11
  -2   4   1    0.12    0.10
   2   4  -1    0.03    0.12
   2   4  -1   -0.07    0.26
  -2  -4   1    0.01    0.18
   2   4  -1    0.12    0.17
  -2   4   1   -0.02    0.18
  -2  -4   1    0.11    0.16
   2  -4  -1   -0.07    0.17
  -2  -4   0    4.09    0.52
  -2  -4   0    3.94    0.47
  -2  -4   0    4.46    0.46
   2  -4   0    4.31    0.34
   2  -4   0    4.74    0.49
  -2   4   0    3.81    0.32
   2   4   0    4.47    0.56
  -2   4   0    4.12    0.53
   2   4   0    3.86    0.45
  -2   4  -1   11.82    0.88
   2   4   1   12.75    0.93
  -2   4  -1   12.16    0.50
  -2   4  -1   12.77    0.92
  -2  -4  -1   12.19    0.85
  -2  -4  -1   12.16    0.72
  -2  -4  -1   12.36    0.80
   2   4   1   12.37    0.80
   2  -4   1   11.61    0.52
  -2  -4  -2    4.78    0.49
   2   4   2    6.95    0.63
  -2   4  -2    5.82    0.30
   2   4   2    5.74    0.62
  -2   4  -2    5.72    0.62
  -2  -4  -2    5.45    0.36
   2  -4   2    5.61    0.32
  -2  -4  -2    5.54    0.58
  -2   4  -2    5.31    0.61
   2  -4   2    6.19    0.67
  -2  -4  -3    1.12    0.27
  -2  -4  -3    1.13    0.17
   2  -4   3    0.93    0.12
   2  -4   3    1.02    0.33
  -2  -4  -3    1.30    0.30
   2   4   3    0.92    0.25
   2   4   3    1.21    0.35
  -2   4  -3    1.31    0.32
  -2   4  -3    1.04    0.32
  -2   4  -4   36.98    1.63
  -2   4  -4   36.72    1.60
  -2  -4  -4   35.15    1.24
  -2  -4  -4   37.28    1.49
   2  -4   4   34.01    0.64
   2   4   4   34.56    1.50
   2   4   4   35.35    1.56
   2  -4   4   37.53    1.66
  -2   4  -5   21.15    1.22
  -2  -4  -5   19.64    1.11
   2   4   5   21.39    1.19
   2  -4   5   19.57    1.25
  -2   4  -5   18.17    1.20
   2   4   5   19.59    1.20
   2  -4   6    7.81    0.40
  -2   4  -6    7.24    0.79
   2   4   6    9.11    0.79
   2  -4   6    6.45    0.27
  -2  -4  -6    8.34    0.76
   2  -4   6    7.47    0.31
   2   4   6    7.85    0.81
   2  -4   6    7.33    0.79
   2   4   7    1.68    0.40
   2   4   7    1.59    0.36
   2  -4   7    2.04    0.46
   2  -4   7    1.63    0.16
   2  -4   7    1.64    0.16
  -2  -4  -7    1.83    0.42
   2  -4   7    2.02    0.19
  -2   4  -7    1.86    0.43
   2   4   8   -0.05    0.29
  -2  -4  -8    0.37    0.27
  -2   4  -8    0.15    0.25
   2  -4   8    0.07    0.05
   2   4   8    0.20    0.19
   2  -4   8    0.22    0.24
   2  -4   8    0.24    0.07
   2  -4   8    0.34    0.07
  -2  -4  -9    8.50    0.82
   2   4   9    8.70    0.94
   2  -4   9    8.83    0.46
   2  -4   9    8.97    0.95
   2   4   9    7.70    0.37
  -2   4  -9    9.46    0.96
   2   4   9    9.74    0.84
   2  -4  10   51.45    2.30
  -2  -4 -10   54.50    2.02
   2   4  10   54.32    1.97
  -2   4 -10   53.51    2.31
   2   4  10   51.97    1.04
   2   4  10   53.46    2.34
   2  -4  10   50.75    1.20
   2   4  11    9.11    0.82
   2   4  11   12.76    1.20
   2  -4  11   10.49    1.07
  -2  -4 -11   11.34    0.97
   2  -4  11   10.84    0.61
  -2   4 -11   11.15    1.09
   2   4  12    1.75    0.48
  -2   4 -12    2.11    0.52
   2  -4  12    2.32    0.59
   2   4  12    1.77    0.26
   2   4  12    2.47    0.47
  -2  -4 -12    1.82    0.45
   2  -4  12    1.82    0.28
   2  -4  13    0.09    0.32
  -2  -4 -13   -0.12    0.30
   2  -4  13    0.15    0.12
   2   4  13    0.16    0.27
   2   4  13    0.18    0.28
  -2   4 -13   -0.05    0.28
   2  -4  14    8.30    1.05
   2  -4  14    8.61    0.66
   2   4  14    9.14    1.10
  -2   4 -14    9.69    1.11
   2   4  14    8.85    0.85
  -2  -4 -14    8.59    0.93
   2  -4  15    5.17    0.56
   2   4  15    6.59    0.99
   2   4  15    6.15    0.75
  -2  -4 -15    6.21    0.83
  -2   4 -15    4.60    0.80
   2  -4  15    5.67    0.92
   2   4  16   24.55    1.44
   2  -4  16   19.75    1.61
   2   4  16   25.71    1.90
  -2  -4 -16   22.15    1.53
  -2   4 -16   22.04    1.71
   2  -4  16   21.74    1.17
   2  -4  17    0.41    0.44
   2   4  17    0.59    0.44
  -2   4 -17    0.57    0.44
   2   4  17   -0.26    0.20
   2  -4  17    0.18    0.16
   2   4  18    3.60    0.82
  -2  -4 -18    2.80    0.68
  -2   4 -18    2.06    0.64
   2   4  18    2.91    0.53
   2  -4  18    2.66    0.74
  -2  -4 -19   -0.03    0.37
  -2   4 -19    0.68    0.41
   2   4  19    0.36    0.27
  -2   4 -20   14.59    1.56
  -2  -4 -20   14.24    1.36
   2   4  20   13.33    1.52
  -2   4 -21    0.34    0.45
   2   4  21    0.78    0.44
  -2  -4 -21    0.95    0.56
  -2  -4 -22    3.73    0.77
   2   4  22    3.72    0.88
  -2   4 -22    4.72    0.97
   2  -4  22    3.63    0.80
   2   4  23    0.95    0.59
   2  -4  23    0.69    0.45
  -2   4 -23    0.24    0.45
  -2  -4 -23    0.08    0.30
  -2  -4 -24    0.68    0.53
   2  -4  24    0.50    0.42
  -2   4 -24    0.31    0.44
   2   4  24    0.50    0.55
  -2  -4 -25    2.15    0.64
  -2   4 -25    2.11    0.68
   2  -4  25    0.92    0.46
   2   4  25    2.29    0.75
  -2  -4 -26    1.30    0.50
   2  -4  26    1.22    0.59
   2   4  26    1.51    0.60
  -2   4 -26    2.23    0.84
   2   4  27    1.28    0.60
  -2   4 -27    0.27    0.46
  -2   4 -28   -0.58    0.47
   2   5 -28   -0.06    0.41
  -2   5  27    0.91    0.59
  -2  -5  27    0.09    0.43
   2  -5 -27    0.93    0.47
   2   5 -27    1.14    0.64
  -2   5  26    3.21    0.92
   2   5 -26    2.45    0.78
  -2  -5  26    0.76    0.38
   2  -5 -26    2.44    0.69
  -2  -5  25   -0.43    0.54
  -2   5  25    0.43    0.55
   2   5 -25    0.18    0.40
   2  -5 -25    0.27    0.34
  -2  -5  24    0.00    0.39
  -2   5  24    0.23    0.54
   2  -5 -24    0.66    0.50
   2   5 -24    0.18    0.40
  -2   5  23    3.06    0.79
  -2  -5  23    1.34    0.57
   2  -5 -23    2.63    0.68
   2   5 -23    3.31    0.87
   2   5 -22    3.87    0.92
   2  -5 -22    3.67    0.74
  -2  -5  22    5.06    0.90
   2  -5 -21    0.64    0.37
   2   5 -21    1.37    0.65
  -2  -5  21    0.35    0.37
  -2   5  21    1.15    0.65
   2  -5 -20    1.84    0.55
  -2  -5  20    1.24    0.54
   2   5 -20    1.65    0.68
  -2   5  20    1.23    0.53
   2   5 -19    6.73    1.05
  -2  -5  19    4.20    0.78
   2  -5 -19    5.52    0.86
  -2   5  19    5.44    0.97
  -2   5  18    0.98    0.33
  -2  -5  18    0.53    0.41
  -2   5  18    0.38    0.40
   2  -5 -18    0.59    0.34
   2   5 -18    0.53    0.42
  -2   5  17    2.36    0.71
  -2  -5  17    2.09    0.59
   2   5 -17    2.74    0.77
  -2  -5  17    2.49    0.45
  -2   5  17    1.78    0.41
   2  -5 -17    2.47    0.61
  -2   5  16   35.41    1.67
   2  -5 -16   34.18    1.82
  -2   5  16   34.88    2.20
  -2  -5  16   33.62    1.39
  -2  -5  16   35.03    2.15
   2   5 -16   33.06    2.15
  -2  -5  16   32.67    1.98
  -2   5  15   -0.12    0.35
  -2  -5  15    0.35    0.19
  -2  -5  15   -0.26    0.38
  -2   5  15    0.29    0.28
  -2  -5  15    0.75    0.55
   2  -5 -15    0.39    0.38
   2   5 -15   -0.09    0.39
  -2   5  14    1.98    0.62
  -2   5  14    1.81    0.42
   2  -5 -14    1.72    0.46
   2   5 -14    1.05    0.45
  -2  -5  14    3.14    0.72
  -2  -5  14    1.59    0.52
  -2  -5  13   21.25    1.53
  -2  -5  13   20.92    1.57
  -2   5  13   22.96    1.65
  -2   5  13   21.06    1.28
   2   5 -13   22.63    1.47
   2   5 -13   19.70    1.56
   2  -5 -13   20.11    1.30
  -2  -5  12    1.20    0.48
   2   5 -12    1.21    0.46
   2   5 -12    0.32    0.31
  -2   5  12    0.95    0.34
   2  -5 -12    0.93    0.34
  -2   5  12    0.65    0.34
  -2  -5  12    0.17    0.30
  -2   5  11    1.11    0.40
  -2   5  11    1.33    0.36
  -2  -5  11    1.31    0.48
   2   5 -11    1.41    0.51
  -2  -5  11    1.41    0.45
   2  -5 -11    0.97    0.37
   2   5 -11    1.05    0.41
   2  -5 -11    1.15    0.23
   2   5 -10    6.84    0.81
  -2  -5  10    7.29    0.86
  -2   5  10    7.65    0.91
   2   5 -10    9.22    0.99
   2  -5 -10    7.38    0.56
  -2   5  10    7.78    0.77
   2  -5 -10    8.06    0.78
  -2  -5  10    8.07    0.93
  -2   5   9   11.10    1.04
   2   5  -9   10.85    1.04
   2  -5  -9   10.07    0.67
  -2  -5   9    9.91    0.99
   2   5  -9    9.31    0.93
   2  -5  -9   10.39    0.86
  -2   5   9    8.79    0.82
  -2  -5   9   10.86    1.06
   2  -5  -8   77.52    2.26
   2   5  -8   78.85    2.60
  -2  -5   8   76.24    2.61
   2   5  -8   78.40    2.65
  -2   5   8   76.65    2.38
   2  -5  -8   79.39    1.93
  -2   5   8   75.17    2.59
  -2  -5   8   79.17    2.72
  -2  -5   7   14.22    1.16
   2   5  -7   13.54    1.09
  -2   5   7   12.50    1.00
   2  -5  -7   12.87    0.92
  -2   5   7   14.41    1.10
  -2  -5   7   11.64    1.02
   2  -5  -7   13.04    0.83
   2   5  -7   12.88    1.09
   2   5  -6    2.32    0.47
   2  -5  -6    1.97    0.40
  -2  -5   6    1.37    0.39
  -2   5   6    1.88    0.44
  -2  -5   6    1.17    0.35
   2   5  -6    1.53    0.41
  -2   5   6    0.90    0.29
   2  -5  -6    0.74    0.23
   2  -5  -5   19.30    1.05
   2  -5  -5   18.06    1.08
  -2   5   5   20.27    1.25
  -2   5   5   19.18    1.14
   2   5  -5   18.93    1.22
  -2  -5   5   20.21    1.28
   2   5  -5   18.48    1.28
  -2  -5   5   19.05    1.24
   2   5  -4   -0.26    0.31
   2  -5  -4   -0.03    0.22
   2   5  -4   -0.09    0.19
  -2   5   4    0.34    0.35
   2  -5  -4   -0.01    0.23
  -2  -5   4    0.20    0.23
   2   5  -4   -0.07    0.16
  -2   5   4   -0.02    0.20
   2   5  -3    1.84    0.48
  -2   5   3    1.58    0.32
   2  -5  -3    1.76    0.38
  -2   5   3    1.57    0.46
   2   5  -3    1.98    0.44
   2  -5  -3    1.49    0.36
  -2  -5   3    2.09    0.47
   2   5  -3    1.69    0.31
  -2  -5   3    2.36    0.50
  -2  -5   3    1.47    0.39
  -2  -5   2  189.74    3.65
   2   5  -2  186.64    3.52
  -2  -5   2  183.30    3.64
   2   5  -2  183.79    3.90
  -2  -5   2  187.25    3.55
   2  -5  -2  190.65    3.34
  -2   5   2  182.06    2.88
  -2   5   2  184.16    3.80
   2  -5  -2  184.84    3.44
   2   5  -2  179.18    2.87
  -2  -5   1    9.94    0.83
   2   5  -1    9.17    0.90
   2   5  -1    9.21    0.69
   2  -5  -1    8.92    0.75
  -2  -5   1    9.27    0.85
  -2  -5   1    8.81    0.81
  -2   5   1    8.30    0.59
  -2   5   1    9.84    0.93
  -2  -5   0   -0.26    0.33
  -2   5   0    0.04    0.14
  -2  -5   0   -0.20    0.26
  -2   5   0    0.03    0.22
   2   5   0   -0.01    0.20
   2  -5   0    0.03    0.16
   2   5   0    0.32    0.32
   2  -5   0   -0.04    0.25
  -2  -5   0   -0.08    0.21
   2  -5   1    0.43    0.25
  -2  -5  -1   -0.01    0.23
   2   5   1    0.22    0.26
  -2  -5  -1    0.15    0.19
  -2   5  -1    0.43    0.13
   2   5   1    0.08    0.22
  -2   5  -1    0.60    0.27
  -2  -5  -1    0.14    0.24
   2  -5   1    0.28    0.18
   2  -5   1    0.18    0.11
   2   5   2    2.74    0.50
  -2  -5  -2    2.97    0.43
  -2   5  -2    1.87    0.42
   2  -5   2    2.90    0.53
  -2  -5  -2    3.23    0.51
  -2   5  -2    2.63    0.25
   2   5   2    2.95    0.44
  -2   5  -2    2.87    0.54
   2  -5   2    2.17    0.25
  -2  -5  -2    1.94    0.37
  -2  -5  -3   28.87    0.83
   2  -5   3   30.72    1.64
  -2   5  -3   30.31    1.59
   2   5   3   29.52    1.47
  -2   5  -3   30.78    1.59
   2   5   3   28.91    1.55
  -2  -5  -3   27.95    1.29
   2  -5   3   27.09    0.77
  -2  -5  -3   26.75    1.41
   2   5   4   64.60    2.26
   2   5   4   62.51    2.27
  -2  -5  -4   66.13    1.92
   2  -5   4   67.01    2.45
   2  -5   4   60.97    1.03
  -2   5  -4   67.11    2.38
  -2  -5  -4   65.68    2.18
  -2   5  -4   64.45    2.36
  -2  -5  -5    0.50    0.32
   2  -5   5    0.32    0.26
  -2   5  -5    0.05    0.27
  -2  -5  -5   -0.13    0.19
   2   5   5   -0.09    0.26
  -2   5  -5    0.16    0.24
   2  -5   5   -0.19    0.07
   2   5   5    0.08    0.22
   2   5   6    1.50    0.39
  -2   5  -6    2.12    0.49
   2   5   6    1.93    0.48
   2  -5   6    1.34    0.43
  -2   5  -6    1.87    0.41
  -2  -5  -6    1.79    0.41
   2  -5   6    1.60    0.15
  -2   5  -7    0.44    0.33
   2  -5   7    0.60    0.35
  -2  -5  -7    0.36    0.30
   2  -5   7    0.24    0.07
   2   5   7   -0.01    0.26
   2  -5   7    0.13    0.05
   2   5   7    0.30    0.28
   2  -5   7    0.35    0.11
   2  -5   8    5.14    0.82
  -2   5  -8    4.31    0.70
   2  -5   8    4.49    0.30
   2  -5   8    3.36    0.21
   2   5   8    5.42    0.69
   2   5   8    4.50    0.73
   2  -5   8    4.31    0.25
  -2  -5  -8    5.50    0.71
   2  -5   9   23.56    0.59
   2  -5   9   23.50    1.63
  -2  -5  -9   25.43    1.46
   2  -5   9   21.49    0.61
   2  -5   9   21.06    0.60
   2   5   9   23.74    1.62
  -2   5  -9   26.67    1.71
   2   5   9   24.53    1.46
   2   5  10    0.70    0.46
   2  -5  10    0.38    0.11
   2   5  10    0.84    0.34
  -2   5 -10    0.94    0.40
   2  -5  10    0.65    0.34
  -2  -5 -10    0.40    0.34
   2  -5  11    2.77    0.28
  -2  -5 -11    3.44    0.62
   2   5  11    1.83    0.52
   2  -5  11    3.01    0.69
  -2   5 -11    3.28    0.70
   2   5  11    3.48    0.59
   2  -5  12    5.77    0.92
  -2   5 -12    5.53    0.88
   2   5  12    5.62    0.74
   2   5  12    6.46    0.95
  -2  -5 -12    5.47    0.76
   2   5  13    1.65    0.45
   2   5  13    1.43    0.62
   2  -5  13    0.74    0.43
  -2  -5 -13    1.39    0.40
  -2   5 -13    1.23    0.47
  -2  -5 -14    0.20    0.34
   2   5  14    0.08    0.27
   2  -5  14   -0.18    0.34
  -2   5 -14   -0.65    0.42
   2   5  14    0.09    0.32
  -2   5 -15   10.52    1.29
   2   5  15   10.69    1.05
   2   5  15    9.20    1.21
  -2  -5 -15   11.14    1.14
   2  -5  15   10.19    1.25
  -2   5 -16    0.26    0.35
   2   5  16    0.52    0.48
  -2  -5 -16    0.57    0.41
   2  -5  16    0.98    0.55
   2   5  16   -0.10    0.30
  -2  -5 -17    1.61    0.54
   2   5  17    1.16    0.40
   2   5  17    1.47    0.59
   2  -5  17    1.41    0.56
  -2   5 -17    1.34    0.54
   2  -5  18    1.33    0.51
   2   5  18    0.51    0.28
  -2   5 -18    0.49    0.51
   2   5  18    0.17    0.33
  -2  -5 -18    0.14    0.36
   2  -5  19   -0.07    0.44
   2   5  19    0.37    0.43
   2   5  19   -0.02    0.26
  -2   5 -19   -0.30    0.41
  -2  -5 -19   -0.54    0.35
   2   5  20    2.72    0.74
  -2  -5 -20    2.62    0.63
   2  -5  20    2.87    0.68
  -2   5 -20    2.35    0.74
  -2  -5 -21    0.67    0.49
  -2   5 -21    0.09    0.35
   2  -5  21    0.58    0.47
   2   5  21    0.80    0.50
   2   5  22    6.62    1.21
  -2  -5 -22    6.92    1.04
  -2   5 -22    7.06    1.21
   2  -5  22    6.52    1.08
   2   5  23    1.02    0.58
  -2  -5 -23   -0.13    0.39
  -2   5 -23    0.48    0.53
   2  -5  23   -0.05    0.38
   2   5  24    1.67    0.74
  -2  -5 -24    0.87    0.51
   2  -5  24    2.44    0.75
  -2   5 -24    1.30    0.67
   2   5  25    0.84    0.50
  -2  -5 -25    0.52    0.50
   2  -5  25    0.25    0.43
  -2   5 -25    0.34    0.51
   2  -5  26    1.56    0.66
   2   5  26    2.55    0.88
  -2   5 -26    1.83    0.74
  -2  -5 -26    1.54    0.57
   2  -5  27    2.29    0.72
  -2  -6  28    0.22    0.41
  -2  -6  27   -0.22    0.45
   2  -6 -27    0.28    0.35
   2   6 -26    1.23    0.55
   2  -6 -26    1.29    0.47
  -2   6  26    1.25    0.62
  -2  -6  26    1.45    0.60
   2   6 -25    1.19    0.61
   2  -6 -25    1.14    0.56
  -2   6  25    1.47    0.67
  -2  -6  25    1.90    0.69
  -2   6  24    1.06    0.70
   2   6 -24    1.29    0.65
  -2  -6  24    0.34    0.49
   2  -6 -24    1.54    0.56
  -2  -6  23    8.06    1.24
   2   6 -23   10.15    1.51
   2  -6 -23    9.34    1.18
  -2   6  23    9.83    1.42
   2  -6 -22    2.43    0.64
  -2   6  22    2.58    0.80
  -2  -6  22    1.08    0.59
  -2  -6  21    0.80    0.52
   2  -6 -21    0.96    0.44
   2   6 -21    0.63    0.53
  -2   6  21    1.72    0.70
  -2  -6  20    4.15    0.87
   2  -6 -20    5.19    0.88
  -2   6  20    4.34    0.97
   2   6 -20    7.15    1.20
   2   6 -19    9.51    1.33
  -2  -6  19    8.46    1.17
   2  -6 -19    9.33    1.12
  -2   6  19   13.10    1.55
   2  -6 -18    1.05    0.47
   2   6 -18    0.78    0.49
  -2  -6  18    0.58    0.43
  -2   6  18    0.31    0.47
  -2   6  17    6.15    1.04
   2  -6 -17    5.31    0.81
  -2  -6  17    5.39    0.90
  -2   6  17    5.74    0.77
  -2  -6  17    7.73    1.13
   2   6 -17    6.13    1.06
  -2   6  16    0.66    0.33
   2  -6 -16    1.40    0.47
  -2  -6  16    1.00    0.54
  -2  -6  16    0.41    0.44
  -2   6  16    0.93    0.50
   2   6 -16    0.63    0.41
   2  -6 -15   11.82    1.12
  -2   6  15   12.40    1.10
   2   6 -15   13.66    1.46
  -2   6  15   13.23    1.43
  -2  -6  15   13.19    1.36
  -2  -6  15   11.51    1.31
  -2   6  14    5.50    0.75
   2   6 -14    5.17    0.89
  -2  -6  14    6.33    1.00
  -2  -6  14    4.61    0.83
  -2   6  14    5.94    0.97
   2  -6 -14    4.36    0.68
  -2  -6  13    0.80    0.45
   2   6 -13    1.60    0.53
  -2   6  13    1.68    0.52
   2  -6 -13    2.51    0.55
  -2  -6  13    1.31    0.43
   2   6 -13    1.91    0.57
  -2   6  13    1.45    0.43
  -2  -6  12   11.51    1.22
  -2   6  12    9.70    1.14
   2   6 -12   10.91    1.13
  -2   6  12    9.60    0.97
  -2  -6  12   11.15    1.21
   2   6 -12    9.71    1.16
   2  -6 -12   12.15    1.07
  -2   6  11    1.24    0.43
   2  -6 -11    2.01    0.48
   2   6 -11    1.61    0.49
   2   6 -11    1.33    0.41
  -2  -6  11    1.30    0.47
   2  -6 -11    1.53    0.32
  -2   6  11    1.84    0.57
  -2  -6  11    2.17    0.63
  -2  -6  10    0.40    0.39
   2  -6 -10   -0.12    0.21
   2   6 -10    0.60    0.43
  -2   6  10   -0.19    0.25
   2  -6 -10    0.00    0.24
  -2   6  10    0.13    0.29
   2   6 -10   -0.05    0.28
  -2  -6  10    0.24    0.42
   2  -6  -9    3.18    0.56
   2  -6  -9    2.97    0.44
   2   6  -9    3.68    0.69
  -2  -6   9    2.85    0.62
  -2  -6   9    4.21    0.76
   2   6  -9    3.60    0.66
  -2   6   9    3.77    0.64
  -2   6   9    4.18    0.70
  -2  -6   8    1.84    0.49
   2   6  -8    2.74    0.60
   2  -6  -8    2.68    0.43
   2   6  -8    1.68    0.45
  -2  -6   8    2.80    0.63
  -2   6   8    3.60    0.66
  -2   6   8    2.74    0.54
   2  -6  -8    2.10    0.46
   2   6  -7   -0.12    0.32
   2  -6  -7   -0.22    0.25
   2  -6  -7    0.04    0.23
  -2  -6   7    0.22    0.36
  -2   6   7    0.16    0.27
  -2   6   7   -0.10    0.23
   2   6  -7   -0.08    0.25
  -2  -6   7   -0.06    0.29
   2  -6  -6    7.09    0.75
   2   6  -6    5.70    0.79
   2  -6  -6    5.02    0.58
  -2   6   6    5.97    0.74
   2   6  -6    6.98    0.83
  -2  -6   6    5.94    0.81
  -2   6   6    5.65    0.74
  -2  -6   6    6.82    0.84
   2  -6  -5    0.10    0.25
   2  -6  -5   -0.25    0.34
   2   6  -5    0.05    0.21
  -2  -6   5    0.31    0.33
  -2  -6   5    0.49    0.34
  -2   6   5   -0.12    0.27
  -2   6   5   -0.04    0.25
   2   6  -5   -0.09    0.36
  -2   6   4    4.96    0.73
  -2  -6   4    3.94    0.64
  -2  -6   4    4.27    0.65
  -2   6   4    3.93    0.54
   2   6  -4    3.91    0.60
   2   6  -4    3.78    0.45
   2   6  -4    4.53    0.76
   2  -6  -4    4.68    0.64
  -2  -6   4    4.99    0.71
   2  -6  -4    4.12    0.60
  -2  -6   3   23.97    1.47
   2   6  -3   19.55    1.43
  -2   6   3   19.82    1.10
  -2  -6   3   20.39    1.34
   2   6  -3   20.78    1.33
   2  -6  -3   20.53    1.27
   2   6  -3   20.10    1.02
  -2   6   3   20.73    1.43
  -2  -6   3   20.60    1.37
   2  -6  -3   20.77    1.23
   2  -6  -2   -0.25    0.30
  -2   6   2    0.01    0.16
   2   6  -2   -0.10    0.19
  -2   6   2   -0.16    0.30
   2  -6  -2   -0.21    0.24
  -2  -6   2   -0.24    0.32
  -2  -6   2   -0.15    0.24
   2   6  -2    0.42    0.37
  -2  -6   2   -0.19    0.25
   2   6  -1   22.10    1.53
  -2   6   1   23.99    1.53
  -2  -6   1   21.65    1.37
   2  -6  -1   22.82    1.36
   2   6  -1   21.29    1.12
  -2  -6   1   22.24    1.32
   2  -6  -1   22.46    1.30
  -2  -6   1   22.67    1.41
  -2   6   1   21.10    0.99
  -2  -6   0    0.70    0.36
   2   6   0    1.24    0.46
  -2   6   0    1.27    0.45
  -2   6   0    0.46    0.17
   2  -6   0    0.46    0.23
   2   6   0    0.64    0.26
  -2  -6   0    0.71    0.38
   2  -6   0    0.90    0.31
   2  -6   0    0.37    0.29
  -2  -6   0    0.60    0.28
   2   6   1    0.22    0.24
   2   6   1    0.71    0.39
  -2   6  -1    0.56    0.32
   2  -6   1    0.22    0.25
  -2  -6  -1    0.45    0.28
   2  -6   1    0.22    0.29
  -2   6  -1    0.56    0.18
  -2  -6  -1    0.65    0.35
   2  -6   1    0.19    0.28
  -2  -6  -1    0.62    0.32
  -2  -6  -2   19.68    1.32
   2  -6   2   17.59    1.26
   2  -6   2   18.83    0.78
   2  -6   2   18.90    1.20
   2  -6   2   16.87    1.29
   2   6   2   18.58    1.37
   2   6   2   18.21    1.18
  -2   6  -2   18.87    0.73
  -2  -6  -2   19.89    1.23
  -2   6  -2   20.69    1.43
  -2  -6  -2   19.36    1.18
   2  -6   3    4.97    0.63
  -2  -6  -3    5.57    0.41
   2   6   3    5.24    0.80
  -2  -6  -3    6.54    0.78
  -2  -6  -3    6.36    0.66
  -2  -6  -3    5.94    0.70
   2   6   3    4.07    0.61
  -2   6  -3    5.64    0.78
  -2   6  -3    6.06    0.79
   2  -6   3    4.43    0.67
   2  -6   3    5.56    0.77
  -2  -6  -4    7.69    0.88
  -2  -6  -4    7.51    0.42
  -2  -6  -4    7.68    0.74
  -2   6  -4    7.31    0.88
   2  -6   4    7.69    0.92
   2   6   4    7.98    0.91
  -2   6  -4    7.54    0.91
   2   6   4    7.77    0.84
  -2   6  -5   34.77    1.94
  -2  -6  -5   35.46    1.55
   2  -6   5   35.74    1.99
  -2  -6  -5   36.42    1.79
  -2   6  -5   37.76    2.01
   2   6   5   38.15    1.96
   2   6   5   38.11    1.91
   2   6   6    0.11    0.26
  -2  -6  -6    0.67    0.32
  -2   6  -6    0.43    0.30
   2  -6   6    0.96    0.46
  -2   6  -6   -0.04    0.31
   2   6   6    0.33    0.32
  -2  -6  -6    1.24    0.48
   2  -6   7    1.14    0.45
  -2   6  -7    1.68    0.45
   2   6   7    1.90    0.49
   2  -6   7    1.67    0.25
  -2   6  -7    1.78    0.57
   2   6   7    2.65    0.59
  -2  -6  -7    1.75    0.53
   2  -6   8    0.77    0.44
   2   6   8    0.67    0.33
   2   6   8    1.10    0.42
  -2  -6  -8   -0.09    0.31
  -2   6  -8    1.22    0.43
   2   6   9    0.66    0.38
   2   6   9    0.10    0.25
  -2  -6  -9    0.44    0.32
   2  -6   9    0.03    0.43
  -2   6  -9    0.69    0.37
   2   6  10    1.71    0.59
  -2   6 -10    1.99    0.64
   2   6  10    1.35    0.47
  -2  -6 -10    1.85    0.53
   2  -6  10    1.19    0.58
  -2  -6 -11   46.64    2.18
   2  -6  11   49.58    2.62
   2   6  11   47.79    2.25
   2   6  11   47.08    2.54
  -2   6 -11   44.81    2.50
   2   6  12    2.98    0.62
  -2   6 -12    3.24    0.75
  -2  -6 -12    3.17    0.70
   2   6  12    3.76    0.82
   2  -6  12    3.09    0.76
   2   6  13    3.25    0.76
  -2  -6 -13    2.40    0.60
   2  -6  13    3.54    0.83
   2   6  13    2.83    0.58
  -2   6 -13    2.27    0.64
   2   6  14   -0.10    0.38
   2   6  14    0.24    0.28
  -2   6 -14    0.92    0.54
   2  -6  14    0.18    0.43
  -2  -6 -14    0.84    0.43
  -2   6 -15    2.88    0.75
   2   6  15    1.76    0.49
   2  -6  15    1.65    0.61
   2  -6  15    2.27    0.74
   2   6  15    2.01    0.64
  -2  -6 -15    2.04    0.54
  -2   6 -16    1.52    0.60
   2  -6  16    4.61    0.93
  -2  -6 -16    3.55    0.70
   2   6  16    3.38    0.84
   2   6  16    4.05    0.72
   2  -6  16    3.41    0.81
   2   6  17    4.58    0.93
  -2  -6 -17    3.38    0.69
  -2   6 -17    3.34    0.80
   2  -6  17    3.28    0.79
   2   6  17    3.55    0.70
   2  -6  17    4.52    0.93
   2  -6  18    0.73    0.38
  -2  -6 -18    1.45    0.57
   2   6  18    1.11    0.41
   2   6  18    0.87    0.50
  -2   6 -18    0.79    0.42
   2  -6  18    1.66    0.72
   2   6  19    9.97    1.39
  -2  -6 -19    5.84    0.93
   2  -6  19    7.10    1.15
  -2   6 -19    8.46    1.29
   2  -6  19    8.38    1.21
   2  -6  20    2.78    0.79
  -2   6 -20    2.20    0.67
  -2  -6 -20    2.08    0.63
   2   6  20    2.23    0.70
   2  -6  20    2.70    0.77
  -2  -6 -21   -0.59    0.56
   2   6  21    1.04    0.56
  -2   6 -21    0.78    0.51
   2  -6  21    0.96    0.57
  -2   6 -22   -0.29    0.43
   2  -6  22   -0.12    0.38
   2   6  22   -0.13    0.46
  -2  -6 -22   -0.19    0.46
  -2  -6 -23   -0.61    0.44
  -2   6 -23    0.98    0.46
   2   6  23    0.49    0.53
   2  -6  23    0.42    0.40
   2  -6  24   -0.19    0.41
  -2   6 -24    0.44    0.55
  -2  -6 -24   -0.01    0.32
   2   6  24    0.82    0.62
   2  -6  25    3.57    0.91
   2  -6  26    0.59    0.50
   2  -6  27    0.41    0.45
  -2  -7  26   -1.25    0.63
  -2  -7  25    0.83    0.58
   2  -7 -25    0.39    0.32
  -2   7  24    2.03    0.80
  -2  -7  24    1.28    0.63
   2   7 -24    2.23    0.75
   2  -7 -24    1.29    0.57
   2  -7 -23   -0.16    0.44
   2   7 -23    0.14    0.56
  -2   7  23    0.08    0.33
  -2  -7  23    0.25    0.48
  -2   7  22   -0.03    0.33
   2   7 -22    0.20    0.45
   2  -7 -22    0.13    0.37
  -2  -7  22    0.10    0.43
  -2   7  21   -0.20    0.37
  -2  -7  21    0.00    0.39
   2  -7 -21    0.63    0.39
   2   7 -21   -0.03    0.45
   2   7 -20    0.51    0.39
  -2   7  20   -0.13    0.32
   2  -7 -20   -0.42    0.44
  -2  -7  20   -1.01    0.56
   2  -7 -19    1.23    0.51
   2   7 -19    0.66    0.43
  -2   7  19    2.24    0.77
  -2  -7  19    1.32    0.63
   2  -7 -18    5.03    0.86
  -2   7  18    5.16    1.02
  -2  -7  18    5.45    1.05
   2   7 -18    4.84    0.97
  -2  -7  18    4.45    0.89
  -2  -7  17    3.81    0.86
   2  -7 -17    4.17    0.81
  -2   7  17    3.94    0.87
   2   7 -17    4.92    0.97
  -2  -7  17    2.65    0.74
   2  -7 -16    0.82    0.44
  -2   7  16    0.13    0.28
  -2  -7  16   -0.34    0.44
  -2   7  16   -0.04    0.37
   2   7 -16    0.07    0.34
  -2  -7  16    0.78    0.50
   2  -7 -15   -0.16    0.37
  -2  -7  15    0.56    0.55
  -2   7  15    0.29    0.25
  -2  -7  15    0.99    0.59
   2   7 -15   -0.30    0.34
  -2   7  15    0.39    0.45
   2  -7 -14   -0.02    0.34
  -2  -7  14    0.34    0.45
  -2   7  14   -0.19    0.29
  -2   7  14    0.16    0.39
   2   7 -14    0.23    0.43
  -2  -7  14    0.57    0.46
  -2  -7  13   18.58    1.71
  -2   7  13   21.45    1.58
   2   7 -13   20.75    1.68
  -2   7  13   19.16    1.69
   2  -7 -13   21.78    1.51
  -2  -7  13   20.89    1.75
   2   7 -13   21.68    1.82
   2   7 -12    5.02    0.86
   2  -7 -12    4.28    0.71
  -2   7  12    5.27    0.89
  -2   7  12    5.53    0.85
  -2  -7  12    7.23    1.09
  -2  -7  12    5.62    0.97
   2   7 -12    4.78    0.89
  -2   7  11   10.14    1.08
  -2  -7  11    9.94    1.19
   2  -7 -11    9.51    1.00
   2   7 -11   10.57    1.19
   2   7 -11   11.71    1.31
  -2  -7  11   11.46    1.32
  -2   7  11   12.23    1.29
   2   7 -10    0.64    0.38
  -2  -7  10    0.51    0.35
   2  -7 -10    0.61    0.29
  -2   7  10   -0.28    0.31
  -2  -7  10    0.38    0.45
   2  -7 -10    0.72    0.35
   2   7 -10    0.48    0.38
  -2   7  10    0.59    0.31
   2  -7  -9    3.52    0.64
  -2  -7   9    4.29    0.78
  -2  -7   9    3.91    0.78
  -2   7   9    3.70    0.67
   2   7  -9    4.11    0.76
  -2   7   9    3.07    0.61
   2   7  -9    4.11    0.79
   2  -7  -9    4.11    0.59
  -2  -7   8    1.13    0.44
  -2   7   8    0.73    0.35
   2  -7  -8    1.09    0.37
   2   7  -8    0.83    0.43
   2  -7  -8    0.94    0.45
  -2   7   8    0.93    0.43
   2   7  -8    1.45    0.53
  -2  -7   8    0.40    0.38
   2   7  -7   37.85    2.10
   2   7  -7   36.34    2.12
  -2   7   7   38.82    2.10
  -2  -7   7   36.04    2.08
  -2   7   7   37.58    1.93
   2  -7  -7   39.20    1.89
   2  -7  -7   35.20    1.67
  -2  -7   7   37.25    2.14
   2   7  -6    3.97    0.76
   2  -7  -6    4.60    0.69
  -2  -7   6    4.96    0.82
   2  -7  -6    5.15    0.71
  -2   7   6    5.08    0.70
  -2  -7   6    4.38    0.73
  -2  -7   6    3.55    0.68
  -2   7   6    4.02    0.72
   2   7  -6    5.64    0.82
   2  -7  -5   15.61    1.20
   2   7  -5   16.35    1.45
  -2  -7   5   16.55    1.38
   2  -7  -5   18.44    1.27
   2   7  -5   17.99    1.39
  -2  -7   5   18.27    1.40
  -2   7   5   16.61    1.19
  -2  -7   5   17.19    1.40
  -2   7   5   17.34    1.41
  -2   7   4    0.72    0.29
  -2  -7   4    0.65    0.39
   2   7  -4    0.70    0.49
   2   7  -4    0.69    0.40
  -2   7   4    0.23    0.31
  -2  -7   4    0.83    0.48
   2  -7  -4    0.47    0.29
   2  -7  -4    0.66    0.33
   2   7  -4    0.60    0.23
  -2  -7   4    0.02    0.39
  -2   7   3    5.47    0.62
   2  -7  -3    4.58    0.67
   2  -7  -3    5.18    0.71
   2   7  -3    4.91    0.56
  -2  -7   3    4.52    0.72
   2   7  -3    6.65    0.95
  -2  -7   3    5.16    0.76
  -2  -7   3    5.46    0.78
  -2   7   3    5.19    0.80
  -2  -7   2    8.23    0.92
   2  -7  -2    8.00    0.93
   2   7  -2    9.26    0.77
  -2   7   2    8.56    0.72
   2   7  -2    8.41    1.02
   2  -7  -2    9.54    0.96
  -2  -7   2    9.02    0.99
  -2   7   2   10.17    1.11
   2  -7  -2    9.81    0.96
  -2  -7   2    9.51    1.02
   2  -7  -1   29.69    1.63
  -2   7   1   29.87    1.88
   2   7  -1   29.89    1.91
  -2   7   1   29.24    1.24
   2  -7  -1   29.03    1.75
   2   7  -1   30.83    1.44
  -2  -7   1   30.51    1.72
  -2  -7   1   28.82    1.71
  -2  -7   1   31.89    1.81
   2  -7  -1   28.87    1.70
   2  -7   0    2.03    0.50
   2  -7   0    1.84    0.45
   2   7   0    2.66    0.63
   2  -7   0    1.78    0.49
  -2   7   0    2.06    0.33
  -2   7   0    1.32    0.44
   2   7   0    1.93    0.40
  -2  -7   0    2.32    0.46
  -2  -7   0    1.71    0.48
  -2  -7   0    1.83    0.53
   2  -7   1    5.51    0.81
   2  -7   1    5.84    0.76
  -2  -7  -1    5.05    0.77
  -2  -7  -1    5.34    0.75
   2   7   1    7.22    1.03
  -2   7  -1    6.20    0.90
  -2   7  -1    5.51    0.47
   2  -7   1    6.09    0.86
   2   7   1    5.41    0.67
  -2  -7  -1    6.09    0.74
   2  -7   2    3.79    0.63
  -2  -7  -2    3.67    0.68
   2   7   2    3.36    0.57
  -2   7  -2    3.10    0.63
  -2  -7  -2    3.77    0.61
   2   7   2    5.00    0.83
   2  -7   2    3.63    0.65
   2  -7   2    3.72    0.68
  -2  -7  -2    3.25    0.59
  -2  -7  -3    7.35    0.80
   2  -7   3    5.92    0.78
   2  -7   3    8.00    1.01
   2  -7   3    6.27    0.86
  -2  -7  -3    9.06    1.00
   2   7   3    8.09    1.02
   2   7   3    8.62    0.89
  -2  -7  -3    5.69    0.76
  -2   7  -3    8.30    1.04
   2  -7   4    7.08    0.96
  -2   7  -4    9.04    1.08
   2  -7   4    9.62    1.06
  -2   7  -4    7.85    0.99
   2   7   4    7.79    1.00
   2  -7   4    9.08    0.95
  -2  -7  -4   10.10    1.06
   2   7   4    7.79    0.88
  -2  -7  -4    8.60    0.85
  -2  -7  -4    9.37    0.91
   2  -7   5    0.99    0.43
  -2   7  -5    0.67    0.44
  -2  -7  -5    0.95    0.44
   2   7   5    1.23    0.48
  -2   7  -5    0.78    0.41
  -2  -7  -5    1.23    0.34
   2  -7   5    1.02    0.42
   2   7   5    1.05    0.44
  -2  -7  -5    0.74    0.30
   2   7   6    5.85    0.86
  -2  -7  -6    5.54    0.70
   2   7   6    5.41    0.78
  -2  -7  -6    6.34    0.87
  -2   7  -6    6.13    0.94
   2  -7   6    5.30    0.92
  -2   7  -6    6.63    0.97
   2  -7   6    5.05    0.80
   2   7   7    6.27    0.93
   2  -7   7    5.53    0.87
   2   7   7    6.48    0.92
  -2   7  -7    6.82    1.00
  -2   7  -7    6.73    0.98
  -2  -7  -7    5.95    0.85
   2  -7   7    5.96    0.95
   2  -7   8    2.19    0.69
   2   7   8    2.32    0.62
   2   7   8    1.90    0.52
   2  -7   8    1.90    0.58
  -2  -7  -8    2.11    0.56
  -2   7  -8    2.44    0.68
   2  -7   9    4.37    0.82
  -2   7  -9    3.88    0.80
   2  -7   9    4.75    0.84
   2   7   9    3.74    0.72
  -2  -7  -9    3.65    0.69
   2   7   9    4.61    0.79
   2  -7  10    0.07    0.37
  -2  -7 -10    0.18    0.31
  -2   7 -10    0.48    0.46
   2  -7  10   -0.25    0.44
   2   7  10    0.20    0.35
   2   7  10    0.09    0.33
   2   7  11    1.50    0.55
  -2  -7 -11    2.44    0.59
   2  -7  11    1.60    0.63
   2  -7  11    1.17    0.47
  -2   7 -11    1.32    0.51
   2   7  11    1.62    0.51
  -2   7 -12    1.45    0.60
   2  -7  12    1.43    0.64
   2   7  12    0.97    0.42
   2   7  12    0.85    0.50
  -2  -7 -12    1.18    0.48
   2  -7  12    1.60    0.54
   2  -7  13    7.48    1.13
  -2   7 -13    8.47    1.21
   2  -7  13   10.25    1.38
   2   7  13    8.91    1.12
  -2  -7 -13    7.43    0.98
   2   7  13    9.55    1.28
   2  -7  14    4.54    0.93
   2   7  14    4.56    0.94
  -2  -7 -14    4.86    0.84
   2   7  14    5.27    0.87
   2  -7  14    4.27    0.91
  -2   7 -14    5.44    1.04
   2   7  15    1.10    0.56
   2  -7  15    1.08    0.59
   2   7  15    0.82    0.40
  -2   7 -15    1.37    0.57
  -2  -7 -15    0.57    0.44
   2  -7  15    0.90    0.49
   2  -7  16    0.25    0.48
  -2   7 -16    0.17    0.42
   2   7  16    0.94    0.48
  -2  -7 -16    0.54    0.42
   2  -7  16    0.30    0.42
   2   7  16    0.09    0.47
  -2  -7 -17    4.15    0.82
   2   7  17    3.23    0.74
   2  -7  17    4.29    1.01
   2   7  17    3.32    0.85
   2  -7  17    3.57    0.85
  -2   7 -17    3.88    0.93
  -2  -7 -18    0.37    0.35
   2  -7  18    0.58    0.66
   2  -7  18    1.00    0.69
  -2   7 -18   -0.24    0.51
   2   7  18   -0.42    0.44
   2  -7  19    0.00    0.44
   2   7  19    0.06    0.37
  -2   7 -19   -1.40    0.65
  -2  -7 -19   -0.46    0.51
   2  -7  19   -0.26    0.39
   2  -7  20    4.60    0.95
  -2  -7 -20    3.24    0.80
   2  -7  20    2.85    0.82
   2   7  20    4.13    0.99
  -2   7 -20    3.47    0.94
   2  -7  21    0.05    0.38
  -2   7 -21   -0.27    0.43
   2  -7  21    0.53    0.56
   2   7  21   -1.29    0.61
  -2  -7 -21    0.23    0.42
   2   7  22    0.31    0.43
  -2   7 -22   -0.80    0.57
   2  -7  22    0.72    0.64
  -2  -7 -22   -0.05    0.39
   2  -7  23    1.90    0.78
  -2  -7 -23    1.05    0.53
   2  -7  24    0.28    0.42
  -2   8  23    0.73    0.56
   2  -8 -23    1.09    0.56
  -2   8  22    2.15    0.85
  -2  -8  22    0.45    0.59
   2  -8 -22    0.82    0.51
  -2  -8  21   -0.35    0.51
  -2   8  21   -0.56    0.47
   2  -8 -21    0.09    0.42
   2   8 -21   -0.14    0.41
  -2   8  20    1.31    0.64
   2  -8 -20    2.28    0.71
   2   8 -20    0.87    0.52
  -2  -8  20    0.93    0.61
  -2  -8  19    0.50    0.59
   2   8 -19    1.07    0.53
   2  -8 -19    1.30    0.51
  -2   8  19    1.55    0.64
  -2  -8  18    0.86    0.49
  -2  -8  18    3.71    0.89
  -2   8  18    3.32    0.87
   2  -8 -18    1.01    0.45
   2   8 -18    2.88    0.85
  -2  -8  17    0.41    0.42
  -2  -8  17   -0.34    0.41
  -2   8  17   -0.03    0.37
   2  -8 -17   -0.02    0.28
   2   8 -17   -0.02    0.33
   2   8 -16    0.97    0.49
  -2  -8  16    1.37    0.61
   2  -8 -16    1.54    0.51
  -2   8  16    0.73    0.47
  -2  -8  16    0.84    0.52
   2  -8 -15    0.94    0.47
  -2  -8  15    1.55    0.61
  -2   8  15    1.11    0.59
  -2   8  15    0.74    0.36
   2   8 -15    2.56    0.78
  -2  -8  15    0.47    0.43
  -2  -8  14    0.89    0.47
   2  -8 -14    2.74    0.61
  -2  -8  14    2.95    0.79
   2   8 -14    2.46    0.69
  -2   8  14    1.16    0.44
  -2   8  14    2.25    0.72
  -2  -8  13    0.87    0.46
   2  -8 -13    1.18    0.50
  -2  -8  13    1.26    0.53
   2   8 -13    2.25    0.71
   2   8 -13    1.10    0.46
  -2   8  13    1.22    0.49
  -2   8  13    1.27    0.47
   2   8 -12    9.64    1.27
  -2   8  12    7.45    1.02
  -2  -8  12   10.08    1.26
   2  -8 -12    9.05    1.02
  -2   8  12    9.27    1.20
  -2  -8  12    8.11    1.18
   2   8 -12    9.08    1.20
   2  -8 -11    0.40    0.33
  -2   8  11    0.44    0.29
   2   8 -11    0.17    0.38
   2   8 -11    0.94    0.55
  -2  -8  11    0.83    0.53
  -2   8  11    0.65    0.36
  -2  -8  11    0.03    0.43
   2   8 -10   -0.16    0.29
  -2  -8  10    0.41    0.47
  -2   8  10    0.65    0.44
   2   8 -10   -0.21    0.48
  -2  -8  10   -0.17    0.54
  -2   8  10    0.35    0.31
   2  -8 -10    0.01    0.30
  -2   8   9   -0.06    0.42
  -2   8   9    0.11    0.34
   2   8  -9   -0.03    0.43
   2  -8  -9   -0.18    0.27
  -2  -8   9   -0.20    0.55
   2  -8  -9    0.15    0.31
  -2  -8   9   -0.13    0.37
   2   8  -9   -0.23    0.37
  -2   8   8    1.35    0.41
  -2  -8   8    1.25    0.54
   2  -8  -8    1.17    0.39
   2  -8  -8    1.26    0.45
  -2  -8   8    1.85    0.64
   2   8  -8    1.58    0.55
   2   8  -8    1.17    0.46
  -2   8   8    1.17    0.48
  -2  -8   8    0.99    0.39
   2   8  -7    2.30    0.61
  -2  -8   7    1.38    0.45
  -2   8   7    2.06    0.50
   2   8  -7    2.24    0.63
   2  -8  -7    2.37    0.59
  -2  -8   7    1.44    0.53
  -2  -8   7    1.83    0.55
  -2   8   7    1.43    0.49
   2  -8  -7    2.06    0.49
   2  -8  -6    5.03    0.76
  -2  -8   6    5.47    0.87
   2  -8  -6    4.65    0.70
   2   8  -6    5.00    0.83
  -2   8   6    5.19    0.72
  -2   8   6    4.15    0.77
  -2  -8   6    4.27    0.77
  -2  -8   6    5.86    0.91
   2   8  -6    6.48    0.96
   2  -8  -5    2.64    0.56
  -2  -8   5    2.56    0.64
   2  -8  -5    2.75    0.58
  -2  -8   5    1.86    0.56
   2   8  -5    1.80    0.62
  -2   8   5    2.60    0.62
  -2  -8   5    2.08    0.55
  -2   8   5    1.80    0.44
   2  -8  -4    0.92    0.43
   2  -8  -4    0.14    0.27
   2   8  -4    0.43    0.38
  -2  -8   4    0.35    0.40
  -2   8   4    0.17    0.36
   2  -8  -4    0.43    0.33
  -2  -8   4    0.44    0.36
  -2  -8   4    0.40    0.35
   2  -8  -3    0.47    0.28
   2   8  -3    0.59    0.34
  -2  -8   3    0.04    0.39
   2  -8  -3    0.88    0.39
   2  -8  -3    0.12    0.26
  -2  -8   3    0.39    0.28
  -2   8   3    0.45    0.41
  -2  -8   3    0.76    0.40
   2  -8  -2    4.61    0.70
   2  -8  -2    4.42    0.75
  -2  -8   2    5.07    0.80
   2   8  -2    4.80    0.83
  -2   8   2    4.43    0.77
  -2  -8   2    4.00    0.72
  -2  -8   2    4.43    0.76
   2  -8  -2    3.90    0.67
  -2  -8   1   -0.18    0.44
  -2  -8   1    0.38    0.29
   2  -8  -1   -0.21    0.32
   2   8  -1    0.69    0.41
   2   8  -1    0.30    0.21
   2  -8  -1    0.28    0.31
  -2  -8   1   -0.04    0.30
   2  -8  -1   -0.29    0.39
  -2   8   1    0.14    0.30
  -2   8   0   10.19    1.19
   2   8   0    9.57    1.18
  -2  -8   0    9.41    1.03
   2   8   0    9.44    0.87
  -2  -8   0    9.05    1.06
   2  -8   0    9.36    1.01
  -2  -8   0   10.78    1.10
   2  -8   0    8.45    1.02
   2  -8   0    9.94    1.14
  -2  -8  -1    1.43    0.48
   2  -8   1    0.63    0.32
   2   8   1    2.14    0.63
   2   8   1    1.39    0.38
  -2   8  -1    0.84    0.41
   2  -8   1    1.35    0.49
  -2  -8  -1    1.60    0.49
   2  -8   1    2.55    0.61
  -2  -8  -1    1.44    0.43
   2  -8   2    2.15    0.56
   2  -8   2    2.32    0.57
  -2   8  -2    2.65    0.64
   2  -8   2    3.69    0.66
   2   8   2    2.64    0.69
  -2  -8  -2    1.81    0.52
  -2  -8  -2    2.98    0.62
  -2  -8  -2    2.39    0.48
   2   8   2    2.98    0.53
   2  -8   3   -0.04    0.25
  -2  -8  -3   -0.15    0.31
  -2  -8  -3    0.12    0.27
   2  -8   3   -0.08    0.41
  -2   8  -3   -0.02    0.32
  -2  -8  -3    0.10    0.30
   2  -8   3    0.08    0.37
   2   8   3    0.14    0.25
   2   8   3    0.27    0.35
  -2   8  -4    2.84    0.69
   2  -8   4    1.51    0.55
   2  -8   4    2.18    0.60
  -2  -8  -4    1.39    0.51
   2   8   4    1.23    0.40
   2   8   4    3.19    0.72
  -2  -8  -4    1.38    0.41
   2  -8   4    1.44    0.43
  -2   8  -5    2.68    0.72
   2  -8   5    3.04    0.65
   2   8   5    1.59    0.56
  -2  -8  -5    2.90    0.67
   2  -8   5    2.43    0.62
  -2  -8  -5    2.96    0.58
   2  -8   5    2.03    0.61
   2   8   5    1.92    0.49
  -2  -8  -6    2.95    0.56
   2  -8   6    3.15    0.72
  -2   8  -6    4.06    0.82
   2  -8   6    3.16    0.73
  -2   8  -6    4.66    0.87
   2   8   6    2.91    0.60
   2  -8   6    3.21    0.62
  -2  -8  -6    3.31    0.68
   2   8   6    3.26    0.72
   2  -8   7    0.52    0.44
  -2   8  -7    0.66    0.37
   2   8   7    0.61    0.41
  -2   8  -7    0.49    0.33
  -2  -8  -7    1.02    0.46
   2   8   7    0.69    0.42
   2  -8   7    0.82    0.47
   2  -8   7    0.81    0.40
   2  -8   8    1.22    0.61
   2  -8   8    1.01    0.48
  -2   8  -8    0.48    0.34
   2   8   8    0.63    0.40
  -2  -8  -8    0.83    0.44
   2   8   8    0.66    0.37
   2   8   9   -0.02    0.28
  -2  -8  -9    0.07    0.34
   2  -8   9   -0.02    0.46
   2  -8   9    0.06    0.34
  -2   8  -9    0.03    0.39
   2   8   9    0.39    0.32
  -2   8 -10    8.34    1.20
  -2  -8 -10   10.02    1.16
   2  -8  10    7.73    1.11
   2  -8  10    8.69    1.25
   2   8  10    7.82    1.12
   2   8  10    7.04    1.04
   2  -8  11    9.82    1.28
   2   8  11    9.37    1.24
  -2  -8 -11   10.54    1.20
   2   8  11   10.33    1.26
   2  -8  11   10.24    1.38
  -2   8 -11    8.64    1.25
   2  -8  12    0.21    0.46
   2  -8  12    0.73    0.60
  -2   8 -12    0.15    0.40
   2   8  12    0.31    0.35
   2   8  12    0.57    0.56
  -2  -8 -12    0.59    0.48
  -2  -8 -13    0.68    0.42
   2  -8  13    0.57    0.34
   2  -8  13    0.03    0.35
  -2   8 -13    0.50    0.48
   2   8  13    1.06    0.49
  -2  -8 -14    4.79    0.84
   2  -8  14    3.71    0.86
   2   8  14    4.13    0.83
   2  -8  14    4.39    1.01
  -2   8 -14    5.14    1.05
   2   8  14    5.35    1.02
   2  -8  15    0.88    0.53
  -2  -8 -15    0.84    0.52
   2   8  15    0.38    0.31
   2  -8  15    0.13    0.46
  -2   8 -15    0.10    0.43
   2   8  15    0.53    0.48
  -2  -8 -16    4.34    0.85
  -2   8 -16    6.11    1.21
   2   8  16    4.47    0.88
   2  -8  16    5.13    1.07
   2  -8  16    4.86    1.13
   2   8  16    5.29    1.06
  -2   8 -17    0.91    0.62
   2  -8  17    0.15    0.43
   2   8  17   -0.11    0.48
   2  -8  17    0.80    0.52
  -2  -8 -17    0.14    0.40
   2   8  18    0.40    0.44
  -2   8 -18   -0.38    0.40
   2  -8  18   -0.74    0.57
  -2  -8 -18    0.36    0.44
   2  -8  18   -0.15    0.43
  -2   8 -19    1.00    0.56
  -2  -8 -19    0.67    0.54
   2  -8  19    2.70    0.90
   2  -8  19    1.06    0.59
   2   8  19    1.94    0.81
   2  -8  20    2.47    0.90
   2   8  20    2.21    0.83
  -2  -8 -20    3.17    0.80
   2  -9 -21    0.56    0.49
  -2   9  21    0.68    0.67
  -2   9  20    0.50    0.45
   2  -9 -20   -0.10    0.44
   2  -9 -19    1.02    0.54
  -2   9  19    1.12    0.64
   2  -9 -18    0.61    0.46
  -2  -9  18   -0.12    0.51
  -2   9  18   -0.02    0.36
   2   9 -18    0.57    0.50
   2   9 -17    0.39    0.45
   2  -9 -17   -0.04    0.36
  -2  -9  17   -0.19    0.48
  -2  -9  17    1.02    0.58
  -2   9  17    0.10    0.32
  -2  -9  16    3.03    0.86
  -2   9  16    3.18    0.83
  -2  -9  16    3.23    0.87
   2   9 -16    3.52    0.90
   2  -9 -16    2.81    0.68
   2  -9 -15    0.20    0.32
  -2   9  15    0.08    0.43
   2   9 -15    0.68    0.61
  -2  -9  15    0.14    0.48
  -2  -9  15   -0.17    0.60
   2   9 -14    0.55    0.56
  -2   9  14    0.20    0.38
   2  -9 -14    0.54    0.46
  -2  -9  14    0.33    0.46
  -2  -9  14   -0.51    0.65
  -2   9  14    0.02    0.33
   2  -9 -13    4.30    0.80
  -2  -9  13    4.30    0.93
   2   9 -13    3.79    0.90
  -2  -9  13    3.84    0.88
  -2   9  13    3.71    0.82
   2   9 -13    4.40    0.93
  -2   9  13    2.34    0.68
  -2   9  12    0.73    0.45
   2   9 -12    0.19    0.31
  -2  -9  12    0.17    0.44
   2  -9 -12   -0.07    0.33
  -2  -9  12   -0.31    0.51
   2   9 -12    0.13    0.28
   2   9 -11    0.35    0.39
  -2  -9  11    0.78    0.40
  -2  -9  11    0.15    0.27
  -2   9  11    0.94    0.45
  -2  -9  11    1.08    0.55
   2  -9 -11    1.40    0.49
   2   9 -11   -0.06    0.48
   2   9 -10    0.70    0.36
   2   9 -10    0.33    0.44
   2  -9 -10   -0.17    0.32
  -2  -9  10    0.24    0.40
  -2  -9  10    0.13    0.35
  -2  -9  10   -0.04    0.39
  -2   9  10    0.30    0.43
  -2  -9   9    0.35    0.37
   2   9  -9    0.11    0.33
   2  -9  -9   -0.15    0.30
  -2  -9   9   -0.08    0.36
   2   9  -9   -0.09    0.32
  -2   9   9    0.44    0.41
  -2  -9   9    0.35    0.38
   2   9  -8    5.05    0.97
   2  -9  -8    5.20    0.84
  -2  -9   8    4.63    0.89
  -2   9   8    4.78    0.90
  -2  -9   8    5.95    0.94
  -2  -9   8    5.93    1.04
   2   9  -8    6.12    0.99
  -2   9   7    1.00    0.45
  -2  -9   7    0.49    0.41
   2  -9  -7    2.27    0.60
   2  -9  -7    1.52    0.48
  -2  -9   7    1.58    0.59
   2   9  -7    0.49    0.44
  -2  -9   7    2.01    0.59
   2  -9  -6   -0.10    0.29
   2  -9  -6    0.01    0.29
  -2  -9   6   -0.24    0.44
  -2  -9   6   -1.18    0.52
   2   9  -6   -0.02    0.29
   2  -9  -6   -0.28    0.33
  -2   9   6   -0.18    0.42
  -2  -9   6    0.18    0.30
  -2  -9   5    0.51    0.33
   2  -9  -5    0.23    0.33
  -2  -9   5    0.02    0.28
   2   9  -5   -0.16    0.36
  -2  -9   5    0.06    0.45
  -2   9   5    0.49    0.36
   2  -9  -5    0.17    0.26
   2  -9  -5   -0.01    0.36
   2  -9  -4   -0.28    0.39
  -2  -9   4   -0.86    0.44
   2  -9  -4   -0.30    0.30
  -2   9   4    0.15    0.38
  -2  -9   4   -0.18    0.52
  -2  -9   4    0.19    0.43
   2   9  -4   -0.11    0.44
   2  -9  -4   -0.30    0.34
   2  -9  -3    0.26    0.31
   2   9  -3    0.11    0.41
  -2  -9   3    0.30    0.40
   2  -9  -3   -0.17    0.39
  -2  -9   3    0.36    0.29
  -2  -9   3    0.01    0.44
  -2   9   3    0.33    0.31
   2  -9  -3   -0.24    0.37
  -2  -9   2   10.40    1.22
   2  -9  -2   12.52    1.32
  -2   9   2   11.99    1.42
  -2  -9   2   12.26    1.30
   2  -9  -2   11.68    1.25
  -2  -9   2   11.42    1.26
   2  -9  -2   13.49    1.29
   2   9  -2   12.54    1.48
  -2  -9   1    0.10    0.42
   2  -9  -1   -0.22    0.28
   2   9  -1   -0.58    0.39
  -2  -9   1    0.26    0.27
   2  -9  -1    0.06    0.32
  -2   9   1   -0.09    0.37
  -2  -9   1    0.14    0.38
   2  -9  -1    0.19    0.36
  -2   9   0    0.46    0.40
  -2  -9   0    0.38    0.45
   2   9   0   -0.09    0.41
   2  -9   0   -0.10    0.44
   2  -9   0    0.07    0.32
   2  -9   0    0.31    0.41
  -2  -9   0   -0.07    0.44
   2   9   1    3.20    0.78
  -2  -9  -1    2.48    0.64
  -2   9  -1    3.15    0.84
   2  -9   1    2.52    0.68
   2  -9   1    2.40    0.62
   2  -9   1    1.52    0.45
  -2  -9  -1    2.80    0.73
  -2  -9  -2    1.95    0.58
   2   9   2    2.28    0.68
  -2  -9  -2    1.72    0.53
   2  -9   2    1.59    0.54
   2  -9   2    1.10    0.48
  -2   9  -2    2.27    0.69
   2  -9   2    2.73    0.65
   2  -9   3    3.67    0.73
  -2  -9  -3    3.79    0.72
   2   9   3    3.73    0.83
   2  -9   3    3.28    0.80
   2  -9   3    2.59    0.65
  -2   9  -3    3.60    0.83
  -2  -9  -3    3.89    0.79
  -2   9  -4   10.31    1.39
  -2  -9  -4   11.01    1.17
   2  -9   4   11.12    1.19
  -2  -9  -4    9.69    1.18
   2  -9   4   10.57    1.28
   2  -9   4    8.72    1.21
   2   9   4   11.93    1.41
   2  -9   5    1.75    0.50
  -2  -9  -5    1.36    0.58
   2  -9   5    1.93    0.64
  -2  -9  -5    2.12    0.55
   2   9   5    2.23    0.70
  -2   9  -5    1.42    0.58
   2  -9   5    1.28    0.56
  -2   9  -6    1.12    0.54
   2  -9   6    0.53    0.35
  -2  -9  -6    0.75    0.42
   2  -9   6    1.54    0.59
   2  -9   6    1.28    0.55
   2   9   6    1.26    0.54
  -2  -9  -7    0.23    0.37
   2   9   7    0.62    0.41
   2  -9   7    0.14    0.37
   2  -9   7    0.42    0.38
   2  -9   7    0.11    0.38
   2   9   7   -0.25    0.50
   2  -9   8    1.88    0.61
  -2  -9  -8    2.11    0.60
   2  -9   8    2.22    0.64
   2  -9   8    1.11    0.48
   2   9   8    1.72    0.52
   2   9   8    3.13    0.78
   2   9   9    3.87    0.90
  -2  -9  -9    3.71    0.79
   2  -9   9    1.53    0.63
  -2   9  -9    3.31    0.81
   2   9   9    2.57    0.64
   2  -9   9    3.13    0.85
   2  -9   9    2.32    0.61
   2  -9  10    0.27    0.46
   2  -9  10   -0.35    0.52
  -2  -9 -10    0.80    0.45
   2   9  10    0.01    0.34
   2   9  10    0.76    0.37
  -2   9 -10    1.03    0.50
   2  -9  11    0.32    0.41
   2  -9  11   -0.34    0.43
   2   9  11    0.08    0.28
  -2   9 -11    0.14    0.42
  -2  -9 -11    0.65    0.45
   2   9  11    0.65    0.43
   2  -9  12    0.25    0.47
   2  -9  12    0.72    0.50
   2   9  12    0.24    0.40
  -2   9 -12    1.73    0.64
   2   9  12    0.71    0.42
  -2  -9 -12    0.89    0.45
   2   9  13    0.13    0.36
  -2  -9 -13    0.06    0.30
   2  -9  13    0.27    0.45
   2  -9  13    0.69    0.38
  -2   9 -13    0.20    0.39
   2   9  13    0.15    0.31
   2  -9  14   -0.21    0.48
   2   9  14    0.32    0.36
   2   9  14    0.02    0.27
  -2   9 -14   -0.42    0.55
  -2  -9 -14   -0.64    0.41
   2  -9  14    0.02    0.48
  -2  -9 -15    2.32    0.70
   2  -9  15    1.72    0.61
   2   9  15    2.62    0.70
   2  -9  15    1.76    0.62
  -2   9 -15    2.26    0.75
   2   9  15    2.98    0.85
   2   9  16    0.98    0.55
  -2   9 -16    0.77    0.46
  -2  -9 -16    0.62    0.54
   2  -9  16    0.10    0.48
   2   9  17    0.06    0.49
  -2  -9 -17    0.86    0.50
   2   9  18    0.85    0.60
   2 -10 -16   -0.47    0.40
  -2 -10  15    0.77    0.53
   2 -10 -15   -0.67    0.43
   2  10 -14   -0.79    0.57
  -2 -10  14    0.87    0.56
   2 -10 -14   -0.10    0.32
  -2 -10  14    0.20    0.38
   2 -10 -13    0.03    0.36
  -2  10  13    0.45    0.43
  -2 -10  13    0.50    0.44
   2  10 -13   -0.70    0.54
  -2 -10  13   -0.76    0.56
  -2  10  12    0.33    0.35
   2  10 -12   -0.46    0.42
  -2 -10  12    1.12    0.55
   2 -10 -12   -0.35    0.38
  -2 -10  12    0.35    0.46
   2  10 -12    0.65    0.57
   2  10 -11   -0.01    0.31
   2  10 -11    0.99    0.60
  -2 -10  11    0.51    0.48
  -2  10  11    0.64    0.44
   2 -10 -11    0.02    0.37
  -2 -10  11    0.03    0.49
  -2 -10  11    0.71    0.49
  -2 -10  10    2.14    0.73
   2 -10 -10    2.48    0.65
  -2 -10  10    1.18    0.53
  -2 -10  10    1.17    0.53
   2  10 -10    2.54    0.85
  -2  10  10    1.25    0.63
  -2  10   9    0.58    0.39
  -2 -10   9    1.53    0.66
   2  10  -9    0.13    0.36
  -2 -10   9    1.39    0.59
  -2 -10   9    1.71    0.65
   2 -10  -9    1.75    0.63
  -2 -10   8    0.35    0.35
   2  10  -8    0.62    0.42
   2 -10  -8    0.51    0.40
  -2  10   8    0.96    0.54
  -2 -10   8    0.59    0.54
  -2 -10   8    0.06    0.36
   2  10  -7    0.12    0.47
  -2 -10   7    0.43    0.48
  -2 -10   7    0.19    0.38
  -2  10   7   -0.22    0.45
   2 -10  -7    0.78    0.47
  -2 -10   7    0.62    0.43
  -2  10   6    1.57    0.59
  -2 -10   6    1.51    0.59
  -2 -10   6    1.27    0.44
  -2 -10   6    1.61    0.60
   2 -10  -6    2.23    0.64
   2  10  -6    1.88    0.74
   2  10  -5    0.10    0.41
  -2 -10   5   -0.05    0.43
  -2  10   5    0.43    0.40
   2 -10  -5   -0.45    0.49
  -2 -10   5    0.21    0.40
   2 -10  -5    0.43    0.33
  -2  10   4    1.78    0.60
  -2 -10   4    1.50    0.58
   2 -10  -4    0.62    0.36
   2  10  -4    0.68    0.56
   2 -10  -4    1.29    0.51
  -2 -10   4    0.49    0.41
   2  10  -3    3.41    0.87
  -2 -10   3    2.57    0.66
   2 -10  -3    3.37    0.73
  -2 -10   3    2.44    0.72
   2 -10  -3    2.51    0.64
  -2  10   3    2.59    0.77
   2 -10  -2    0.07    0.44
  -2 -10   2   -0.78    0.61
  -2 -10   2    0.48    0.48
   2 -10  -2   -0.12    0.40
  -2  10   2   -1.21    0.60
   2  10  -2    0.75    0.53
  -2 -10   1    2.24    0.64
   2  10  -1    2.63    0.78
  -2 -10   1    1.66    0.58
   2 -10  -1    1.72    0.55
   2 -10  -1    2.44    0.65
   2 -10  -1    2.20    0.63
  -2  10   1    2.65    0.76
  -2 -10   0    0.27    0.41
   2 -10   0   -0.37    0.44
   2  10   0    0.04    0.44
   2 -10   0    0.13    0.39
  -2 -10   0   -0.15    0.42
   2 -10   0   -0.47    0.43
  -2  10   0   -0.14    0.43
   2 -10   1   -0.29    0.47
   2  10   1    1.31    0.70
  -2 -10  -1    0.13    0.38
  -2  10  -1    0.34    0.55
   2 -10   1   -0.23    0.38
  -2 -10  -1   -0.27    0.45
   2 -10   1    0.19    0.32
   2 -10   2    2.49    0.63
  -2  10  -2    5.18    1.09
  -2 -10  -2    2.96    0.71
  -2 -10  -2    3.32    0.79
   2 -10   2    2.92    0.77
   2  10   2    2.77    0.77
   2 -10   2    4.14    0.82
  -2 -10  -3    1.10    0.44
   2 -10   3    0.87    0.50
   2 -10   3    0.91    0.50
  -2  10  -3    1.93    0.71
  -2 -10  -3    0.70    0.40
   2  10   3    0.71    0.50
   2 -10   3    1.21    0.50
   2 -10   4    2.05    0.58
  -2  10  -4    1.96    0.73
  -2 -10  -4    2.47    0.63
   2  10   4    1.67    0.60
   2 -10   4    1.33    0.50
  -2 -10  -4    2.04    0.64
   2 -10   4    2.50    0.77
   2 -10   5    4.20    0.83
   2  10   5    4.70    1.02
  -2 -10  -5    4.43    0.91
  -2  10  -5    5.34    1.08
   2 -10   5    4.54    0.98
   2 -10   5    3.16    0.80
  -2 -10  -6    0.15    0.38
   2 -10   6   -1.05    0.56
   2 -10   6   -0.08    0.33
   2 -10   6   -0.38    0.49
   2  10   6   -0.11    0.40
   2 -10   7    0.02    0.34
  -2 -10  -7    0.00    0.32
   2  10   7   -0.09    0.45
   2 -10   7   -0.13    0.45
   2 -10   7   -0.85    0.67
   2 -10   8   -0.06    0.37
  -2 -10  -8    0.48    0.51
   2  10   8    0.00    0.32
   2 -10   8    0.73    0.45
  -2 -10  -9    0.44    0.52
   2  10   9    0.54    0.51
   2 -10   9    0.13    0.47
   2 -10   9    0.78    0.40
   2 -10   9   -0.17    0.48
   2 -10  10    1.43    0.63
  -2 -10 -10    0.69    0.47
   2 -10  10    0.88    0.59
   2  10  10    0.87    0.52
   2 -10  10    0.08    0.28
   2  10  11    1.34    0.67
   2 -10  11    2.68    0.84
   2 -10  11    2.13    0.68
  -2 -10 -11    3.61    0.81
   2  10  12   -0.12    0.35
   2 -10  12    1.01    0.50
  -2 -10 -12    0.21    0.45
   2 -10  12    0.55    0.48
   2  10  13   -0.54    0.48
  -2 -10 -13    0.34    0.46
   2 -10  13    0.13    0.38
   2  10  14   -0.73    0.50
  -2 -11   9    0.73    0.47
  -2 -11   8   -0.26    0.39
  -2 -11   7    2.31    0.74
  -2 -11   6    0.00    0.34
  -2 -11   5    0.76    0.44
  -2 -11   4    0.03    0.35
  -2 -11   4    0.40    0.45
  -2 -11   3    0.14    0.38
   2 -11  -3    1.21    0.52
  -2 -11   3    1.07    0.54
   2 -11  -2    0.93    0.47
  -2 -11   2    0.28    0.42
  -2 -11   2    0.35    0.41
   2 -11  -1    1.45    0.53
  -2 -11   1    1.79    0.64
  -2 -11   1    1.79    0.66
  -2 -11   0    1.45    0.63
  -2 -11   0    2.07    0.67
   2 -11   0    0.61    0.47
  -2 -11  -1    0.09    0.32
   2 -11   1    0.20    0.35
  -2 -11  -1   -0.16    0.49
  -2 -11  -2   -0.74    0.53
  -2 -11  -2    0.55    0.39
   2 -11   2   -0.69    0.48
  -2 -11  -3    2.52    0.75
   2 -11   3    1.03    0.48
  -2 -11  -4   -0.95    0.55
   2 -11   4    0.73    0.45
  -2 -11  -5   -1.59    0.62
   2 -11   5   -0.94    0.66
   2 -11   6   -0.52    0.47
  -2 -11  -6    0.50    0.38
  -2 -11  -7    0.95    0.59
   2 -11   7    1.40    0.65
  -3   0  33    0.57    0.45
   3   0 -33    0.25    0.46
  -3   0  32    3.80    0.98
   3   0 -32    5.09    1.01
   3   0 -31    0.47    0.49
  -3   0  31    0.74    0.61
  -3   0  30    3.30    0.84
   3   0 -30    3.06    0.79
  -3   0  29    0.22    0.32
   3   0 -29   -0.20    0.35
   3   0 -28    0.75    0.37
  -3   0  28    1.21    0.57
   3   0 -27    0.89    0.49
  -3   0  27    0.68    0.47
  -3   0  26    8.09    1.16
   3   0 -26    7.16    1.05
   3   0 -25    0.99    0.55
  -3   0  25    0.62    0.40
  -3   0  24   21.70    1.72
  -3   0  23    1.45    0.54
  -3   0  22   11.13    1.19
  -3   0  21    0.24    0.24
  -3   0  21    1.02    0.52
  -3   0  20    3.23    0.40
  -3   0  20    3.99    0.74
  -3   0  19    0.57    0.29
  -3   0  19    0.60    0.46
   3   0 -19    0.76    0.15
  -3   0  18   78.19    2.66
  -3   0  18   78.71    1.71
   3   0 -17    0.56    0.12
  -3   0  17    0.40    0.25
  -3   0  17    0.11    0.36
  -3   0  17    0.40    0.18
  -3   0  16   27.67    0.89
  -3   0  16   29.11    1.51
  -3   0  16   27.29    0.96
   3   0 -16   24.52    0.62
  -3   0  15   -0.18    0.23
  -3   0  15    0.04    0.12
  -3   0  14    4.89    0.57
  -3   0  14    4.64    0.37
  -3   0  13    0.12    0.11
  -3   0  13    0.23    0.20
  -3   0  13    0.11    0.06
  -3   0  12    0.41    0.09
  -3   0  12    0.29    0.11
  -3   0  12    0.22    0.06
  -3   0  12    0.46    0.25
  -3   0  11    0.00    0.09
  -3   0  11   -0.02    0.13
  -3   0  11    0.06    0.05
  -3   0  11    0.12    0.07
  -3   0  10   12.33    0.40
  -3   0  10   12.65    0.43
  -3   0  10   12.38    0.76
  -3   0  10   12.26    0.50
  -3   0   9    0.11    0.09
  -3   0   9    0.05    0.04
   3   0  -8   52.31    0.94
  -3   0   8   51.39    0.91
   3   0  -7   -0.02    0.06
   3   0  -6  352.51    2.55
   3   0  -6  360.63    2.23
   3   0  -5    0.18    0.07
   3   0  -5    0.20    0.09
   3   0  -4  100.95    1.21
  -3   0   4  103.82    1.24
  -3   0   3    0.05    0.05
   3   0  -3   -0.02    0.03
  -3   0   3    0.09    0.05
  -3   0   2    0.71    0.12
   3   0  -2   11.85    0.43
   3   0  -2    0.37    0.09
  -3   0   2   11.17    0.38
   3   0  -1    0.20    0.07
  -3   0   1    0.04    0.04
  -3   0   0  865.54    2.85
  -3   0   0  932.02    3.77
   3   0   0  912.61    3.68
   3   0   0  699.04    2.53
  -3   0   0  778.27    3.41
   3   0   0  731.27    2.71
   3   0   1    0.08    0.05
   3   0   1    0.08    0.07
   3   0   1    0.06    0.05
  -3   0  -1    0.15    0.06
   3   0   1    0.08    0.05
  -3   0  -1    0.40    0.10
  -3   0  -1    0.20    0.08
  -3   0  -1    0.24    0.08
  -3   0  -2   26.92    0.63
  -3   0  -2   27.81    0.71
   3   0   2   27.53    0.63
  -3   0  -2   28.16    0.79
  -3   0  -2   28.80    0.79
   3   0   2   27.23    0.78
   3   0   2   28.73    0.73
   3   0   2   27.14    0.68
  -3   0  -3   -0.11    0.12
  -3   0  -3    0.36    0.14
   3   0   3    0.04    0.11
  -3   0  -3   -0.03    0.08
   3   0   3    0.05    0.09
   3   0   3    0.26    0.10
  -3   0  -3   -0.15    0.10
   3   0   3    0.16    0.10
  -3   0  -4    6.00    0.42
  -3   0  -4    6.52    0.41
   3   0   4    6.65    0.42
  -3   0  -4    6.17    0.45
  -3   0  -4    5.71    0.38
   3   0   4    7.18    0.46
   3   0   4    6.51    0.41
   3   0   4    6.46    0.47
  -3   0  -5    0.18    0.09
  -3   0  -5    0.01    0.10
  -3   0  -5    0.02    0.10
   3   0   5    0.16    0.13
  -3   0  -5    0.08    0.12
   3   0   5   -0.03    0.12
  -3   0  -5   -0.03    0.14
  -3   0  -6  122.05    2.01
  -3   0  -6  119.99    2.11
   3   0   6  120.42    2.04
  -3   0  -6  121.62    1.33
   3   0   6  125.16    2.30
  -3   0  -7    0.12    0.14
  -3   0  -7    0.13    0.07
   3   0   7    0.16    0.17
   3   0   7    0.22    0.15
  -3   0  -7    0.26    0.17
  -3   0  -8    0.40    0.15
  -3   0  -8    0.14    0.05
   3   0   8    0.15    0.15
   3   0   8    0.36    0.19
  -3   0  -8    0.24    0.18
  -3   0  -9    0.30    0.22
  -3   0  -9    0.11    0.16
  -3   0  -9    0.01    0.05
   3   0   9   -0.13    0.16
   3   0  10   45.98    1.70
  -3   0 -10   47.19    1.57
  -3   0 -10   42.13    0.73
  -3   0 -10   46.60    1.61
   3   0  11    0.11    0.30
  -3   0 -11    0.34    0.26
  -3   0 -11    0.22    0.28
  -3   0 -12  108.19    2.58
   3   0  12  108.35    2.81
  -3   0 -13    1.35    0.41
   3   0  13    0.27    0.35
  -3   0 -14   13.88    1.02
   3   0  14   13.22    1.07
  -3   0 -15    0.25    0.28
   3   0  15   -0.10    0.24
   3   0  16    1.04    0.37
  -3   0 -16    0.87    0.35
   3   0  17    0.23    0.31
  -3   0 -17    0.68    0.33
   3   0  18    4.65    0.75
  -3   0 -18    6.00    0.57
  -3   0 -18    4.65    0.70
  -3   0 -19    0.13    0.17
   3   0  19    0.01    0.33
  -3   0 -19    0.30    0.32
   3   0  20    0.48    0.37
  -3   0 -20   -0.07    0.27
  -3   0 -20    0.24    0.19
  -3   0 -21    0.15    0.23
   3   0  21    0.09    0.32
  -3   0 -22    0.25    0.33
   3   0  22   -0.36    0.38
   3   0  23    0.03    0.33
  -3   0 -23    0.08    0.27
  -3   0 -24    0.08    0.31
   3   0  24    0.61    0.35
   3   0  25   -0.60    0.45
  -3   0 -25   -0.02    0.27
   3   0  26    1.83    0.62
  -3   0 -26    1.33    0.50
  -3   0 -27   -0.12    0.35
   3   0  27    0.43    0.45
  -3   0 -28    1.02    0.47
   3   0  28    1.11    0.56
  -3   0 -29    0.57    0.47
   3   0  29    0.32    0.42
  -3   0 -30    1.60    0.62
   3   0  30    1.65    0.67
   3   0  31    0.00    0.29
  -3   0 -31    0.47    0.42
  -3  -1  33    0.85    0.56
   3  -1 -33    0.24    0.38
  -3  -1  32    1.25    0.63
   3  -1 -32    1.56    0.64
  -3   1  32    1.38    0.63
   3   1 -32    1.53    0.59
  -3   1  31    0.20    0.39
   3   1 -31    0.58    0.42
   3  -1 -31    1.01    0.51
  -3  -1  31   -0.12    0.34
   3  -1 -30    0.32    0.46
  -3   1  30    0.42    0.45
  -3  -1  30   -0.05    0.40
   3   1 -30    0.74    0.48
   3  -1 -29    0.42    0.40
  -3   1  29    0.62    0.42
   3   1 -29    0.15    0.37
  -3  -1  29    0.20    0.32
  -3   1  28   -0.36    0.48
  -3  -1  28   -0.03    0.31
   3   1 -28    0.28    0.27
  -3  -1  27    1.15    0.54
   3   1 -27    1.45    0.57
  -3   1  27    1.24    0.54
  -3  -1  26    9.76    1.22
   3   1 -26   12.48    1.39
  -3   1  26   12.12    1.42
  -3   1  25    1.18    0.53
   3   1 -25    2.04    0.62
  -3  -1  25    1.39    0.51
  -3   1  24    0.68    0.51
  -3  -1  24    0.56    0.45
   3   1 -24    0.35    0.39
  -3  -1  23    2.64    0.59
   3   1 -23    2.77    0.69
  -3  -1  23    2.14    0.41
  -3   1  23    2.89    0.72
  -3   1  22    0.03    0.28
  -3  -1  22    0.34    0.36
   3   1 -22    0.28    0.20
  -3  -1  22   -0.04    0.20
   3   1 -22    0.68    0.40
   3   1 -21    3.11    0.45
   3   1 -21    4.37    0.78
  -3  -1  21    3.39    0.50
  -3  -1  21    3.81    0.71
  -3   1  21    2.74    0.63
   3   1 -20   51.67    1.54
   3   1 -20   48.46    2.29
  -3  -1  20   51.64    2.29
  -3  -1  20   51.99    1.78
  -3   1  20   51.07    2.41
   3   1 -19    6.67    0.55
  -3  -1  19    7.92    0.88
   3   1 -19    8.15    0.95
  -3   1  19    7.64    0.97
  -3  -1  19    6.82    0.66
   3   1 -18   23.44    0.97
  -3   1  18   25.72    1.60
  -3  -1  18   25.53    1.47
   3   1 -18   23.91    1.52
  -3  -1  18   21.98    1.13
  -3   1  17   39.17    1.90
   3   1 -17   36.77    1.17
  -3  -1  17   37.17    1.71
  -3  -1  17   35.57    1.38
  -3  -1  16    0.56    0.23
  -3   1  16    0.46    0.39
   3   1 -16    1.26    0.23
  -3  -1  16    0.82    0.31
  -3   1  15    2.82    0.51
  -3  -1  15    1.90    0.32
  -3   1  15    2.49    0.23
   3   1 -15    2.50    0.29
  -3  -1  15    2.54    0.44
   3   1 -14    3.53    0.33
  -3  -1  14    3.23    0.47
  -3  -1  14    3.48    0.41
  -3   1  14    3.35    0.27
  -3   1  14    3.71    0.56
  -3  -1  13   13.27    0.87
  -3   1  13   13.49    0.54
  -3  -1  13   13.95    0.79
   3   1 -13   13.55    0.60
  -3  -1  13   12.65    0.65
  -3   1  13   14.49    1.00
  -3   1  12  109.79    1.55
  -3   1  12  112.82    2.64
  -3  -1  12  108.80    2.36
  -3  -1  12  110.93    2.10
  -3  -1  12  110.18    1.82
   3   1 -12  107.36    1.57
   3  -1 -11   28.02    1.13
  -3  -1  11   27.76    1.03
  -3  -1  11   28.17    0.89
  -3   1  11   30.54    1.31
  -3   1  11   28.65    0.80
   3  -1 -11   29.02    0.76
   3   1 -11   28.52    0.77
  -3   1  10    0.14    0.08
  -3  -1  10    0.19    0.09
  -3  -1  10   -0.09    0.17
   3   1 -10    0.02    0.07
   3  -1 -10    0.08    0.14
  -3   1  10    0.05    0.15
   3  -1 -10    0.34    0.10
  -3   1  10    0.11    0.06
  -3   1   9  100.49    2.14
   3  -1  -9   98.83    1.43
  -3  -1   9  100.89    1.80
   3  -1  -9   99.63    1.90
   3   1  -9   97.62    1.27
  -3   1   9  100.14    1.50
  -3  -1   9   98.07    1.56
  -3   1   9   94.64    1.01
   3  -1  -8   31.64    0.81
  -3  -1   8   30.46    0.96
  -3  -1   8   32.80    0.87
   3   1  -8   31.04    0.82
   3   1  -8   30.13    0.67
   3  -1  -8   30.71    0.98
  -3   1   8   30.57    0.83
  -3   1   8   29.48    0.53
  -3   1   8   30.50    1.12
  -3  -1   7   25.32    0.85
  -3   1   7   25.64    0.77
   3   1  -7   24.60    0.72
   3  -1  -7   26.63    0.75
  -3  -1   7   25.28    0.60
  -3  -1   7   24.85    0.74
   3   1  -7   24.91    0.84
  -3   1   7   24.39    0.95
  -3   1   7   24.27    0.86
   3   1  -7   24.44    0.58
   3  -1  -7   25.57    0.83
   3   1  -6  856.44    3.36
   3  -1  -6  903.21    4.39
  -3   1   6  804.49    4.44
  -3  -1   6  873.13    4.25
  -3  -1   6  893.15    3.36
   3  -1  -6  841.37    4.32
   3  -1  -6  911.19    2.88
  -3   1   6  878.89    4.45
   3   1  -6  871.98    4.19
  -3   1   6  875.27    5.10
  -3   1   6  877.78    2.85
  -3  -1   6  866.20    4.71
   3   1  -6  903.33    4.83
   3  -1  -5    2.21    0.21
   3   1  -5    1.95    0.18
   3   1  -5    1.79    0.20
   3   1  -5    2.00    0.23
  -3   1   5    1.98    0.21
  -3   1   5    1.98    0.15
  -3  -1   5    1.67    0.19
  -3   1   5    1.86    0.24
  -3   1   5    1.96    0.24
   3  -1  -5    1.94    0.21
  -3  -1   5    1.83    0.16
   3  -1  -5    1.70    0.14
  -3  -1   5    2.06    0.25
   3   1  -4    1.26    0.15
   3  -1  -4    1.93    0.17
   3  -1  -4    1.49    0.14
   3   1  -4    1.73    0.19
  -3  -1   4    1.33    0.14
   3   1  -4    1.47    0.20
  -3   1   4    1.41    0.20
   3  -1  -4    1.42    0.18
  -3  -1   4    1.35    0.20
  -3   1   4    1.65    0.17
  -3   1   4    1.38    0.15
  -3   1   4    1.61    0.14
  -3  -1   4    1.33    0.17
  -3  -1   3  121.30    1.56
  -3  -1   3  119.62    1.57
   3   1  -3  125.39    1.57
  -3  -1   3  126.27    1.41
   3  -1  -3  125.55    1.30
  -3   1   3  127.27    1.71
  -3   1   3  123.91    1.06
   3  -1  -3  121.63    1.27
   3   1  -3  125.61    1.49
   3  -1  -3  129.82    1.66
  -3  -1   3  124.39    1.52
   3   1  -3  124.49    1.61
   3   1  -2   17.43    0.59
  -3   1   2   17.83    0.64
   3  -1  -2   15.93    0.53
   3   1  -2   17.91    0.60
  -3  -1   2   19.12    0.61
   3   1  -2   18.40    0.60
   3  -1  -2   19.94    0.65
  -3  -1   2   16.66    0.58
   3  -1  -1   39.42    0.92
  -3  -1   1   36.12    0.88
   3   1  -1   39.14    0.92
  -3   1   1   38.73    0.79
  -3   1   1   31.41    0.86
   3  -1  -1   23.91    0.61
  -3  -1   1   38.40    0.88
  -3  -1   1   17.87    0.57
   3   1   0   26.12    0.68
   3   1   0   26.09    0.78
   3  -1   0   27.04    0.76
  -3   1   0   18.96    0.67
  -3  -1   0   26.14    0.79
  -3   1   0   25.67    0.61
   3  -1   0   25.99    0.68
   3   1   0   26.82    0.76
  -3  -1   0   17.18    0.55
  -3  -1   0   25.00    0.73
   3  -1   0   17.94    0.50
  -3   1   0   26.57    0.78
   3  -1   0   25.98    0.76
   3   1   1   13.13    0.56
  -3   1  -1   14.29    0.59
   3   1   1   13.70    0.61
   3  -1   1   13.74    0.54
  -3   1  -1   13.61    0.57
   3  -1   1   13.63    0.57
   3  -1   1   13.59    0.50
  -3  -1  -1   12.51    0.54
  -3   1  -1   13.75    0.43
   3  -1   1   12.59    0.41
  -3  -1  -1   13.92    0.62
   3  -1   2    1.40    0.15
   3   1   2    1.08    0.18
  -3   1  -2    1.49    0.22
  -3  -1  -2    1.47    0.24
  -3   1  -2    1.27    0.14
   3  -1   2    1.29    0.13
   3  -1   2    1.39    0.18
   3  -1   2    1.69    0.23
   3  -1   2    1.69    0.20
   3   1   2    1.12    0.21
  -3   1  -2    1.32    0.19
  -3   1  -2    1.43    0.15
  -3  -1  -2    1.59    0.22
   3  -1   2    1.01    0.18
  -3   1  -2    1.09    0.17
   3  -1   3   13.03    0.45
   3  -1   3   11.86    0.64
   3  -1   3   12.11    0.46
   3   1   3   12.20    0.68
  -3   1  -3   12.81    0.42
   3  -1   3   12.70    0.62
   3  -1   3   13.66    0.53
  -3  -1  -3   12.84    0.37
   3  -1   3   12.71    0.52
  -3  -1  -3   12.06    0.59
  -3   1  -3   13.12    0.49
  -3   1  -3   12.25    0.55
   3   1   3   13.10    0.63
  -3   1  -3   11.95    0.53
  -3   1  -3   11.99    0.62
  -3  -1  -3   12.90    0.69
  -3   1  -4   29.56    0.86
  -3  -1  -4   32.55    1.01
   3  -1   4   31.09    1.01
  -3  -1  -4   31.92    0.71
  -3   1  -4   31.98    0.72
  -3   1  -4   32.76    0.85
   3  -1   4   30.75    0.83
  -3   1  -4   32.31    1.10
   3  -1   4   31.17    0.84
   3  -1   4   31.05    0.81
   3   1   4   30.23    1.13
   3  -1   4   29.15    0.81
   3  -1   4   31.13    0.74
  -3   1  -4   31.40    0.87
   3  -1   4   30.00    1.05
  -3   1  -4   31.67    1.04
   3  -1   5    0.44    0.14
  -3  -1  -5    0.40    0.20
  -3   1  -5    0.45    0.17
   3  -1   5    0.38    0.11
  -3   1  -5    0.18    0.11
   3   1   5    0.50    0.20
   3  -1   5    0.39    0.18
  -3   1  -5    0.25    0.11
  -3   1  -5    0.22    0.13
  -3  -1  -5    0.39    0.11
  -3   1  -5    0.35    0.10
   3  -1   6    2.37    0.35
  -3   1  -6    2.36    0.29
  -3  -1  -6    2.54    0.27
   3  -1   6    1.59    0.24
   3  -1   6    2.38    0.22
  -3   1  -6    2.46    0.28
  -3   1  -6    2.62    0.36
  -3   1  -6    2.22    0.25
  -3  -1  -6    2.37    0.34
  -3   1  -6    2.51    0.24
   3   1   6    2.07    0.37
  -3   1  -7  141.28    1.90
  -3   1  -7  138.91    2.58
   3   1   7  145.20    2.89
   3  -1   7  147.60    1.66
  -3  -1  -7  144.72    2.56
   3  -1   7  142.83    2.32
  -3   1  -7  145.58    2.10
   3  -1   7  141.31    2.69
  -3   1  -7  146.37    2.29
  -3  -1  -7  148.62    2.09
  -3   1  -7  144.21    1.87
   3   1   8   -0.05    0.17
  -3  -1  -8    0.17    0.11
  -3   1  -8    0.22    0.10
  -3  -1  -8    0.32    0.22
   3  -1   8    0.30    0.22
  -3   1  -8    0.27    0.14
   3  -1   8    0.25    0.09
   3  -1   8    0.33    0.17
  -3   1  -8    0.35    0.11
  -3   1  -9   16.82    0.65
  -3   1  -9   16.90    0.77
   3  -1   9   17.69    0.56
   3  -1   9   18.60    0.96
  -3   1  -9   17.54    0.73
   3  -1   9   17.98    1.05
  -3   1  -9   15.38    0.95
  -3  -1  -9   17.61    1.00
   3   1   9   18.12    1.11
  -3   1 -10    4.48    0.42
  -3   1 -10    4.16    0.52
   3  -1  10    3.90    0.26
  -3  -1 -10    4.42    0.56
   3  -1  10    3.39    0.44
   3   1  10    3.40    0.54
   3  -1  10    3.83    0.52
  -3   1 -10    3.72    0.31
  -3   1 -11   12.36    0.70
   3  -1  11   12.17    0.87
   3  -1  11   13.10    0.97
  -3   1 -11   12.87    0.55
  -3  -1 -11   13.90    0.96
  -3   1 -11   13.15    0.95
   3   1  11   13.16    1.03
   3   1  12    9.30    0.94
   3  -1  12    8.41    0.81
  -3   1 -12    7.91    0.59
   3  -1  12    8.30    0.76
  -3   1 -12    8.25    0.82
  -3  -1 -12    8.39    0.79
  -3   1 -13   76.21    2.43
  -3  -1 -13   84.34    2.47
   3   1  13   84.61    2.74
   3  -1  13   79.57    2.36
  -3  -1 -13   72.40    1.03
  -3   1 -13   72.87    1.78
  -3   1 -14    0.53    0.25
   3  -1  14    0.88    0.37
  -3  -1 -14    0.37    0.33
  -3   1 -14    0.10    0.37
   3   1  14    0.97    0.40
  -3  -1 -15    1.57    0.50
   3  -1  15    1.02    0.39
   3   1  15    1.48    0.49
  -3   1 -15    1.43    0.44
  -3   1 -15    1.43    0.32
  -3   1 -16   42.72    1.99
  -3  -1 -16   49.49    2.07
   3   1  16   47.74    2.25
  -3   1 -16   41.38    1.45
   3  -1  16   46.89    2.02
   3  -1  17    2.44    0.58
  -3  -1 -17    2.64    0.54
  -3   1 -17    1.73    0.52
   3   1  17    2.72    0.65
  -3   1 -17    2.65    0.41
  -3  -1 -17    1.64    0.51
   3  -1  18   21.78    1.49
   3   1  18   21.89    1.63
  -3   1 -18   20.19    1.46
  -3  -1 -18   21.11    1.36
  -3   1 -18   20.30    1.06
   3   1  19   19.21    1.56
  -3   1 -19   19.86    1.07
  -3  -1 -19   19.79    1.37
   3  -1  19   19.33    1.45
  -3   1 -19   19.15    1.46
  -3  -1 -20    4.08    0.69
   3  -1  20    5.15    0.80
   3   1  20    3.03    0.69
  -3   1 -20    4.41    0.77
   3  -1  21    9.00    1.08
   3   1  21   10.51    1.25
  -3   1 -21    8.20    1.01
  -3  -1 -21    8.39    0.96
   3   1  22    8.61    1.14
  -3  -1 -22    7.08    0.91
  -3   1 -22    8.09    1.07
   3  -1  22    7.96    1.03
   3  -1  23    0.44    0.35
  -3  -1 -23    0.03    0.25
   3   1  23   -0.03    0.34
  -3   1 -24    1.91    0.60
  -3  -1 -24    1.57    0.53
   3  -1  24    2.24    0.59
   3   1  24    2.28    0.73
   3   1  25    0.61    0.41
  -3   1 -25    0.57    0.43
   3  -1  25    0.69    0.40
  -3  -1 -25    1.12    0.50
   3  -1  26    0.39    0.35
  -3   1 -26    0.67    0.47
   3   1  26    0.29    0.46
  -3  -1 -26    0.58    0.37
  -3   1 -27    2.17    0.63
   3   1  27    3.68    0.96
   3  -1  27    4.13    0.91
  -3  -1 -27    3.41    0.76
  -3  -1 -28    3.50    0.78
  -3   1 -28    4.64    0.89
   3  -1  28    3.02    0.85
   3   1  28    2.89    0.81
   3  -1  29   -0.97    0.51
  -3   1 -29    0.14    0.37
  -3  -1 -29   -0.04    0.37
   3   1  29    0.49    0.42
  -3   1 -30    0.45    0.45
  -3  -1 -30   -0.16    0.31
   3   1  30    0.25    0.43
  -3  -1 -31    0.95    0.47
  -3   1 -31    0.71    0.49
   3  -2 -33    4.52    0.97
   3  -2 -32    0.85    0.48
  -3   2  31    0.60    0.52
  -3  -2  31    0.69    0.42
   3   2 -31    0.67    0.48
  -3   2  30    2.03    0.73
  -3  -2  30    1.61    0.62
   3   2 -30    0.73    0.51
   3   2 -29    1.47    0.61
  -3   2  29    1.51    0.71
  -3  -2  29    1.45    0.60
  -3  -2  28    0.40    0.44
   3   2 -28    0.12    0.33
  -3  -2  27    9.20    1.18
   3   2 -27    8.78    1.22
  -3   2  27   10.40    1.42
  -3  -2  26    1.68    0.55
   3   2 -26    0.76    0.53
  -3   2  26    0.25    0.39
   3   2 -25    2.11    0.57
  -3  -2  25    1.85    0.53
  -3   2  25    3.02    0.75
  -3  -2  24    0.12    0.28
  -3  -2  24   -0.11    0.34
   3   2 -24    0.15    0.34
  -3   2  24    0.26    0.33
  -3  -2  23    2.16    0.55
  -3   2  23    2.72    0.69
   3   2 -23    2.50    0.65
  -3  -2  23    1.96    0.44
  -3   2  22    1.75    0.55
  -3  -2  22    0.80    0.41
  -3  -2  22    0.90    0.35
   3   2 -22    1.38    0.46
  -3  -2  21    0.26    0.28
   3   2 -21   -0.30    0.36
  -3   2  21    0.10    0.31
  -3  -2  21   -0.25    0.38
  -3  -2  20    0.03    0.23
  -3  -2  20   -0.36    0.34
  -3   2  20   -0.09    0.26
   3   2 -20    0.20    0.26
  -3   2  19    0.18    0.29
  -3  -2  19    0.22    0.24
   3   2 -19    0.76    0.40
  -3   2  19    0.21    0.15
   3   2 -19    0.07    0.10
  -3  -2  18    4.39    0.58
  -3  -2  18    4.10    0.59
   3   2 -18    5.43    0.80
  -3   2  18    5.40    0.79
   3   2 -18    5.06    0.36
  -3   2  18    4.76    0.42
  -3   2  17    2.22    0.51
  -3   2  17    2.73    0.31
   3   2 -17    3.05    0.27
  -3  -2  17    3.32    0.53
   3  -2 -17    3.64    0.57
  -3  -2  17    2.22    0.29
  -3  -2  17    2.73    0.44
   3  -2 -17    3.07    0.29
   3   2 -17    3.18    0.61
  -3  -2  16    3.79    0.54
   3   2 -16    3.10    0.26
  -3  -2  16    2.59    0.32
   3  -2 -16    3.45    0.32
   3  -2 -16    3.02    0.55
  -3   2  16    3.10    0.61
   3   2 -16    3.15    0.61
  -3   2  16    2.86    0.31
  -3  -2  16    2.93    0.48
   3  -2 -15    4.57    0.59
  -3   2  15    4.10    0.36
  -3  -2  15    4.38    0.55
  -3   2  15    4.64    0.68
  -3  -2  15    2.31    0.41
   3  -2 -15    3.68    0.33
   3   2 -15    4.09    0.67
   3   2 -15    3.68    0.27
   3  -2 -14    0.34    0.12
   3   2 -14    0.32    0.09
  -3   2  14    0.70    0.17
  -3  -2  14    0.21    0.22
  -3  -2  14    0.68    0.27
   3  -2 -14    0.66    0.29
  -3   2  14    0.64    0.35
   3   2 -13   12.20    0.44
  -3   2  13   11.62    0.67
   3  -2 -13   12.16    0.63
   3   2 -13   12.50    1.04
  -3  -2  13   12.04    0.44
  -3  -2  13   11.21    0.82
  -3   2  13   11.48    0.56
   3  -2 -13   11.30    0.83
  -3   2  13   12.81    1.01
   3  -2 -12    5.04    0.56
  -3   2  12    5.09    0.65
  -3  -2  12    4.70    0.55
   3   2 -12    4.60    0.26
  -3   2  12    4.48    0.42
  -3  -2  12    4.31    0.27
   3  -2 -12    4.21    0.38
   3   2 -12    4.94    0.67
  -3   2  12    4.17    0.34
  -3  -2  11  140.48    2.69
  -3   2  11  140.31    1.88
  -3   2  11  140.05    3.00
   3   2 -11  147.63    3.17
   3  -2 -11  138.60    2.20
   3  -2 -11  141.21    2.66
  -3   2  11  139.26    2.30
   3   2 -11  139.79    1.42
  -3   2  10   18.97    0.68
  -3  -2  10   18.92    0.97
   3   2 -10   17.86    0.51
  -3   2  10   18.68    0.85
   3  -2 -10   19.18    0.95
   3   2 -10   18.65    0.86
   3   2 -10   19.90    1.15
  -3   2  10   20.59    1.12
   3   2  -9   53.65    1.43
  -3  -2   9   50.52    1.54
  -3   2   9   52.19    1.12
  -3   2   9   51.89    1.40
   3  -2  -9   53.31    1.49
  -3   2   9   55.67    1.72
  -3  -2   9   52.95    0.78
   3   2  -9   50.70    1.73
   3   2  -9   52.50    0.89
  -3  -2   8    6.82    0.57
  -3  -2   8    6.95    0.29
   3  -2  -8    6.76    0.39
  -3   2   8    6.85    0.41
   3   2  -8    6.80    0.60
   3  -2  -8    6.85    0.52
  -3   2   8    7.21    0.60
   3   2  -8    6.49    0.50
  -3   2   8    6.74    0.52
   3   2  -8    6.56    0.34
  -3  -2   7    1.70    0.15
   3  -2  -7    1.72    0.21
  -3   2   7    1.58    0.15
   3  -2  -7    1.63    0.27
  -3  -2   7    1.12    0.24
   3   2  -7    1.50    0.29
  -3   2   7    1.66    0.21
   3   2  -7    1.22    0.23
  -3   2   7    1.37    0.25
  -3   2   7    1.45    0.29
  -3   2   6    6.21    0.49
  -3  -2   6    5.33    0.47
   3  -2  -6    6.20    0.42
  -3  -2   6    6.08    0.31
   3  -2  -6    6.00    0.38
  -3   2   6    5.35    0.25
  -3   2   6    5.69    0.48
   3   2  -6    5.97    0.51
  -3   2   6    5.88    0.39
  -3   2   6    6.68    0.44
  -3  -2   6    5.97    0.51
   3   2  -6    6.32    0.49
   3  -2  -5   90.54    1.65
  -3   2   5   89.70    1.47
  -3   2   5   84.89    1.68
   3  -2  -5   94.17    1.55
  -3  -2   5   89.49    1.52
  -3  -2   5   86.72    1.78
   3  -2  -5   89.15    1.45
  -3   2   5   88.70    1.50
   3   2  -5   89.98    1.81
  -3   2   5   92.53    1.87
  -3  -2   5   85.75    1.78
   3   2  -5   85.45    1.74
  -3  -2   5   89.48    1.30
  -3  -2   5   91.08    1.84
   3   2  -5   92.40    1.90
  -3   2   4    3.15    0.32
  -3   2   4    3.32    0.37
  -3  -2   4    2.72    0.33
   3  -2  -4    3.17    0.27
   3   2  -4    3.23    0.33
  -3  -2   4    2.95    0.27
   3   2  -4    3.14    0.35
   3   2  -4    3.13    0.34
  -3   2   4    3.17    0.30
  -3   2   4    2.97    0.26
   3  -2  -4    3.25    0.30
  -3  -2   4    3.66    0.35
  -3  -2   4    3.62    0.35
   3  -2  -4    3.24    0.20
   3  -2  -4    3.02    0.29
  -3  -2   4    3.29    0.30
   3   2  -3    0.16    0.11
  -3   2   3    0.40    0.19
  -3  -2   3    0.30    0.11
  -3  -2   3    0.18    0.11
   3   2  -3    0.19    0.14
   3  -2  -3    0.30    0.12
   3   2  -3    0.40    0.15
  -3  -2   3    0.16    0.12
  -3  -2   3    0.07    0.10
   3   2  -3    0.21    0.10
  -3   2   3    0.29    0.12
  -3   2   3    0.18    0.10
   3  -2  -3    0.31    0.11
  -3   2   3    0.10    0.09
  -3  -2   3    0.10    0.14
   3   2  -2    9.40    0.55
   3   2  -2    9.36    0.57
  -3   2   2    9.14    0.51
   3   2  -2    9.47    0.51
   3   2  -2    8.88    0.45
  -3  -2   2    9.71    0.48
   3  -2  -2    9.84    0.54
  -3  -2   2    9.46    0.55
  -3  -2   2    9.05    0.51
  -3   2   2    9.62    0.42
  -3  -2   2    9.61    0.47
   3   2  -2    9.33    0.47
  -3   2   2    9.47    0.62
   3  -2  -2    8.95    0.39
   3   2  -1   63.42    1.38
  -3   2   1   66.87    1.62
   3   2  -1   66.87    1.41
  -3  -2   1   66.33    1.47
   3  -2  -1   64.24    1.05
   3   2  -1   66.13    1.10
  -3  -2   1   65.83    1.14
   3  -2  -1   64.86    1.40
   3   2  -1   65.42    1.51
  -3  -2   1   63.22    1.35
  -3   2   1   65.13    0.91
   3   2  -1   64.89    1.12
  -3  -2   1   65.05    1.40
  -3  -2   1   64.86    1.11
  -3   2   1   68.34    1.44
  -3  -2   0    7.60    0.34
  -3  -2   0    7.21    0.40
   3   2   0    8.09    0.53
  -3  -2   0    7.91    0.52
  -3  -2   0    7.59    0.51
  -3  -2   0    8.51    0.39
   3   2   0    7.60    0.48
  -3   2   0    8.08    0.56
   3   2   0    7.50    0.51
   3   2   0    8.21    0.38
   3  -2   0    7.16    0.48
  -3   2   0    7.93    0.57
   3   2   1  145.55    2.30
  -3   2  -1  146.22    2.35
   3  -2   1  150.23    1.67
   3   2   1  147.11    2.26
  -3   2  -1  150.29    2.44
  -3  -2  -1  141.07    1.28
   3   2   1  153.62    2.04
  -3  -2  -1  148.56    1.71
  -3  -2  -1  149.31    2.26
  -3  -2  -1  150.68    2.35
  -3  -2  -1  155.19    1.59
  -3   2  -2    0.17    0.15
  -3  -2  -2    0.26    0.16
   3   2   2    0.32    0.13
   3  -2   2    0.33    0.09
   3   2   2    0.28    0.10
   3   2   2    0.32    0.18
   3   2   2    0.12    0.14
  -3   2  -2    0.50    0.19
   3   2   3   14.66    0.62
  -3   2  -3   15.58    0.80
  -3  -2  -3   16.04    0.78
  -3   2  -3   15.64    0.83
   3   2   3   15.53    0.86
   3   2   3   15.97    0.57
   3  -2   3   15.51    0.48
   3  -2   3   15.24    0.85
   3  -2   4   -0.02    0.17
  -3   2  -4    0.13    0.16
  -3  -2  -4    0.14    0.19
   3   2   4    0.06    0.16
  -3   2  -4   -0.03    0.13
  -3   2  -4    0.09    0.06
   3  -2   4    0.15    0.07
   3  -2   4    0.20    0.07
  -3   2  -5   33.27    1.32
   3   2   5   31.94    1.36
   3  -2   5   32.77    0.68
  -3  -2  -5   31.17    1.16
  -3   2  -5   33.05    1.19
   3  -2   5   31.81    0.76
   3  -2   5   32.24    1.31
  -3   2  -5   32.15    0.66
  -3   2  -6    1.35    0.14
   3   2   6    1.18    0.28
   3  -2   6    1.28    0.20
  -3  -2  -6    1.14    0.27
  -3   2  -6    1.49    0.31
   3  -2   6    1.24    0.33
   3  -2   6    1.61    0.16
  -3   2  -6    1.90    0.31
  -3   2  -7   73.44    2.12
   3  -2   7   78.29    2.20
  -3   2  -7   78.04    1.00
   3  -2   7   75.83    1.50
  -3  -2  -7   78.24    1.96
  -3   2  -7   76.33    1.83
   3   2   7   78.99    2.32
  -3  -2  -8    2.45    0.42
  -3   2  -8    2.15    0.18
  -3   2  -8    2.08    0.32
   3  -2   8    2.30    0.45
  -3   2  -8    2.77    0.46
   3   2   8    1.82    0.41
   3  -2   8    2.30    0.32
   3  -2   8    2.18    0.28
  -3   2  -9   43.45    0.82
   3  -2   9   41.46    1.77
  -3   2  -9   44.44    1.37
  -3   2  -9   42.47    1.73
   3  -2   9   43.85    1.33
   3   2   9   47.83    1.94
  -3  -2  -9   45.95    1.65
   3  -2   9   42.06    1.19
   3  -2  10    3.22    0.41
  -3   2 -10    3.21    0.25
  -3   2 -10    2.88    0.50
  -3  -2 -10    3.69    0.56
   3  -2  10    2.80    0.30
   3  -2  10    2.92    0.56
   3   2  10    2.91    0.54
  -3   2 -10    3.01    0.37
  -3  -2 -11    3.75    0.59
   3  -2  11    2.46    0.40
  -3   2 -11    3.33    0.27
   3  -2  11    4.05    0.63
   3  -2  11    2.84    0.30
  -3   2 -11    3.38    0.57
   3   2  11    3.29    0.64
  -3  -2 -12   52.65    1.38
   3  -2  12   51.19    2.09
   3  -2  12   55.82    1.78
  -3  -2 -12   50.83    1.95
   3  -2  12   48.55    1.18
   3   2  12   52.05    2.21
  -3   2 -12   50.98    1.06
  -3   2 -12   45.53    1.97
   3  -2  13    7.27    0.83
  -3   2 -13    8.41    0.88
  -3   2 -13    7.13    0.42
  -3  -2 -13    7.43    0.80
   3  -2  13    7.00    0.44
   3  -2  13    7.79    0.71
  -3  -2 -13    7.93    0.53
   3   2  13    8.27    0.98
  -3  -2 -14    6.17    0.75
   3  -2  14    4.87    0.36
   3  -2  14    6.33    0.81
  -3   2 -14    5.52    0.74
  -3   2 -14    5.17    0.38
   3   2  14    5.10    0.77
   3  -2  14    4.91    0.60
  -3  -2 -14    5.02    0.41
  -3   2 -15   10.12    1.04
   3  -2  15   10.00    0.87
   3   2  15   10.19    1.09
  -3  -2 -15   11.61    1.04
   3  -2  15    9.19    0.98
   3   2  16    1.38    0.49
  -3  -2 -16    1.38    0.48
   3  -2  16    1.52    0.41
  -3   2 -16    1.08    0.45
  -3  -2 -17    5.19    0.77
   3   2  17    4.55    0.79
  -3   2 -17    4.23    0.74
   3  -2  17    3.47    0.58
  -3  -2 -18    2.14    0.52
  -3   2 -18    1.68    0.46
   3  -2  18    1.62    0.42
   3   2  18    2.79    0.66
   3   2  19    2.11    0.57
   3  -2  19    1.74    0.47
  -3   2 -19    0.99    0.41
  -3  -2 -19    0.95    0.35
   3   2  20    1.33    0.52
  -3  -2 -20    0.46    0.35
   3  -2  20    0.85    0.37
  -3   2 -20    1.18    0.44
  -3   2 -21    2.34    0.59
   3  -2  21    2.99    0.63
  -3  -2 -21    2.78    0.58
   3   2  21    3.40    0.78
   3   2  22    2.61    0.74
   3  -2  22    2.42    0.56
  -3   2 -22    1.40    0.50
  -3  -2 -22    2.20    0.53
  -3  -2 -23    4.13    0.72
  -3   2 -23    3.17    0.72
   3   2  23    3.51    0.89
   3  -2  23    3.55    0.72
   3  -2  24   -0.49    0.35
  -3   2 -24    0.01    0.44
  -3  -2 -24    0.28    0.29
   3   2  24    0.42    0.43
   3   2  25    3.43    0.85
  -3   2 -25    2.87    0.71
  -3  -2 -25    3.54    0.72
   3  -2  25    2.78    0.69
  -3   2 -26   -0.17    0.30
  -3  -2 -26    0.42    0.32
   3   2  26    0.45    0.46
  -3   2 -27    1.05    0.56
  -3  -2 -27    0.66    0.42
   3   2  27    1.04    0.49
   3   2  28   -0.38    0.43
  -3   2 -28    0.15    0.30
  -3  -2 -28    0.08    0.29
  -3   2 -29    2.05    0.70
   3   2  29    0.96    0.58
  -3   2 -30    0.56    0.48
   3   3 -31    0.27    0.43
  -3   3  30    0.07    0.39
   3   3 -30   -0.43    0.38
   3   3 -29    0.58    0.55
  -3   3  29    0.00    0.37
   3   3 -28    0.41    0.43
  -3   3  28    0.44    0.55
   3   3 -27    3.27    0.83
  -3   3  27    3.44    0.92
  -3  -3  27    3.37    0.74
   3   3 -26    6.81    1.11
  -3   3  26    7.26    1.21
  -3  -3  26    7.93    1.05
  -3  -3  25    0.71    0.36
   3   3 -25    0.84    0.52
  -3  -3  25    0.64    0.35
  -3   3  25    1.08    0.54
  -3   3  24    1.83    0.63
  -3  -3  24    1.15    0.40
  -3  -3  24    0.93    0.33
   3   3 -23    0.51    0.41
  -3  -3  23    0.29    0.26
  -3  -3  23   -0.09    0.39
  -3   3  23    1.00    0.59
  -3   3  22    1.62    0.55
  -3  -3  22    0.69    0.32
  -3  -3  22    2.57    0.53
   3   3 -22    2.38    0.66
   3  -3 -21    0.34    0.33
  -3  -3  21   -0.26    0.41
  -3   3  21    0.67    0.42
   3   3 -21    0.32    0.37
  -3  -3  21    1.06    0.36
  -3  -3  20    5.83    0.76
  -3  -3  20    6.41    0.78
   3  -3 -20    6.64    0.84
  -3   3  20    5.73    0.92
   3   3 -20    7.15    0.99
   3   3 -19   11.08    1.20
  -3  -3  19    9.18    0.95
  -3   3  19   10.49    0.71
  -3   3  19   11.61    1.26
  -3  -3  19   11.08    0.95
   3  -3 -19   10.75    1.00
  -3   3  18    0.80    0.41
   3   3 -18    1.50    0.48
  -3  -3  18    1.67    0.40
   3  -3 -18    2.33    0.52
  -3  -3  18    1.51    0.40
  -3   3  18    1.20    0.25
  -3   3  17   27.38    1.77
  -3  -3  17   28.08    1.56
  -3   3  17   25.50    1.07
   3   3 -17   26.32    1.74
   3  -3 -17   25.62    1.46
  -3  -3  17   24.32    1.32
  -3  -3  16    0.55    0.29
   3   3 -16    0.50    0.36
  -3  -3  16    0.44    0.30
   3  -3 -16    0.61    0.29
  -3   3  16    0.40    0.16
  -3   3  16    0.74    0.38
   3  -3 -15   30.41    1.51
  -3   3  15   24.34    1.58
   3   3 -15   28.57    1.70
  -3  -3  15   26.55    1.46
  -3   3  15   27.22    1.08
  -3  -3  14    6.45    0.72
  -3   3  14    5.69    0.49
  -3   3  14    6.70    0.81
   3  -3 -14    7.32    0.73
   3   3 -14    5.86    0.80
  -3   3  13    1.68    0.29
   3  -3 -13    1.32    0.40
   3   3 -13    1.44    0.43
  -3   3  13    1.46    0.46
  -3  -3  13    0.87    0.33
  -3   3  12   18.95    0.88
   3   3 -12   18.55    1.27
   3  -3 -12   20.94    1.14
   3   3 -12   19.38    1.06
  -3  -3  12   18.28    1.14
  -3   3  12   19.56    1.27
   3   3 -11   58.62    1.82
  -3   3  11   59.85    1.54
  -3   3  11   61.66    2.14
   3   3 -11   58.29    2.14
  -3  -3  11   59.93    1.99
   3  -3 -11   63.40    1.88
  -3  -3  11   60.36    2.14
  -3   3  11   59.00    1.79
  -3   3  10    9.50    0.36
  -3  -3  10    8.75    0.78
   3   3 -10   10.33    0.76
  -3   3  10   10.22    0.64
   3  -3 -10   10.87    0.76
  -3   3  10    9.53    0.73
   3  -3 -10    9.71    0.38
  -3  -3  10   10.83    0.91
   3   3 -10   10.17    0.89
  -3  -3  10    9.53    0.31
  -3   3  10   10.91    0.88
   3   3  -9   19.56    1.03
   3  -3  -9   19.83    0.61
  -3  -3   9   19.08    0.50
  -3   3   9   18.79    1.02
  -3   3   9   20.68    0.91
  -3  -3   9   19.81    1.10
   3  -3  -9   22.76    1.03
  -3  -3   9   18.83    1.15
  -3   3   9   18.78    1.10
   3   3  -9   20.30    1.18
  -3   3   8    0.82    0.26
  -3  -3   8    0.83    0.26
  -3   3   8    0.59    0.18
   3   3  -8    0.46    0.16
   3  -3  -8    1.09    0.27
  -3  -3   8    0.96    0.14
   3  -3  -8    0.61    0.12
  -3  -3   8    0.68    0.27
  -3   3   8    1.03    0.29
   3   3  -8    1.27    0.33
  -3  -3   7    0.78    0.15
  -3   3   7    0.44    0.28
   3   3  -7    0.35    0.19
   3   3  -7    0.86    0.30
  -3   3   7    0.35    0.22
  -3   3   7    0.50    0.18
  -3  -3   7    0.87    0.25
  -3  -3   7    0.61    0.29
   3  -3  -7    0.63    0.21
   3   3  -6   11.13    0.76
  -3  -3   6   10.82    0.77
  -3  -3   6   11.19    0.55
  -3   3   6   10.95    0.67
  -3  -3   6   10.18    0.74
   3  -3  -6   10.72    0.63
   3   3  -6   10.39    0.74
  -3   3   6   10.70    0.73
  -3   3   6   10.47    0.77
   3  -3  -5   28.82    0.98
   3  -3  -5   27.88    0.53
  -3   3   5   28.32    1.12
  -3  -3   5   28.14    1.20
   3   3  -5   29.15    1.22
  -3  -3   5   26.99    1.15
  -3   3   5   28.35    1.27
  -3  -3   5   27.08    0.94
   3   3  -5   30.62    1.20
  -3   3   5   28.74    1.09
  -3   3   4   30.56    1.01
  -3  -3   4   29.06    1.19
  -3  -3   4   29.99    1.00
   3   3  -4   29.45    1.22
   3   3  -4   29.00    1.12
   3  -3  -4   29.83    0.97
  -3   3   4   31.09    1.14
  -3   3   4   30.96    1.10
   3   3  -4   28.85    0.97
   3  -3  -4   30.15    0.98
  -3  -3   4   29.38    1.15
  -3   3   4   31.28    1.33
   3   3  -3    2.26    0.28
  -3   3   3    2.39    0.30
   3   3  -3    2.71    0.38
  -3   3   3    2.25    0.33
  -3  -3   3    2.20    0.33
  -3   3   3    2.67    0.42
   3  -3  -3    2.67    0.29
  -3  -3   3    2.74    0.39
   3   3  -3    2.13    0.30
   3  -3  -3    2.70    0.30
  -3   3   3    3.23    0.33
  -3   3   2   11.64    0.73
  -3  -3   2   10.79    0.63
  -3   3   2   12.33    0.85
   3  -3  -2   11.84    0.59
   3   3  -2   11.88    0.78
  -3  -3   2   11.25    0.70
  -3   3   2   11.15    0.57
   3   3  -2   12.30    0.66
  -3  -3   2   12.60    0.77
  -3  -3   2   12.44    0.67
   3   3  -2   13.13    0.68
   3  -3  -2   11.59    0.51
  -3  -3   1    5.28    0.43
   3   3  -1    6.09    0.57
   3   3  -1    5.14    0.41
  -3   3   1    6.13    0.54
  -3   3   1    5.58    0.36
  -3   3   1    5.76    0.60
   3  -3  -1    4.99    0.30
  -3  -3   1    5.53    0.43
   3   3  -1    4.88    0.44
  -3  -3   1    5.15    0.50
   3  -3  -1    5.59    0.42
  -3  -3   1    5.49    0.50
  -3   3   0    7.97    0.63
  -3  -3   0    8.33    0.63
   3   3   0    7.20    0.55
  -3   3   0    7.87    0.69
  -3  -3   0    7.51    0.55
   3   3   0    7.37    0.62
  -3  -3   0    7.46    0.49
  -3   3   0    7.51    0.33
  -3  -3   0    7.28    0.45
   3  -3   0    6.95    0.29
  -3   3  -1    5.91    0.56
  -3  -3  -1    5.71    0.48
   3   3   1    6.22    0.57
  -3  -3  -1    5.10    0.35
  -3   3  -1    5.40    0.58
   3   3   1    4.71    0.47
  -3  -3  -1    5.56    0.37
  -3  -3  -1    5.09    0.50
  -3  -3  -1    5.33    0.41
  -3   3  -1    5.92    0.56
  -3  -3  -2   65.14    1.37
  -3  -3  -2   64.26    1.19
   3   3   2   62.89    1.79
  -3  -3  -2   63.38    1.74
  -3   3  -2   66.11    1.83
   3   3   2   60.51    1.75
  -3   3  -2   66.33    1.97
  -3   3  -2   64.10    1.86
   3   3   3    2.09    0.35
  -3   3  -3    2.44    0.41
  -3  -3  -3    2.35    0.39
  -3   3  -3    2.84    0.43
   3  -3   3    2.86    0.26
   3   3   3    1.97    0.36
   3  -3   3    2.63    0.43
  -3  -3  -4   14.21    0.86
  -3   3  -4   12.71    0.89
   3   3   4   13.71    0.93
   3   3   4   12.78    0.82
   3  -3   4   13.29    0.93
   3  -3   4   13.30    0.51
  -3   3  -4   13.67    0.91
  -3  -3  -5   42.23    1.50
  -3   3  -5   42.19    1.59
   3  -3   5   43.47    1.71
   3  -3   5   42.91    0.83
   3   3   5   39.47    1.65
   3   3   5   43.24    0.96
  -3   3  -5   40.33    1.61
   3   3   5   44.68    1.54
   3  -3   6    0.69    0.12
   3   3   6    0.72    0.24
   3   3   6    0.32    0.23
  -3   3  -6    1.13    0.34
   3  -3   6    0.63    0.31
  -3  -3  -6    1.26    0.32
   3  -3   6    0.77    0.12
  -3   3  -6    0.99    0.28
   3   3   6    0.82    0.16
   3  -3   7   96.64    2.74
   3   3   7   97.71    2.76
  -3   3  -7   96.99    2.68
  -3  -3  -7   96.65    2.39
   3  -3   7   96.22    1.13
   3  -3   7   97.19    1.41
  -3   3  -7  101.71    2.48
   3   3   7   95.30    2.29
  -3  -3  -8    0.43    0.31
   3   3   8    0.59    0.18
   3  -3   8    0.44    0.12
  -3   3  -8    0.18    0.21
   3   3   8    0.47    0.25
   3  -3   8    0.21    0.24
   3   3   8    0.17    0.24
   3   3   9    0.21    0.24
  -3  -3  -9    0.18    0.30
   3  -3   9   -0.04    0.15
   3  -3   9    0.03    0.35
   3   3   9    0.04    0.09
   3   3   9    0.02    0.33
  -3   3  -9   -0.32    0.30
   3   3  10   -0.26    0.36
   3  -3  10    0.30    0.14
  -3  -3 -10    0.34    0.26
  -3   3 -10    0.19    0.22
   3   3  10    0.41    0.16
   3  -3  10    0.76    0.35
   3  -3  11   -0.17    0.32
   3  -3  11    0.01    0.12
   3   3  11    0.29    0.14
   3   3  11   -0.18    0.31
  -3   3 -11    0.09    0.22
  -3  -3 -11   -0.01    0.26
   3   3  12    3.74    0.67
   3  -3  12    4.26    0.47
  -3  -3 -12    4.03    0.59
  -3   3 -12    4.42    0.67
   3  -3  12    3.94    0.70
   3   3  12    3.92    0.36
  -3   3 -13   57.48    2.44
  -3  -3 -13   62.13    2.30
   3  -3  13   61.23    1.82
   3   3  13   61.76    1.35
   3  -3  13   61.92    2.54
   3  -3  14    2.00    0.37
   3  -3  14    1.63    0.51
  -3   3 -14    2.65    0.60
  -3  -3 -14    3.01    0.60
   3   3  14    2.33    0.59
   3  -3  15    1.92    0.38
  -3  -3 -15    2.20    0.52
  -3   3 -15    2.47    0.56
   3  -3  15    2.41    0.61
   3   3  15    2.99    0.69
   3  -3  16   11.35    1.19
   3   3  16   11.72    1.27
  -3   3 -16   11.72    1.20
  -3  -3 -16   10.76    1.05
   3  -3  16   10.01    0.87
  -3  -3 -17    1.61    0.56
  -3   3 -17    1.68    0.55
   3  -3  17    1.41    0.58
   3  -3  17    1.83    0.42
   3   3  17    1.32    0.55
  -3   3 -18    8.23    1.09
   3  -3  18    9.34    0.91
  -3  -3 -18    9.28    1.06
   3   3  18    9.67    1.23
  -3   3 -19   17.59    1.56
   3  -3  19   19.78    1.35
  -3  -3 -19   17.82    1.44
   3   3  19   19.31    1.72
   3   3  20    0.83    0.45
  -3  -3 -20    0.71    0.52
  -3   3 -20    0.48    0.46
   3  -3  20    0.06    0.27
  -3   3 -21   11.69    1.35
  -3  -3 -21   12.19    1.24
   3  -3  21   12.87    1.18
   3   3  21   13.46    1.51
  -3  -3 -22   11.76    1.26
  -3   3 -22   11.94    1.38
   3   3  22   11.61    1.45
  -3   3 -23    0.09    0.38
  -3  -3 -23   -0.02    0.38
   3   3  23    0.32    0.37
  -3   3 -24    1.11    0.56
  -3  -3 -24    1.59    0.54
  -3  -3 -25    0.29    0.37
  -3   3 -25    0.21    0.32
   3   3  25    0.58    0.44
  -3   3 -26    0.42    0.45
  -3  -3 -26    0.28    0.30
   3   3  27    3.97    0.99
  -3   3 -27    4.46    0.97
  -3   3 -28    0.45    0.42
   3   3  28    1.04    0.66
  -3   3 -29    0.62    0.48
   3   4 -29    0.15    0.39
  -3   4  29   -0.42    0.49
  -3   4  28    0.10    0.41
   3   4 -28    0.69    0.47
  -3  -4  27   -1.02    0.47
  -3   4  27    0.37    0.46
   3   4 -27    0.16    0.42
  -3  -4  26    0.26    0.37
  -3   4  26    1.40    0.60
   3   4 -26    2.19    0.74
   3   4 -25    0.10    0.34
  -3  -4  25    0.28    0.39
  -3   4  25    0.26    0.55
  -3   4  24    7.86    1.23
   3  -4 -24    6.67    0.95
  -3  -4  24    7.90    1.04
   3   4 -24    5.32    1.00
  -3   4  23    0.16    0.36
  -3  -4  23    0.63    0.38
   3  -4 -23    0.20    0.40
   3   4 -23   -0.10    0.33
  -3  -4  23   -0.17    0.40
   3  -4 -22    4.40    0.78
   3   4 -22    4.44    0.87
  -3   4  22    5.53    0.98
  -3  -4  22    2.79    0.55
  -3  -4  22    2.89    0.62
  -3  -4  21    0.59    0.33
   3  -4 -21   -0.08    0.32
   3   4 -21    0.35    0.38
  -3   4  21    0.11    0.34
   3   4 -20    0.68    0.44
   3  -4 -20    0.54    0.35
  -3  -4  20    0.40    0.25
  -3  -4  20    0.55    0.37
  -3   4  20   -0.02    0.35
   3   4 -19   -0.15    0.35
   3  -4 -19    0.74    0.38
  -3  -4  19   -0.30    0.41
  -3  -4  19    0.63    0.30
  -3   4  19    0.18    0.39
   3   4 -18    7.80    1.08
  -3  -4  18    6.43    0.86
  -3  -4  18    8.13    0.78
   3  -4 -18    8.81    0.95
  -3   4  18    8.30    1.08
  -3   4  18    7.98    0.70
  -3   4  17    0.22    0.21
  -3  -4  17   -0.41    0.43
   3  -4 -17    0.19    0.32
  -3   4  17    0.02    0.30
  -3  -4  17    0.27    0.23
   3   4 -17   -0.02    0.29
  -3   4  16   17.77    1.02
  -3   4  16   17.60    1.45
  -3  -4  16   16.93    1.29
   3  -4 -16   15.53    1.19
   3   4 -16   16.00    1.41
  -3  -4  16   16.93    1.03
   3   4 -15    2.23    0.57
  -3  -4  15    2.64    0.54
  -3   4  15    3.26    0.65
  -3   4  15    1.98    0.37
   3  -4 -15    3.60    0.58
  -3   4  14   11.94    0.42
  -3   4  14   12.71    1.19
   3   4 -14   12.97    1.21
  -3   4  14   13.63    0.88
   3  -4 -14   14.06    1.06
  -3  -4  14   13.18    1.11
   3  -4 -13   11.64    0.93
  -3   4  13   11.52    1.09
  -3  -4  13   12.94    1.15
  -3  -4  13   10.61    0.99
   3   4 -13   10.40    0.90
  -3   4  13   11.10    0.80
   3   4 -13   10.29    1.04
   3   4 -12    7.39    0.86
   3  -4 -12    7.42    0.73
   3   4 -12    7.12    0.74
  -3  -4  12    6.37    0.77
  -3   4  12    8.05    0.88
  -3   4  12    7.38    0.66
  -3  -4  12    8.17    0.94
   3   4 -11   12.56    1.09
  -3   4  11   12.28    0.83
  -3   4  11   12.90    1.07
   3   4 -11   12.35    0.96
  -3  -4  11   12.14    1.00
  -3  -4  11   13.03    1.10
   3  -4 -11   12.74    0.55
   3  -4 -11   13.37    0.93
  -3  -4  11   11.85    0.36
  -3  -4  10   17.83    0.54
   3   4 -10   18.41    1.26
  -3   4  10   18.83    1.02
   3  -4 -10   17.65    0.71
   3  -4 -10   16.90    0.99
   3   4 -10   17.75    1.13
  -3   4  10   18.53    1.24
  -3  -4  10   17.34    1.17
  -3  -4  10   17.09    1.21
  -3   4   9    8.63    0.71
   3   4  -9    8.83    0.86
   3  -4  -9    9.36    0.55
   3  -4  -9    9.71    0.74
  -3   4   9    9.58    0.88
   3   4  -9    8.86    0.82
  -3  -4   9    9.24    0.86
  -3  -4   9    9.12    0.88
  -3  -4   9    8.99    0.45
   3  -4  -8   11.75    0.65
   3  -4  -8   13.50    0.84
  -3  -4   8   12.37    0.95
  -3   4   8   12.79    0.96
   3   4  -8   13.70    0.99
  -3  -4   8   13.12    1.02
  -3   4   8   13.00    0.86
   3   4  -8   13.01    0.99
  -3  -4   8   12.48    0.60
  -3  -4   7   18.15    1.14
  -3   4   7   16.93    1.06
   3  -4  -7   17.03    0.93
   3  -4  -7   15.65    0.79
  -3   4   7   16.26    0.96
  -3  -4   7   18.20    1.15
   3   4  -7   16.30    1.08
  -3   4   7   16.89    1.12
   3   4  -7   16.39    1.07
   3   4  -6   53.47    1.85
   3  -4  -6   54.03    1.58
  -3   4   6   53.50    1.79
  -3   4   6   53.68    2.00
   3   4  -6   51.90    1.89
  -3  -4   6   52.58    1.88
  -3  -4   6   56.03    1.94
  -3   4   6   54.69    1.76
   3  -4  -5    2.23    0.34
   3   4  -5    2.45    0.45
  -3  -4   5    1.79    0.36
  -3  -4   5    2.40    0.42
  -3   4   5    1.59    0.33
  -3   4   5    3.00    0.51
   3   4  -5    2.40    0.41
  -3   4   5    1.97    0.36
   3   4  -4   20.69    0.90
  -3  -4   4   19.86    1.12
  -3   4   4   19.47    1.08
   3   4  -4   20.75    1.19
  -3   4   4   19.42    0.98
  -3   4   4   18.66    1.19
   3   4  -4   21.41    1.09
  -3  -4   4   20.85    1.10
   3  -4  -4   19.68    0.94
   3   4  -3    0.25    0.20
   3  -4  -3    0.52    0.20
  -3   4   3    0.41    0.20
   3   4  -3    0.06    0.12
  -3  -4   3    0.09    0.22
  -3   4   3    0.28    0.16
  -3  -4   3    0.14    0.16
  -3  -4   3    0.18    0.23
  -3   4   3    0.45    0.24
   3   4  -3    0.50    0.19
   3   4  -2    0.75    0.21
   3  -4  -2    0.83    0.20
   3   4  -2    0.87    0.26
  -3   4   2    1.46    0.38
  -3  -4   2    0.80    0.22
  -3  -4   2    1.42    0.30
  -3   4   2    0.92    0.20
  -3   4   2    1.15    0.31
  -3  -4   2    1.10    0.29
   3  -4  -2    1.12    0.20
   3   4  -2    1.14    0.25
   3   4  -1    6.35    0.67
   3   4  -1    7.06    0.59
  -3  -4   1    7.25    0.66
  -3   4   1    6.75    0.67
  -3   4   1    7.11    0.45
  -3  -4   1    6.17    0.54
   3   4  -1    5.72    0.54
  -3  -4   1    7.21    0.68
   3  -4  -1    6.91    0.42
  -3   4   1    7.01    0.78
   3  -4  -1    6.03    0.53
  -3   4   0  239.05    2.19
  -3   4   0  237.00    4.27
   3  -4   0  232.48    3.18
  -3  -4   0  236.26    3.71
  -3  -4   0  235.04    3.48
  -3   4   0  237.01    3.82
   3  -4   0  230.98    2.10
  -3  -4   0  235.43    3.13
   3   4   0  229.54    3.92
   3   4   0  227.62    3.39
  -3   4  -1    9.24    0.37
  -3   4  -1   11.07    0.89
   3   4   1    9.38    0.82
  -3   4  -1   10.86    0.86
  -3  -4  -1   10.69    0.76
   3  -4   1    8.64    0.35
  -3  -4  -1   10.22    0.64
  -3  -4  -1   10.41    0.81
  -3   4  -1    9.52    0.88
   3   4   1    9.60    0.74
   3   4   2    9.11    0.79
  -3  -4  -2    9.83    0.70
  -3   4  -2    9.81    0.85
  -3   4  -2   10.19    0.90
  -3   4  -2   10.21    0.87
   3  -4   2   10.96    0.89
  -3  -4  -2    9.39    0.50
  -3  -4  -2    9.67    0.59
  -3  -4  -2   10.26    0.80
   3   4   2    9.40    0.78
  -3   4  -3    1.92    0.43
  -3  -4  -3    1.18    0.33
   3   4   3    1.50    0.36
  -3   4  -3    1.47    0.38
   3  -4   3    1.15    0.32
  -3  -4  -3    2.08    0.36
   3   4   3    1.18    0.33
  -3  -4  -3    1.69    0.22
  -3   4  -3    1.76    0.41
  -3  -4  -4    6.19    0.65
   3  -4   4    7.03    0.45
   3   4   4    5.98    0.68
   3   4   4    5.94    0.65
  -3   4  -4    5.97    0.68
   3  -4   4    5.11    0.66
  -3  -4  -5    4.26    0.58
   3  -4   5    4.37    0.34
   3   4   5    5.06    0.62
  -3   4  -5    4.85    0.64
   3   4   5    4.95    0.66
   3  -4   5    5.34    0.70
   3   4   6  138.98    3.42
   3  -4   6  143.32    3.48
  -3  -4  -6  135.60    3.00
   3   4   6  137.31    3.08
   3  -4   6  135.81    1.68
  -3   4  -6  141.20    3.42
   3   4   7    0.19    0.25
   3  -4   7    0.06    0.08
   3   4   7   -0.06    0.27
  -3   4  -7    0.11    0.23
   3  -4   7   -0.22    0.32
  -3  -4  -7    0.19    0.25
   3   4   8    4.38    0.32
   3  -4   8    4.21    0.25
   3   4   8    4.40    0.68
  -3  -4  -8    4.79    0.62
   3  -4   8    3.52    0.61
   3  -4   8    4.36    0.28
  -3   4  -8    4.76    0.69
   3  -4   8    3.71    0.22
   3   4   8    4.01    0.57
  -3   4  -9    3.40    0.60
   3  -4   9    2.93    0.27
   3   4   9    3.06    0.53
   3   4   9    2.49    0.51
   3  -4   9    2.43    0.59
   3   4   9    2.86    0.27
   3  -4   9    2.72    0.17
  -3  -4  -9    3.38    0.57
   3   4  10    9.06    0.51
   3  -4  10    9.21    0.52
  -3  -4 -10   11.39    0.98
   3   4  10    9.58    0.87
   3   4  10    8.41    0.96
  -3   4 -10    9.70    1.02
   3  -4  10    9.40    1.00
  -3   4 -11    0.24    0.35
   3   4  11   -0.01    0.27
   3   4  11    0.06    0.24
   3  -4  11   -0.10    0.32
   3  -4  11    0.02    0.12
  -3  -4 -11   -0.05    0.27
   3  -4  12   36.44    1.21
   3  -4  12   34.74    2.00
  -3   4 -12   33.88    1.97
   3   4  12   37.08    2.10
  -3  -4 -12   37.82    1.80
   3   4  12   37.86    1.76
   3  -4  13    0.08    0.13
   3   4  13    0.09    0.21
   3  -4  13    0.45    0.41
  -3   4 -13   -0.10    0.39
  -3  -4 -13    0.04    0.28
   3   4  13    0.57    0.43
   3   4  14    6.04    0.92
   3  -4  14    4.63    0.83
   3   4  14    5.57    0.72
  -3   4 -14    4.41    0.78
   3  -4  14    4.62    0.51
  -3  -4 -14    4.99    0.74
   3  -4  15    6.40    0.97
   3   4  15    6.50    0.79
  -3   4 -15    6.00    0.95
  -3  -4 -15    5.31    0.80
   3   4  15    5.91    0.96
   3  -4  15    7.40    0.67
  -3   4 -16    0.09    0.39
   3   4  16   -0.03    0.21
   3   4  16    0.97    0.49
  -3  -4 -16    0.53    0.36
   3  -4  16    0.33    0.40
   3  -4  16    0.23    0.21
   3   4  17    7.71    0.87
   3  -4  17    9.94    1.19
   3   4  17    8.76    1.17
  -3   4 -17    8.52    1.14
  -3  -4 -17    9.69    1.08
   3   4  18    4.29    0.90
  -3   4 -18    4.07    0.84
  -3  -4 -18    3.76    0.74
   3  -4  18    5.14    0.92
   3   4  18    4.57    0.69
   3  -4  19    5.62    0.99
  -3  -4 -19    5.18    0.86
   3   4  19    6.23    1.08
  -3   4 -19    5.74    1.01
   3   4  19    6.07    0.80
  -3   4 -20    0.53    0.48
  -3  -4 -20    0.35    0.44
   3   4  20    0.39    0.34
   3   4  20    0.26    0.35
  -3   4 -21    0.41    0.46
   3   4  21    0.11    0.37
  -3  -4 -21    0.13    0.36
  -3   4 -22    0.90    0.48
  -3  -4 -22    0.05    0.36
   3   4  22    0.32    0.51
  -3  -4 -23    0.60    0.42
   3   4  23    0.61    0.55
  -3   4 -23    0.59    0.52
   3   4  24    0.75    0.53
   3  -4  24    0.57    0.42
  -3   4 -24   -0.13    0.45
  -3  -4 -24    1.63    0.60
  -3   4 -25    0.70    0.54
   3   4  25    0.75    0.56
   3  -4  25    0.20    0.35
  -3  -4 -25    0.77    0.38
  -3  -4 -26    0.15    0.43
  -3   4 -26    0.72    0.39
   3   4  26    0.84    0.63
  -3   4 -27    0.52    0.50
   3   4  27    0.53    0.56
  -3  -5  28    0.01    0.33
  -3   5  28   -0.11    0.56
   3   5 -28    0.40    0.38
  -3   5  27    1.15    0.50
  -3  -5  27   -0.08    0.39
   3   5 -27    0.33    0.49
   3  -5 -27    0.15    0.38
  -3  -5  26    3.83    0.85
   3  -5 -26    5.61    0.92
   3   5 -26    4.82    1.04
   3  -5 -25    0.30    0.39
  -3  -5  25   -0.09    0.40
   3   5 -25    0.51    0.58
  -3   5  25    0.49    0.42
   3  -5 -24    0.21    0.36
  -3  -5  24    0.04    0.45
  -3   5  24    1.36    0.67
   3   5 -24    0.77    0.51
   3   5 -23    0.78    0.60
  -3   5  23    0.23    0.44
  -3  -5  23   -0.37    0.47
   3  -5 -23    0.70    0.43
  -3  -5  22    0.41    0.39
   3   5 -22    0.55    0.54
   3  -5 -22    0.40    0.38
  -3   5  22    0.45    0.50
   3  -5 -21    0.31    0.38
  -3  -5  21   -0.16    0.44
   3   5 -21    0.63    0.48
  -3   5  21    1.50    0.71
   3  -5 -20   19.99    1.52
  -3   5  20   23.89    1.97
   3   5 -20   20.07    1.83
  -3  -5  20   20.31    1.68
  -3   5  19    1.26    0.59
  -3  -5  19    0.80    0.51
   3  -5 -19    0.51    0.38
   3   5 -19    1.88    0.68
   3  -5 -18   12.16    1.15
   3   5 -18   13.08    1.43
  -3   5  18   12.50    0.99
  -3  -5  18   11.80    1.24
  -3   5  18   12.66    1.39
  -3  -5  18   12.65    0.95
  -3  -5  17   10.45    1.18
   3  -5 -17   10.12    1.03
  -3   5  17   10.41    0.90
  -3   5  17   10.61    1.25
  -3  -5  17    9.50    0.79
   3   5 -17   10.99    1.29
   3  -5 -16    0.08    0.32
  -3   5  16    0.04    0.40
  -3  -5  16   -0.20    0.34
  -3   5  16    0.07    0.19
   3   5 -16   -0.16    0.31
  -3   5  15    5.92    0.69
   3   5 -15    6.78    0.98
  -3  -5  15    5.21    0.81
   3  -5 -15    6.57    0.81
  -3  -5  15    7.16    1.01
  -3   5  15    6.88    0.99
   3   5 -14   17.41    1.29
   3  -5 -14   16.72    1.22
  -3   5  14   16.03    1.09
  -3   5  14   16.82    1.43
   3   5 -14   15.98    1.43
  -3  -5  14   16.57    1.36
  -3  -5  14   15.57    1.37
   3  -5 -13   14.85    1.10
  -3   5  13   14.02    1.02
  -3  -5  13   15.72    1.35
   3   5 -13   12.65    1.11
   3   5 -13   12.35    1.23
  -3  -5  13   12.11    1.16
  -3   5  13   15.21    1.32
   3  -5 -12   23.82    1.33
   3  -5 -12   25.00    0.91
  -3  -5  12   22.82    1.52
  -3  -5  12   25.30    1.64
   3   5 -12   23.54    1.47
  -3   5  12   22.54    1.57
   3   5 -12   23.39    1.62
  -3   5  12   24.51    1.34
  -3  -5  11   20.35    1.43
   3   5 -11   21.54    1.52
  -3   5  11   19.50    1.41
  -3   5  11   20.13    1.22
   3  -5 -11   20.30    0.87
  -3  -5  11   18.89    1.40
   3   5 -11   18.78    1.31
   3  -5 -11   20.60    1.23
   3   5 -10    0.68    0.34
  -3  -5  10    0.10    0.28
   3  -5 -10    0.01    0.14
   3   5 -10    0.15    0.27
  -3   5  10    0.61    0.31
   3  -5 -10    0.34    0.24
  -3   5  10    0.18    0.24
  -3  -5  10    0.11    0.35
  -3  -5   9    5.56    0.76
  -3  -5   9    5.16    0.43
   3  -5  -9    5.25    0.61
   3  -5  -9    5.32    0.50
  -3   5   9    5.44    0.65
  -3  -5   9    5.54    0.75
   3   5  -9    5.45    0.73
   3   5  -9    4.98    0.69
  -3   5   9    5.04    0.70
   3   5  -8    0.13    0.29
   3   5  -8    0.67    0.34
   3  -5  -8    0.27    0.18
  -3   5   8    0.78    0.36
  -3  -5   8    0.70    0.38
  -3   5   8    0.57    0.28
   3  -5  -8    0.86    0.34
  -3  -5   8    0.29    0.25
   3   5  -7    5.05    0.70
  -3   5   7    4.39    0.60
   3  -5  -7    6.26    0.65
  -3  -5   7    5.28    0.71
  -3  -5   7    5.31    0.72
  -3   5   7    5.29    0.66
   3  -5  -7    4.69    0.49
   3   5  -7    5.67    0.70
  -3   5   6   65.23    2.20
   3  -5  -6   64.88    1.88
   3   5  -6   65.82    2.25
  -3  -5   6   61.11    2.24
  -3   5   6   68.41    2.21
   3  -5  -6   65.17    1.94
  -3  -5   6   65.54    2.32
   3   5  -6   65.78    2.37
   3  -5  -5   17.76    1.02
   3   5  -5   19.48    1.20
  -3  -5   5   18.62    1.23
  -3  -5   5   18.60    1.20
   3  -5  -5   17.33    1.01
  -3   5   5   19.29    1.12
   3   5  -5   19.60    1.32
  -3   5   5   17.86    1.17
   3   5  -5   18.30    0.91
  -3   5   4    6.85    0.64
  -3  -5   4    6.86    0.73
   3   5  -4    7.13    0.71
   3   5  -4    8.25    0.86
   3   5  -4    6.77    0.57
  -3  -5   4    5.97    0.68
   3  -5  -4    7.14    0.65
  -3  -5   4    8.17    0.82
  -3   5   4    7.99    0.80
   3  -5  -3   10.57    0.78
   3   5  -3   12.45    0.91
  -3  -5   3    9.92    0.87
  -3  -5   3   10.46    0.85
  -3   5   3   12.28    0.98
   3   5  -3   10.70    1.00
   3   5  -3   10.57    0.73
  -3  -5   3   10.37    0.90
  -3   5   3   10.98    0.75
  -3   5   2   13.02    1.02
  -3   5   2   15.70    0.82
  -3  -5   2   15.94    1.08
   3   5  -2   14.82    0.88
  -3  -5   2   16.01    1.02
  -3  -5   2   16.98    1.13
   3  -5  -2   16.29    0.97
   3   5  -2   17.79    1.23
   3   5  -2   17.26    1.05
   3  -5  -1   33.51    1.38
  -3  -5   1   32.60    1.40
   3   5  -1   34.35    1.69
  -3   5   1   34.20    1.65
  -3   5   1   32.88    1.07
   3  -5  -1   34.23    1.06
   3   5  -1   33.15    1.38
  -3  -5   1   34.66    1.55
  -3  -5   1   36.35    1.64
  -3   5   0   14.26    1.08
   3   5   0   14.07    1.11
  -3  -5   0   14.43    0.90
   3  -5   0   14.66    0.63
  -3  -5   0   16.04    1.04
   3   5   0   13.83    0.92
  -3   5   0   15.01    0.64
  -3  -5   0   15.35    1.07
   3  -5   0   14.02    0.91
  -3  -5  -1    1.77    0.39
   3  -5   1    1.97    0.21
  -3   5  -1    2.08    0.46
   3  -5   1    2.27    0.46
   3   5   1    1.50    0.39
   3   5   1    1.97    0.39
  -3  -5  -1    1.44    0.33
   3  -5   1    1.28    0.30
  -3  -5  -1    2.26    0.37
  -3   5  -1    1.92    0.21
  -3  -5  -2    1.20    0.33
  -3   5  -2    1.72    0.39
  -3  -5  -2    1.71    0.24
  -3   5  -2    1.63    0.16
  -3  -5  -2    1.77    0.32
  -3  -5  -2    1.71    0.36
   3  -5   2    0.95    0.30
  -3   5  -2    2.18    0.50
   3   5   2    1.69    0.42
   3   5   2    1.91    0.40
   3  -5   2    1.47    0.15
  -3  -5  -3   -0.03    0.16
  -3   5  -3    0.60    0.36
  -3  -5  -3    0.27    0.19
   3   5   3    0.14    0.22
   3  -5   3    0.30    0.27
  -3   5  -3    0.40    0.31
  -3  -5  -3    0.27    0.12
  -3  -5  -3    0.36    0.32
   3   5   3   -0.07    0.32
   3  -5   4   38.78    1.92
   3   5   4   38.59    1.81
   3   5   4   35.80    1.73
  -3   5  -4   39.52    1.84
  -3  -5  -4   39.00    1.73
  -3  -5  -4   37.93    1.46
  -3   5  -4   36.36    1.83
   3  -5   5   19.43    1.37
  -3   5  -5   20.43    1.36
  -3  -5  -5   19.26    1.25
  -3   5  -5   19.45    1.37
   3   5   5   18.39    1.29
   3  -5   5   19.44    0.82
   3   5   5   18.68    1.28
  -3   5  -6    2.06    0.50
   3   5   6    2.82    0.51
   3  -5   6    2.36    0.58
   3  -5   6    2.57    0.28
  -3  -5  -6    2.78    0.52
   3   5   6    2.26    0.47
  -3   5  -7    0.10    0.23
  -3  -5  -7    0.01    0.25
   3  -5   7    0.31    0.12
   3  -5   7    0.16    0.25
   3   5   7    0.03    0.30
   3   5   7    0.11    0.26
   3   5   8    0.27    0.28
  -3  -5  -8    1.06    0.41
   3   5   8    0.54    0.23
   3  -5   8    0.48    0.11
  -3   5  -8    0.47    0.29
   3  -5   9    0.73    0.12
   3   5   9    0.52    0.25
   3  -5   9    0.92    0.37
   3   5   9    0.37    0.31
  -3  -5  -9    1.68    0.53
  -3   5  -9    0.89    0.38
   3   5  10    1.00    0.38
  -3  -5 -10    2.43    0.55
  -3   5 -10    1.87    0.53
   3   5  10    2.02    0.56
   3  -5  10    1.80    0.57
  -3  -5 -11   23.93    1.52
   3  -5  11   27.45    1.86
   3   5  11   27.81    1.87
  -3   5 -11   24.52    1.76
   3   5  11   23.11    1.48
   3  -5  12    4.94    0.85
  -3  -5 -12    4.46    0.71
   3   5  12    5.19    0.72
   3   5  12    5.39    0.87
  -3   5 -12    6.17    0.96
  -3  -5 -13   10.37    1.05
   3   5  13   10.58    1.05
  -3   5 -13   10.17    1.20
   3  -5  13    9.79    1.20
   3   5  13   10.59    1.23
  -3   5 -14    5.81    0.94
   3   5  14    5.67    0.79
   3  -5  14    6.47    0.99
  -3  -5 -14    6.41    0.86
   3   5  14    7.56    1.08
  -3  -5 -15    0.90    0.45
   3  -5  15    1.09    0.56
   3   5  15    0.29    0.37
   3   5  15    0.77    0.34
  -3   5 -15    0.68    0.40
   3   5  16    7.87    1.14
   3   5  16    7.41    0.89
  -3  -5 -16    8.07    0.98
  -3   5 -16    8.75    1.19
   3  -5  16    7.85    1.11
   3  -5  17    0.74    0.46
   3   5  17    1.04    0.40
  -3   5 -17    0.74    0.41
   3   5  17    1.06    0.54
  -3  -5 -17    0.56    0.46
   3  -5  18   19.44    1.78
  -3   5 -18   18.46    1.76
   3   5  18   18.94    1.46
  -3  -5 -18   20.02    1.61
   3   5  18   20.31    1.88
   3   5  19   -0.17    0.26
   3   5  19    1.21    0.53
   3  -5  19    0.36    0.56
  -3  -5 -19    0.82    0.47
  -3   5 -19    0.60    0.47
  -3  -5 -20    0.93    0.41
   3   5  20    0.97    0.59
   3  -5  20    0.29    0.40
  -3   5 -20    0.86    0.44
   3   5  21    0.87    0.64
  -3   5 -21    0.48    0.46
  -3  -5 -21    1.63    0.57
  -3   5 -22    6.25    1.15
  -3  -5 -22    6.48    1.03
   3   5  22    6.22    1.17
   3  -5  22    7.18    1.16
   3  -5  23   -0.11    0.43
   3   5  23    0.54    0.57
  -3  -5 -23    0.72    0.52
  -3   5 -23    0.31    0.42
   3  -5  24    3.38    0.86
  -3   5 -24    2.19    0.73
  -3  -5 -24    3.14    0.77
   3   5  24    2.42    0.75
   3   5  25    0.09    0.33
   3  -5  25    0.39    0.42
  -3   5 -25    1.01    0.63
  -3  -5 -25    0.76    0.50
  -3   5 -26   -0.19    0.44
   3  -5  26    0.60    0.45
   3  -6 -28    0.00    0.32
  -3  -6  28   -0.65    0.56
  -3  -6  27    3.57    0.91
   3  -6 -27    3.57    0.82
   3   6 -26    0.20    0.42
  -3   6  26    0.03    0.40
   3  -6 -26    0.69    0.46
  -3   6  25   -0.12    0.45
   3  -6 -25   -0.01    0.34
   3   6 -25   -0.27    0.36
  -3  -6  25    0.33    0.41
  -3  -6  24    2.73    0.79
   3  -6 -24    2.99    0.70
   3   6 -24    3.60    0.93
  -3   6  24    2.60    0.85
  -3   6  23    3.54    0.97
   3  -6 -23    2.60    0.66
  -3  -6  23    2.55    0.76
   3   6 -23    1.85    0.76
  -3   6  22    1.18    0.57
  -3  -6  22    0.37    0.42
   3  -6 -22    1.16    0.48
   3   6 -22    1.48    0.65
  -3   6  21    3.09    0.84
   3  -6 -21    3.24    0.71
   3   6 -21    2.37    0.75
  -3  -6  21    1.09    0.49
  -3   6  20   -0.10    0.39
  -3  -6  20   -0.01    0.49
   3  -6 -20    0.57    0.42
   3   6 -20    0.48    0.45
   3  -6 -19    0.57    0.39
  -3   6  19    1.17    0.60
  -3  -6  19    0.22    0.38
   3   6 -19    0.16    0.37
   3   6 -18    0.96    0.51
   3  -6 -18    2.04    0.60
  -3  -6  18    1.35    0.54
  -3   6  18    1.04    0.52
  -3   6  17    2.47    0.51
   3   6 -17    1.71    0.63
   3  -6 -17    1.83    0.52
  -3  -6  17    2.33    0.64
  -3   6  17    2.68    0.74
  -3   6  16    1.69    0.62
   3   6 -16    1.28    0.45
  -3   6  16    1.16    0.39
  -3  -6  16    1.64    0.57
  -3  -6  16    1.19    0.54
   3  -6 -16    1.70    0.50
  -3   6  15    0.39    0.43
   3   6 -15    0.62    0.46
  -3  -6  15    1.41    0.59
  -3  -6  15    0.53    0.35
  -3   6  15    0.50    0.30
   3  -6 -15    0.88    0.44
  -3   6  14    1.98    0.62
  -3  -6  14    3.23    0.76
   3   6 -14    3.07    0.65
  -3   6  14    1.87    0.46
  -3  -6  14    2.61    0.64
   3   6 -14    3.49    0.78
   3  -6 -14    2.28    0.54
   3  -6 -13    0.86    0.36
  -3  -6  13    1.31    0.51
  -3   6  13    0.19    0.27
  -3  -6  13   -0.03    0.32
   3   6 -13    0.78    0.40
   3   6 -13    0.68    0.40
  -3   6  13    0.07    0.30
   3   6 -12    0.04    0.31
  -3  -6  12    0.07    0.39
   3  -6 -12    0.88    0.37
  -3   6  12    0.76    0.39
   3  -6 -12    0.52    0.22
   3   6 -12    0.87    0.36
  -3   6  12    1.11    0.50
  -3  -6  12    0.48    0.35
   3   6 -11   15.31    1.30
   3  -6 -11   18.36    0.98
   3  -6 -11   15.36    1.15
  -3  -6  11   18.15    1.49
  -3   6  11   21.41    1.60
  -3   6  11   18.12    1.29
  -3  -6  11   18.88    1.50
   3   6 -11   17.89    1.47
   3  -6 -10    5.00    0.54
  -3   6  10    4.35    0.67
  -3  -6  10    5.16    0.81
   3  -6 -10    5.98    0.71
   3   6 -10    3.83    0.69
  -3  -6  10    4.59    0.78
  -3   6  10    5.60    0.82
   3   6 -10    4.61    0.75
   3  -6  -9    5.99    0.73
  -3  -6   9    4.54    0.77
   3   6  -9    5.36    0.81
  -3   6   9    5.24    0.74
   3  -6  -9    5.13    0.58
  -3   6   9    5.69    0.80
   3   6  -9    5.28    0.79
  -3  -6   9    5.42    0.83
  -3   6   8    7.81    0.88
   3   6  -8    9.52    1.02
  -3   6   8    7.54    0.87
   3  -6  -8    8.59    0.75
   3   6  -8    8.74    0.98
  -3  -6   8    7.70    0.95
  -3  -6   8    9.51    1.00
   3  -6  -8    9.42    0.87
  -3   6   7    0.37    0.31
  -3   6   7   -0.02    0.28
   3   6  -7    0.76    0.41
  -3  -6   7    0.34    0.32
   3  -6  -7    0.55    0.31
  -3  -6   7    0.34    0.39
   3   6  -7    0.69    0.35
   3  -6  -7    0.72    0.32
  -3   6   6    6.42    0.81
   3  -6  -6    5.72    0.67
  -3  -6   6    4.52    0.75
   3   6  -6    5.86    0.84
   3   6  -6    5.54    0.74
   3  -6  -6    5.05    0.60
  -3  -6   6    5.52    0.78
  -3   6   6    5.35    0.67
   3   6  -5   74.76    2.79
  -3  -6   5   70.18    2.61
  -3  -6   5   70.47    2.54
  -3   6   5   72.37    2.61
   3  -6  -5   72.30    2.27
   3  -6  -5   72.44    2.25
   3   6  -5   68.94    2.45
  -3  -6   5   72.74    2.57
  -3   6   5   72.65    2.27
   3   6  -5   71.40    1.93
  -3  -6   4    0.62    0.30
  -3   6   4    0.90    0.30
   3   6  -4    0.80    0.34
   3   6  -4    1.31    0.29
   3   6  -4    0.88    0.39
   3  -6  -4    0.74    0.35
   3  -6  -4    1.47    0.39
  -3  -6   4    1.39    0.45
  -3   6   4    0.99    0.38
  -3  -6   4    1.13    0.44
   3  -6  -3   16.92    1.10
  -3   6   3   15.24    1.24
   3   6  -3   14.93    1.26
  -3  -6   3   16.22    1.21
   3  -6  -3   15.79    1.13
  -3  -6   3   16.20    1.19
   3   6  -3   15.29    1.13
   3   6  -3   15.15    0.94
  -3   6   3   16.16    0.95
  -3  -6   3   14.86    1.15
  -3  -6   2    8.52    0.82
   3  -6  -2    7.94    0.81
  -3   6   2    9.86    1.00
   3   6  -2    8.37    0.72
  -3  -6   2    9.43    0.93
  -3   6   2    7.98    0.61
   3   6  -2    9.08    0.98
  -3  -6   2    9.11    0.92
   3  -6  -2    8.69    0.80
  -3  -6   1    0.18    0.22
  -3  -6   1   -0.32    0.42
  -3  -6   1   -0.07    0.27
   3   6  -1   -0.03    0.20
   3  -6  -1    0.08    0.30
  -3   6   1   -0.01    0.24
   3  -6  -1   -0.05    0.27
   3   6  -1    0.15    0.27
  -3   6   1    0.01    0.17
   3  -6   0   19.24    1.36
   3   6   0   19.32    1.16
   3   6   0   21.71    1.50
   3  -6   0   19.29    1.18
  -3   6   0   20.52    0.83
  -3  -6   0   20.47    1.21
  -3   6   0   20.49    1.43
  -3  -6   0   19.06    1.25
   3  -6   0   19.20    0.82
  -3  -6   0   19.45    1.32
   3   6   1   35.63    1.64
   3   6   1   37.07    1.97
  -3   6  -1   37.46    0.99
  -3  -6  -1   37.16    1.59
   3  -6   1   36.59    1.91
  -3   6  -1   37.97    1.94
  -3  -6  -1   39.05    1.75
   3  -6   1   33.79    0.97
  -3  -6  -1   37.85    1.84
   3  -6   1   38.60    1.68
  -3  -6  -2    2.40    0.44
   3   6   2    3.06    0.54
   3  -6   2    2.62    0.55
  -3  -6  -2    2.43    0.53
  -3   6  -2    3.46    0.63
  -3   6  -2    2.70    0.24
   3   6   2    3.16    0.59
  -3  -6  -2    3.17    0.52
  -3  -6  -2    2.96    0.34
   3  -6   2    2.07    0.42
   3   6   3    2.29    0.54
  -3  -6  -3    1.80    0.43
  -3   6  -3    2.75    0.55
  -3   6  -3    2.20    0.49
   3  -6   3    1.75    0.46
  -3  -6  -3    2.14    0.37
  -3  -6  -3    3.33    0.62
  -3  -6  -3    2.39    0.29
   3   6   3    2.63    0.52
  -3   6  -4    1.49    0.48
  -3  -6  -4    1.64    0.33
  -3   6  -4    1.84    0.48
   3  -6   4    1.28    0.43
   3   6   4    2.09    0.53
   3   6   4    1.01    0.34
  -3  -6  -4    1.06    0.31
  -3  -6  -4    1.61    0.43
   3  -6   5    2.00    0.32
  -3  -6  -5    1.44    0.47
   3   6   5    1.47    0.46
   3   6   5    0.98    0.37
  -3   6  -5    1.09    0.46
   3  -6   5    1.94    0.54
  -3   6  -5    1.19    0.44
   3   6   6    1.12    0.40
   3  -6   6    1.24    0.26
   3   6   6    1.90    0.55
  -3  -6  -6    2.46    0.57
  -3   6  -6    1.73    0.52
   3  -6   6    1.68    0.56
  -3  -6  -7   31.05    1.73
   3  -6   7   30.93    1.95
   3   6   7   30.31    1.79
   3  -6   7   32.75    1.06
  -3   6  -7   30.67    1.92
   3   6   7   33.51    1.96
   3   6   8    6.24    0.90
   3   6   8    6.65    0.88
   3  -6   8    7.32    0.99
  -3  -6  -8    5.70    0.80
  -3   6  -8    5.04    0.83
   3   6   9    6.05    0.85
   3   6   9    5.34    0.86
  -3  -6  -9    5.20    0.77
   3  -6   9    3.88    0.79
  -3   6  -9    3.74    0.77
   3   6  10    8.52    1.14
  -3   6 -10    7.50    1.05
  -3  -6 -10    9.13    1.01
   3  -6  10    7.98    1.10
   3   6  10    7.86    0.96
   3  -6  11    3.18    0.80
   3   6  11    3.19    0.69
   3   6  11    4.26    0.75
  -3  -6 -11    3.77    0.69
  -3   6 -11    3.13    0.74
  -3   6 -12    2.68    0.66
  -3  -6 -12    2.32    0.57
   3  -6  12    1.80    0.62
   3   6  12    2.59    0.62
   3   6  12    3.09    0.67
   3   6  13    0.27    0.25
   3   6  13   -0.08    0.40
  -3  -6 -13    0.10    0.36
   3  -6  13   -0.04    0.47
  -3   6 -13   -0.11    0.35
   3   6  14    0.50    0.52
   3  -6  14    1.18    0.56
  -3  -6 -14    0.85    0.44
  -3   6 -14    0.68    0.47
   3   6  14    0.57    0.33
  -3  -6 -15    8.23    1.03
   3   6  15    7.09    0.96
   3   6  15    8.60    1.26
  -3   6 -15    7.64    1.19
   3  -6  15    8.36    1.22
   3  -6  16    3.13    0.84
   3   6  16    2.35    0.58
  -3   6 -16    1.66    0.58
   3   6  16    1.84    0.73
  -3  -6 -16    1.93    0.59
  -3  -6 -17    3.76    0.76
  -3   6 -17    3.23    0.79
   3  -6  17    5.49    1.03
   3   6  17    4.75    0.95
   3   6  17    2.87    0.62
  -3  -6 -18   -0.10    0.39
   3  -6  18    0.56    0.53
  -3   6 -18   -0.08    0.36
   3   6  18    0.23    0.38
   3   6  18    0.02    0.39
   3  -6  19    0.60    0.45
   3  -6  19   -0.51    0.48
  -3   6 -19    0.15    0.31
   3   6  19    0.20    0.40
  -3  -6 -19    0.91    0.52
  -3   6 -20    0.00    0.55
   3  -6  20    0.05    0.39
  -3  -6 -20    0.32    0.41
   3  -6  20    0.46    0.48
   3   6  20   -0.14    0.39
  -3   6 -21    2.05    0.75
   3  -6  21    2.64    0.84
  -3  -6 -21    3.13    0.78
   3   6  21    1.07    0.56
   3  -6  21    1.05    0.53
  -3   6 -22    1.59    0.62
  -3  -6 -22    0.93    0.48
   3  -6  22    0.56    0.44
   3   6  22    1.02    0.60
   3   6  23    0.85    0.57
   3  -6  23    1.29    0.64
  -3   6 -23    1.51    0.66
  -3  -6 -23    0.97    0.45
   3   6  24    0.43    0.47
  -3  -6 -24    1.54    0.68
  -3   6 -24    0.88    0.65
   3  -6  24    0.08    0.48
   3  -6  25    0.34    0.49
   3  -6  26    0.12    0.36
   3  -6  27   -0.26    0.46
  -3  -7  27    0.51    0.47
  -3  -7  26    0.36    0.37
   3  -7 -26    1.95    0.73
   3  -7 -25    0.02    0.34
  -3  -7  25    1.28    0.66
  -3   7  25    0.29    0.44
  -3  -7  24   -0.41    0.52
  -3   7  24    0.87    0.54
   3  -7 -24   -0.40    0.34
   3   7 -24    0.67    0.48
  -3  -7  23    1.83    0.70
   3  -7 -23    1.01    0.51
  -3   7  23    2.00    0.77
   3   7 -23    0.80    0.52
   3  -7 -22    0.41    0.36
   3   7 -22    1.29    0.61
  -3   7  22    0.07    0.38
  -3  -7  22    1.58    0.67
   3  -7 -21    2.18    0.66
  -3   7  21    2.27    0.76
  -3  -7  21    2.57    0.74
   3   7 -21    0.87    0.38
  -3   7  20   -0.17    0.35
  -3  -7  20   -0.10    0.43
   3  -7 -20    0.51    0.38
   3   7 -20    0.27    0.41
  -3   7  19    0.71    0.50
  -3  -7  19    0.10    0.39
   3   7 -19    0.62    0.42
   3  -7 -19    0.30    0.32
   3  -7 -18    0.40    0.36
  -3   7  18    0.64    0.53
  -3  -7  18   -0.61    0.48
   3   7 -18   -0.11    0.37
  -3   7  17   16.64    1.70
   3   7 -17   15.93    1.70
  -3  -7  17   15.99    1.64
   3  -7 -17   17.05    1.43
  -3  -7  17   15.17    1.59
   3  -7 -16   -0.25    0.36
  -3   7  16   -0.14    0.32
  -3  -7  16   -0.09    0.40
  -3   7  16    0.49    0.37
  -3  -7  16   -0.17    0.33
  -3   7  15    7.17    0.91
   3   7 -15    7.84    1.19
  -3  -7  15    6.19    1.03
  -3   7  15    7.65    1.12
   3   7 -15    7.46    1.04
   3  -7 -15    6.40    0.90
  -3  -7  15    7.65    1.14
   3   7 -14    0.68    0.46
  -3   7  14    0.90    0.41
  -3  -7  14    0.90    0.50
   3  -7 -14    0.28    0.35
   3   7 -14    0.51    0.38
  -3  -7  14    0.44    0.36
  -3   7  14    0.69    0.46
   3   7 -13    5.20    0.89
   3  -7 -13    5.16    0.78
  -3   7  13    6.77    1.03
  -3  -7  13    6.43    1.01
   3   7 -13    5.12    0.90
  -3  -7  13    5.38    0.95
  -3   7  13    5.32    0.79
   3   7 -12   -0.06    0.38
  -3  -7  12   -0.23    0.35
   3  -7 -12   -0.02    0.26
  -3   7  12    0.05    0.29
   3   7 -12    0.38    0.47
  -3   7  12    0.01    0.35
  -3  -7  12    0.45    0.47
  -3  -7  11   20.04    1.64
  -3   7  11   20.12    1.60
   3   7 -11   18.61    1.62
   3   7 -11   21.94    1.68
  -3   7  11   17.69    1.42
  -3  -7  11   20.02    1.67
   3  -7 -11   19.77    1.37
  -3  -7  10    9.11    1.12
   3   7 -10    8.50    1.07
   3   7 -10   10.89    1.20
   3  -7 -10    9.15    0.80
  -3  -7  10    7.65    1.02
  -3   7  10    9.67    1.08
   3  -7 -10   10.02    0.98
  -3   7  10    9.75    1.07
  -3   7   9    0.19    0.30
   3   7  -9    0.09    0.35
  -3  -7   9    0.69    0.41
   3  -7  -9    0.39    0.28
  -3   7   9    0.19    0.27
   3   7  -9    0.10    0.30
   3  -7  -9    0.37    0.28
  -3  -7   9    0.10    0.38
   3  -7  -8    0.42    0.36
   3   7  -8    0.09    0.39
  -3  -7   8   -0.03    0.36
  -3  -7   8   -0.06    0.38
   3  -7  -8    0.25    0.21
   3   7  -8    0.44    0.44
  -3   7   8    0.07    0.25
  -3   7   8   -0.24    0.43
   3   7  -7    0.27    0.37
   3  -7  -7    0.01    0.23
  -3   7   7   -0.06    0.27
  -3   7   7   -0.29    0.33
  -3  -7   7   -0.19    0.32
  -3  -7   7    0.21    0.31
   3   7  -7   -0.49    0.45
  -3  -7   7   -0.39    0.39
   3  -7  -7    0.01    0.24
  -3  -7   6    0.35    0.31
   3   7  -6    0.39    0.35
  -3  -7   6    0.12    0.34
   3   7  -6    0.20    0.38
  -3   7   6   -0.19    0.34
   3  -7  -6    0.25    0.24
  -3  -7   6    0.32    0.36
   3  -7  -6    0.16    0.27
  -3   7   6    0.14    0.24
   3  -7  -5   10.80    0.98
  -3   7   5    9.47    1.06
  -3  -7   5    9.99    1.06
   3   7  -5   11.07    1.21
  -3  -7   5   11.50    1.19
   3   7  -5   11.83    1.13
  -3  -7   5    9.58    1.06
   3  -7  -5   10.71    0.98
  -3   7   5    9.80    0.88
  -3   7   4   18.05    1.44
   3  -7  -4   19.11    1.28
   3   7  -4   17.60    1.34
   3  -7  -4   16.68    1.25
   3   7  -4   17.11    1.47
   3   7  -4   17.27    1.04
  -3  -7   4   17.68    1.36
  -3  -7   4   17.03    1.36
  -3  -7   4   16.47    1.35
  -3   7   4   18.48    1.14
  -3  -7   3    4.47    0.71
   3  -7  -3    5.07    0.68
   3  -7  -3    5.26    0.76
  -3  -7   3    4.79    0.75
   3   7  -3    5.65    0.62
   3   7  -3    3.80    0.73
  -3   7   3    4.94    0.56
  -3  -7   3    4.16    0.74
  -3   7   3    6.19    0.86
   3   7  -2    0.44    0.42
  -3  -7   2    0.36    0.30
  -3  -7   2   -0.08    0.31
   3  -7  -2    0.19    0.29
  -3   7   2    0.04    0.18
  -3  -7   2    0.81    0.42
   3   7  -2    0.27    0.22
   3  -7  -2    0.01    0.29
  -3   7   2    0.11    0.32
  -3   7   1    2.26    0.34
  -3  -7   1    1.57    0.46
   3  -7  -1    1.94    0.42
   3  -7  -1    2.65    0.54
  -3   7   1    1.80    0.52
   3  -7  -1    1.83    0.51
  -3  -7   1    3.45    0.57
   3   7  -1    3.41    0.73
   3   7  -1    2.15    0.42
  -3  -7   1    2.10    0.50
   3  -7   0    8.24    0.98
   3  -7   0    8.02    0.90
  -3   7   0    8.08    1.01
  -3  -7   0    6.96    0.86
  -3  -7   0    8.36    0.87
   3   7   0    8.48    1.05
   3   7   0    7.13    0.77
   3  -7   0    8.32    0.88
  -3  -7   0    7.61    0.94
  -3  -7  -1    0.12    0.34
   3   7   1    0.43    0.39
  -3  -7  -1    0.00    0.26
   3  -7   1    0.03    0.34
  -3   7  -1    0.40    0.38
   3   7   1   -0.13    0.31
  -3  -7  -1    0.36    0.36
   3  -7   1   -0.30    0.28
   3  -7   1    0.14    0.25
   3  -7   2   11.12    1.09
   3   7   2   14.55    1.14
  -3  -7  -2   14.66    1.16
  -3  -7  -2   13.84    1.23
  -3   7  -2   12.82    1.26
  -3  -7  -2   13.89    1.06
   3  -7   2   13.31    1.29
   3   7   2   14.98    1.36
   3  -7   2   12.92    1.09
  -3  -7  -3    0.72    0.43
   3  -7   3    0.97    0.37
  -3  -7  -3    0.54    0.35
   3   7   3    1.12    0.41
   3   7   3    0.71    0.43
  -3  -7  -3    0.71    0.31
   3  -7   3    0.60    0.42
   3  -7   3    1.01    0.38
  -3   7  -3    1.58    0.50
  -3  -7  -4    0.01    0.17
   3  -7   4   -0.12    0.33
  -3  -7  -4    0.01    0.31
  -3  -7  -4   -0.14    0.34
  -3   7  -4    0.39    0.33
   3   7   4   -0.72    0.35
   3   7   4   -0.05    0.29
   3  -7   4    0.03    0.22
   3  -7   4   -0.14    0.43
   3   7   5    1.52    0.50
   3   7   5    2.42    0.55
  -3   7  -5    2.55    0.62
   3  -7   5    1.26    0.50
  -3  -7  -5    1.18    0.42
  -3   7  -5    2.07    0.55
   3  -7   5    1.80    0.53
  -3  -7  -5    2.74    0.47
   3   7   6    2.54    0.59
   3  -7   6    1.08    0.46
   3  -7   6    2.65    0.66
  -3   7  -6    2.48    0.66
  -3  -7  -6    1.60    0.49
   3   7   6    2.35    0.60
   3   7   7   21.34    1.65
   3  -7   7   20.71    1.63
   3  -7   7   19.90    1.71
   3   7   7   19.43    1.58
  -3   7  -7   19.62    1.67
  -3  -7  -7   21.84    1.57
  -3  -7  -8    0.47    0.38
   3   7   8    1.42    0.56
   3  -7   8    1.84    0.61
   3  -7   8    1.41    0.46
   3   7   8    0.95    0.40
  -3   7  -8    0.87    0.48
   3   7   9    0.56    0.47
   3   7   9    0.34    0.37
   3  -7   9    0.31    0.36
  -3  -7  -9   -0.38    0.40
   3  -7   9    0.27    0.36
  -3   7  -9    0.09    0.31
  -3  -7 -10    5.90    0.86
   3   7  10    6.39    1.02
   3  -7  10    5.31    0.91
   3  -7  10    5.66    0.96
   3   7  10    7.17    1.00
  -3   7 -10    7.14    1.08
   3  -7  11    3.30    0.78
   3  -7  11    2.70    0.71
   3   7  11    3.35    0.70
   3   7  11    1.90    0.61
  -3   7 -11    2.32    0.64
  -3  -7 -11    2.17    0.59
  -3  -7 -12    0.66    0.49
  -3   7 -12   -0.13    0.39
   3   7  12    0.12    0.35
   3   7  12    0.60    0.43
   3  -7  12    0.64    0.46
   3  -7  12    0.15    0.50
  -3   7 -13   21.36    1.93
   3   7  13   22.73    1.97
  -3  -7 -13   18.52    1.56
   3   7  13   19.09    1.61
   3  -7  13   21.68    1.95
   3  -7  13   23.23    1.89
  -3  -7 -14   -0.22    0.38
  -3   7 -14    0.77    0.61
   3  -7  14    0.83    0.64
   3   7  14    0.35    0.58
   3  -7  14   -0.03    0.44
   3   7  14    0.35    0.46
   3   7  15    0.41    0.29
   3  -7  15    0.66    0.43
  -3  -7 -15    0.63    0.48
   3   7  15    0.69    0.39
  -3   7 -15    2.05    0.73
   3  -7  15    1.49    0.65
  -3  -7 -16    3.92    0.79
  -3   7 -16    4.39    0.97
   3   7  16    3.40    0.90
   3  -7  16    2.48    0.73
   3   7  16    3.91    0.77
   3  -7  16    3.57    0.88
  -3   7 -17    0.23    0.35
   3   7  17    1.14    0.56
   3   7  17    0.28    0.29
   3  -7  17    0.50    0.50
   3  -7  17    0.63    0.57
  -3  -7 -17    0.37    0.40
   3  -7  18    0.59    0.52
  -3   7 -18    1.49    0.69
   3  -7  18    0.99    0.55
  -3  -7 -18    0.67    0.45
   3   7  18    0.65    0.48
  -3   7 -19    1.37    0.62
   3  -7  19    2.31    0.75
   3  -7  19    2.90    0.89
   3   7  19    2.74    0.88
  -3  -7 -19    1.43    0.61
   3  -7  20    0.51    0.54
   3   7  20    0.67    0.58
  -3  -7 -20    0.71    0.51
  -3   7 -20    0.08    0.40
   3  -7  20   -0.11    0.42
   3  -7  21    5.64    1.17
  -3  -7 -21    3.47    0.82
   3  -7  21    4.31    0.94
  -3   7 -21    3.06    0.85
   3   7  21    3.80    0.96
   3   7  22    0.63    0.47
   3  -7  22    0.26    0.44
  -3  -7 -22    0.80    0.55
   3  -7  23   -2.14    0.78
   3  -8 -24    1.56    0.64
  -3   8  23    0.76    0.51
   3  -8 -23    1.57    0.62
   3  -8 -22    2.52    0.73
   3   8 -22    3.56    0.98
  -3  -8  22    3.17    0.90
  -3   8  22    3.68    0.93
   3   8 -21    1.02    0.54
   3  -8 -21    0.86    0.49
  -3  -8  21    0.53    0.50
  -3   8  21    0.26    0.47
   3  -8 -20    1.07    0.44
  -3  -8  20   -0.08    0.55
   3   8 -20    0.48    0.54
  -3   8  20    0.40    0.41
   3  -8 -19   -0.45    0.38
  -3   8  19   -0.26    0.41
   3   8 -19    0.11    0.43
  -3  -8  19   -0.89    0.69
   3   8 -18    0.43    0.44
  -3  -8  18   -0.26    0.55
   3  -8 -18    0.27    0.34
  -3   8  18    0.45    0.44
  -3   8  17   -0.76    0.46
  -3  -8  17    0.46    0.47
   3   8 -17    0.00    0.37
  -3  -8  17    0.38    0.51
   3  -8 -16    3.37    0.70
  -3   8  16    3.17    0.81
  -3  -8  16    3.33    0.78
  -3  -8  16    3.16    0.81
   3   8 -16    3.32    0.82
  -3   8  15    1.94    0.58
  -3   8  15    2.49    0.73
  -3  -8  15    2.74    0.80
  -3  -8  15    1.31    0.56
   3  -8 -15    1.17    0.46
   3   8 -15    2.78    0.77
   3   8 -15    2.77    0.73
   3  -8 -14    1.63    0.51
   3   8 -14    1.05    0.56
   3   8 -14    2.11    0.65
  -3   8  14    1.52    0.49
  -3   8  14    1.54    0.57
  -3  -8  14    3.25    0.88
  -3  -8  14    2.01    0.64
   3   8 -13    0.16    0.28
   3  -8 -13    0.31    0.30
  -3  -8  13    0.18    0.32
   3   8 -13    0.02    0.41
  -3   8  13   -0.26    0.38
  -3   8  13    0.39    0.37
  -3  -8  13   -0.84    0.49
   3   8 -12   -0.09    0.36
   3  -8 -12    0.19    0.29
   3   8 -12    0.33    0.41
  -3  -8  12    0.22    0.35
  -3   8  12   -0.49    0.35
  -3   8  12   -0.27    0.40
  -3  -8  12    0.08    0.44
   3  -8 -11    0.57    0.38
  -3  -8  11    0.35    0.44
   3   8 -11    0.78    0.41
  -3  -8  11    0.93    0.56
   3   8 -11    0.61    0.44
  -3   8  11    0.24    0.33
  -3   8  11    0.18    0.28
  -3  -8  10    9.32    1.17
  -3   8  10    9.42    1.11
   3  -8 -10    9.18    1.03
   3   8 -10    9.36    1.17
   3   8 -10    8.92    1.18
  -3   8  10    7.81    1.03
  -3  -8  10    8.83    1.17
  -3   8   9    0.45    0.31
  -3   8   9    0.43    0.30
   3   8  -9    0.78    0.41
  -3  -8   9    0.44    0.36
   3   8  -9    0.65    0.37
   3  -8  -9    1.00    0.34
  -3  -8   9    1.50    0.51
   3  -8  -9    0.91    0.36
  -3  -8   9    0.88    0.43
  -3  -8   8    0.15    0.34
  -3   8   8    0.08    0.24
   3   8  -8    0.42    0.48
  -3   8   8   -0.27    0.41
  -3  -8   8    0.04    0.30
   3   8  -8    0.08    0.33
   3  -8  -8   -0.46    0.29
   3  -8  -8   -0.16    0.31
  -3  -8   8    0.00    0.31
  -3  -8   7    0.04    0.38
   3  -8  -7    0.21    0.25
   3   8  -7   -0.30    0.38
   3  -8  -7    0.40    0.31
  -3   8   7    0.59    0.43
   3   8  -7    0.38    0.32
  -3  -8   7    0.34    0.39
  -3   8   7    0.08    0.27
  -3  -8   7    0.15    0.35
   3  -8  -6   14.34    1.23
   3   8  -6   14.04    1.46
  -3  -8   6   11.88    1.30
  -3   8   6   11.53    1.26
  -3  -8   6   12.75    1.29
  -3   8   6   13.42    1.11
   3  -8  -6   13.70    1.17
   3   8  -6   12.68    1.27
  -3  -8   6   12.85    1.31
  -3  -8   5    1.50    0.51
  -3  -8   5    0.74    0.45
   3   8  -5    1.32    0.48
  -3   8   5    0.84    0.48
  -3  -8   5    0.42    0.33
   3  -8  -5    0.69    0.31
   3  -8  -5    0.68    0.35
   3   8  -4    1.42    0.38
  -3   8   4    1.50    0.50
  -3  -8   4    1.66    0.56
  -3  -8   4    1.20    0.38
   3  -8  -4    0.87    0.38
  -3  -8   4    0.76    0.41
   3  -8  -4    0.98    0.36
   3   8  -3   -0.08    0.36
  -3  -8   3   -0.34    0.43
   3  -8  -3   -0.16    0.36
  -3  -8   3    0.02    0.33
  -3   8   3   -0.46    0.46
   3  -8  -3    0.16    0.28
  -3  -8   3   -0.02    0.38
   3  -8  -3    0.08    0.24
  -3  -8   2   -0.11    0.38
   3  -8  -2    0.19    0.29
   3  -8  -2   -0.09    0.25
  -3  -8   2   -0.08    0.43
  -3   8   2    0.07    0.35
  -3  -8   2   -0.05    0.36
   3   8  -2   -0.71    0.42
   3   8  -2   -0.18    0.22
   3  -8  -2    0.53    0.31
   3   8  -1    0.01    0.24
   3  -8  -1    0.22    0.29
   3   8  -1    0.39    0.41
   3  -8  -1    0.37    0.35
  -3  -8   1    0.32    0.37
  -3  -8   1    0.44    0.31
  -3   8   1    0.51    0.37
  -3  -8   1    0.19    0.37
   3  -8  -1    0.32    0.28
  -3  -8   0    4.33    0.78
   3  -8   0    4.31    0.73
   3  -8   0    3.61    0.74
  -3   8   0    3.54    0.75
   3   8   0    3.89    0.60
  -3  -8   0    4.24    0.68
  -3  -8   0    3.48    0.67
   3   8   0    4.10    0.81
   3  -8   0    3.67    0.61
   3  -8   1    2.12    0.54
  -3  -8  -1    0.85    0.39
   3  -8   1    1.82    0.53
  -3  -8  -1    1.59    0.46
   3   8   1    1.66    0.58
   3   8   1    1.60    0.43
  -3  -8  -1    1.71    0.54
  -3   8  -1    1.33    0.52
   3  -8   1    0.75    0.42
  -3  -8  -2    4.20    0.78
   3  -8   2    4.23    0.69
   3  -8   2    4.31    0.79
  -3  -8  -2    4.69    0.77
   3  -8   2    2.95    0.69
  -3   8  -2    3.54    0.79
   3   8   2    3.70    0.64
   3   8   2    3.35    0.75
   3   8   3    3.42    0.61
   3  -8   3    5.40    0.89
   3  -8   3    4.24    0.74
  -3   8  -3    5.22    0.91
  -3  -8  -3    5.92    0.84
   3  -8   3    3.64    0.77
  -3  -8  -3    4.51    0.78
   3   8   3    5.73    0.96
   3  -8   4    1.53    0.47
  -3  -8  -4    1.36    0.57
   3   8   4    1.70    0.63
   3  -8   4    0.81    0.41
   3   8   4    1.00    0.34
  -3   8  -4    2.49    0.69
  -3  -8  -4    1.15    0.42
   3  -8   4    0.32    0.35
   3  -8   5    0.27    0.30
   3  -8   5    0.10    0.38
   3   8   5    0.01    0.32
   3   8   5    0.15    0.35
  -3   8  -5    0.17    0.40
  -3  -8  -5    0.77    0.42
   3  -8   5    0.05    0.36
  -3  -8  -6   19.75    1.59
   3   8   6   20.78    1.75
   3   8   6   21.00    1.62
   3  -8   6   19.88    1.68
   3  -8   6   20.10    1.77
   3  -8   6   17.70    1.40
  -3  -8  -7    9.01    1.12
  -3   8  -7    9.22    1.27
   3   8   7    6.85    0.96
   3  -8   7    9.78    1.29
   3   8   7    7.29    1.08
   3  -8   7    6.30    1.04
   3   8   8   -0.21    0.34
   3  -8   8    0.33    0.42
  -3   8  -8   -0.06    0.31
   3  -8   8   -0.13    0.34
  -3  -8  -8    0.61    0.47
   3   8   8   -0.41    0.52
   3   8   9    1.95    0.62
  -3  -8  -9    1.62    0.60
   3  -8   9    1.24    0.45
   3  -8   9    2.96    0.81
  -3   8  -9    2.45    0.77
   3   8   9    1.48    0.54
   3  -8  10    1.09    0.49
   3   8  10    0.72    0.45
   3   8  10    1.26    0.56
  -3  -8 -10    0.60    0.39
   3  -8  10    0.96    0.54
  -3   8 -10    0.94    0.55
  -3   8 -11    0.23    0.34
   3  -8  11   -0.05    0.42
   3   8  11    0.14    0.34
   3  -8  11    0.65    0.46
   3   8  11    0.48    0.33
  -3  -8 -11    0.72    0.52
  -3  -8 -12    5.61    0.95
   3  -8  12    4.07    0.91
  -3   8 -12    3.27    0.83
   3  -8  12    4.42    0.94
   3   8  12    4.53    0.93
   3   8  12    4.62    0.90
   3   8  13    0.09    0.33
   3   8  13   -0.23    0.35
   3  -8  13   -0.02    0.35
  -3   8 -13   -0.35    0.42
  -3  -8 -13    0.51    0.39
   3  -8  13    0.06    0.36
  -3   8 -14    1.10    0.54
   3   8  14    0.05    0.34
   3  -8  14    0.00    0.49
  -3  -8 -14    0.30    0.37
   3  -8  14    0.52    0.41
   3   8  14    0.20    0.38
   3   8  15    1.27    0.55
  -3   8 -15    1.73    0.78
   3   8  15    1.42    0.52
   3  -8  15    2.94    0.83
  -3  -8 -15    1.10    0.45
   3  -8  15    1.39    0.66
  -3   8 -16    0.05    0.37
   3   8  16   -0.03    0.48
  -3  -8 -16    0.12    0.39
   3  -8  16    0.93    0.64
   3   8  16   -0.17    0.36
   3  -8  16   -0.03    0.56
  -3   8 -17    2.46    0.87
   3   8  17    2.74    0.81
   3  -8  17    0.50    0.60
   3  -8  17    2.65    0.86
  -3  -8 -17    1.80    0.59
   3  -8  18    1.99    0.77
   3  -8  18    1.39    0.70
   3   8  18    1.32    0.78
  -3  -8 -18    1.07    0.49
  -3   8 -18    1.20    0.61
   3   8  19   -0.85    0.55
   3  -8  19    1.14    0.76
  -3  -8 -19    0.98    0.53
   3  -8  19    0.80    0.67
   3   8  20    1.21    0.62
   3  -9 -21    0.20    0.36
  -3   9  21   -0.08    0.36
  -3   9  20    2.61    0.81
   3  -9 -20    2.33    0.70
  -3   9  19    1.43    0.66
   3  -9 -19    0.90    0.53
  -3   9  18    0.31    0.37
  -3  -9  18    0.27    0.42
   3  -9 -18    0.53    0.42
   3   9 -18    1.23    0.59
   3  -9 -17    0.44    0.36
  -3  -9  17   -0.27    0.52
   3   9 -17    0.80    0.53
  -3   9  17    0.05    0.35
  -3  -9  17    0.43    0.47
   3  -9 -16    0.33    0.39
  -3  -9  16   -0.66    0.68
  -3   9  16   -0.13    0.35
  -3  -9  16    0.10    0.38
   3   9 -16    0.14    0.43
   3  -9 -15    2.19    0.60
  -3   9  15    1.32    0.59
  -3  -9  15    2.33    0.74
  -3  -9  15    1.00    0.58
   3   9 -15    2.89    0.80
   3   9 -14    3.12    0.82
  -3  -9  14    1.61    0.63
   3  -9 -14    1.42    0.50
  -3   9  14    1.68    0.62
  -3  -9  14    1.00    0.49
   3   9 -14    1.38    0.63
   3   9 -13    0.09    0.36
   3  -9 -13    0.21    0.36
  -3  -9  13    0.78    0.54
   3   9 -13   -0.10    0.52
  -3   9  13   -0.35    0.38
  -3  -9  13    0.41    0.42
  -3   9  12    3.33    0.72
   3   9 -12    3.72    0.87
  -3  -9  12    4.62    0.90
  -3  -9  12    2.01    0.58
   3   9 -12    2.45    0.73
  -3  -9  12    3.24    0.82
   3  -9 -12    3.74    0.75
  -3  -9  11    0.36    0.41
   3   9 -11    0.10    0.33
   3   9 -11    0.57    0.39
  -3   9  11    1.35    0.58
   3  -9 -11    0.95    0.43
  -3  -9  11    0.99    0.49
  -3  -9  11    0.59    0.43
  -3  -9  10    0.88    0.41
   3  -9 -10    0.19    0.31
  -3  -9  10   -0.35    0.36
  -3  -9  10    0.55    0.49
   3   9 -10    0.09    0.31
   3   9 -10   -0.15    0.44
  -3   9  10    0.14    0.32
  -3   9   9    2.61    0.70
  -3  -9   9    2.43    0.62
  -3  -9   9    2.87    0.81
   3  -9  -9    2.69    0.60
   3   9  -9    1.53    0.58
  -3  -9   9    2.36    0.69
   3   9  -9    3.01    0.79
  -3  -9   8    1.34    0.51
  -3  -9   8    0.71    0.47
   3  -9  -8    0.10    0.30
  -3   9   8    0.17    0.36
   3   9  -8    0.64    0.38
  -3  -9   8    0.43    0.44
   3   9  -8    0.27    0.44
  -3  -9   7    2.85    0.72
   3  -9  -7    2.54    0.59
  -3  -9   7    2.27    0.65
  -3  -9   7    1.73    0.57
  -3   9   7    1.87    0.62
   3   9  -7    2.46    0.71
   3  -9  -7    2.44    0.59
   3  -9  -6    3.21    0.64
  -3  -9   6    2.49    0.68
  -3   9   6    1.05    0.48
  -3  -9   6    2.76    0.71
   3  -9  -6    1.99    0.54
   3   9  -6    2.94    0.77
  -3  -9   6    1.45    0.55
   3  -9  -6    1.98    0.56
  -3  -9   5   -0.01    0.42
   3  -9  -5   -0.12    0.31
  -3  -9   5   -0.46    0.43
   3  -9  -5    0.02    0.34
   3   9  -5    0.40    0.39
   3  -9  -5    0.11    0.31
  -3  -9   5   -0.12    0.29
  -3   9   5    0.15    0.32
   3  -9  -4    1.04    0.45
  -3  -9   4    1.30    0.52
   3   9  -4    1.70    0.61
  -3  -9   4    2.09    0.64
  -3  -9   4    0.72    0.38
   3  -9  -4    1.03    0.38
  -3   9   4    0.75    0.37
   3  -9  -4    0.93    0.36
  -3  -9   3    1.50    0.55
   3  -9  -3    1.38    0.50
  -3  -9   3    3.30    0.76
   3   9  -3    2.73    0.74
  -3  -9   3    1.67    0.53
  -3   9   3    2.16    0.67
   3  -9  -3    1.90    0.59
   3  -9  -3    1.66    0.51
  -3  -9   2    3.30    0.70
   3  -9  -2    2.73    0.67
   3  -9  -2    3.64    0.72
   3   9  -2    1.99    0.63
  -3  -9   2    3.12    0.69
  -3   9   2    3.94    0.87
   3  -9  -2    3.10    0.71
  -3  -9   1    4.44    0.87
   3   9  -1    3.48    0.82
   3  -9  -1    3.32    0.74
   3  -9  -1    4.83    0.80
  -3   9   1    3.33    0.84
  -3  -9   1    4.04    0.84
   3  -9  -1    3.99    0.84
   3  -9   0    2.79    0.65
   3  -9   0    1.97    0.59
   3   9   0    3.91    0.85
  -3  -9   0    3.64    0.73
  -3   9   0    2.81    0.73
   3  -9   0    3.43    0.80
  -3  -9   0    3.50    0.72
   3  -9   1    0.78    0.43
  -3  -9  -1    0.86    0.48
   3  -9   1    0.67    0.32
   3  -9   1    0.29    0.37
  -3  -9  -1    1.55    0.55
   3   9   1    1.12    0.57
  -3   9  -1    1.22    0.57
   3  -9   2    3.59    0.73
  -3  -9  -2    3.49    0.76
   3  -9   2    3.96    0.80
  -3  -9  -2    3.38    0.71
   3   9   2    3.56    0.85
  -3   9  -2    4.17    0.89
   3  -9   2    2.39    0.64
   3  -9   3    1.05    0.47
  -3   9  -3    1.00    0.58
  -3  -9  -3    1.00    0.60
  -3  -9  -3    1.54    0.60
   3  -9   3    0.56    0.50
   3  -9   3    0.06    0.43
   3   9   3    0.85    0.57
   3  -9   4    4.21    0.77
  -3  -9  -4    4.78    0.88
   3  -9   4    5.13    0.96
   3  -9   4    4.65    0.86
   3   9   4    4.81    0.93
  -3  -9  -4    6.10    0.89
  -3   9  -4    6.58    1.14
   3  -9   5    5.89    0.90
  -3   9  -5    8.09    1.19
   3  -9   5    5.01    0.97
   3   9   5    5.58    1.01
  -3  -9  -5    6.27    0.99
   3  -9   5    5.53    0.96
   3   9   5    7.33    1.00
   3  -9   6    0.70    0.42
   3   9   6   -0.27    0.49
   3  -9   6   -0.06    0.46
   3   9   6    0.62    0.54
   3  -9   6   -0.35    0.37
  -3  -9  -6    0.34    0.44
  -3  -9  -7    0.33    0.36
   3  -9   7   -0.03    0.26
   3   9   7    0.17    0.36
   3  -9   7    0.76    0.39
   3   9   7    0.84    0.49
   3  -9   7    1.06    0.59
   3  -9   8    0.70    0.38
   3   9   8   -1.04    0.50
   3  -9   8    0.02    0.44
   3   9   8    0.34    0.43
   3  -9   8   -0.29    0.30
  -3  -9  -8    0.49    0.45
   3   9   9   -1.58    0.57
  -3   9  -9    0.27    0.34
   3   9   9    0.31    0.29
   3  -9   9   -0.88    0.36
   3  -9   9    0.14    0.28
   3  -9   9   -0.52    0.43
  -3  -9  -9    0.55    0.38
   3   9  10    0.86    0.50
  -3   9 -10    0.64    0.39
   3   9  10    0.15    0.39
   3  -9  10   -0.29    0.54
  -3  -9 -10    0.20    0.37
   3  -9  10    0.63    0.49
   3  -9  11    2.27    0.76
  -3   9 -11    2.16    0.70
   3   9  11    1.41    0.60
   3  -9  11    3.50    0.87
  -3  -9 -11    3.26    0.80
   3   9  11    2.25    0.68
  -3   9 -12    3.98    0.96
   3   9  12    2.29    0.72
  -3  -9 -12    2.65    0.69
   3  -9  12    3.78    0.93
   3   9  12    3.77    0.92
   3  -9  12    3.83    0.93
   3  -9  13    1.39    0.74
  -3  -9 -13    0.73    0.42
   3   9  13   -0.38    0.40
   3   9  13   -1.03    0.51
  -3   9 -13    0.11    0.36
   3  -9  13    0.90    0.66
   3   9  14    0.89    0.45
   3  -9  14    1.52    0.65
   3  -9  14    2.96    0.87
  -3   9 -14    1.16    0.63
  -3  -9 -14    0.66    0.40
   3   9  14    1.53    0.67
   3   9  15    0.04    0.41
  -3   9 -15    0.20    0.47
   3   9  15   -0.03    0.43
   3  -9  15    0.11    0.50
  -3  -9 -15    0.25    0.40
   3  -9  15   -0.25    0.42
   3   9  16    0.64    0.53
  -3  -9 -16    2.59    0.81
   3   9  17    0.44    0.52
  -3 -10  16    1.63    0.64
  -3 -10  15   -0.19    0.46
  -3 -10  15   -0.91    0.53
   3  10 -15   -0.98    0.54
   3  10 -14    1.93    0.69
  -3 -10  14    2.09    0.70
  -3 -10  14    1.89    0.65
  -3  10  13    0.20    0.31
   3  10 -13    0.96    0.66
  -3 -10  13    1.09    0.54
   3  10 -13    0.31    0.49
  -3 -10  13   -0.17    0.42
  -3 -10  12    0.79    0.43
   3  10 -12   -0.08    0.37
  -3 -10  12   -0.24    0.39
  -3  10  12    0.32    0.48
  -3 -10  12    0.14    0.43
   3  10 -12   -0.09    0.43
  -3 -10  11    2.06    0.66
   3  10 -11    2.23    0.79
  -3  10  11    1.78    0.63
  -3 -10  11    2.04    0.68
   3  10 -11    2.76    0.79
  -3 -10  11    1.29    0.60
  -3 -10  10    0.41    0.48
  -3 -10  10    1.65    0.71
  -3  10  10    0.75    0.54
  -3 -10  10    0.33    0.52
   3  10 -10    0.54    0.59
  -3  10   9    1.06    0.53
   3  10  -9    0.05    0.33
  -3 -10   9    1.04    0.52
  -3 -10   9    1.65    0.59
  -3 -10   9    2.19    0.67
  -3 -10   8    0.80    0.46
  -3 -10   8    0.58    0.62
  -3  10   8    0.63    0.43
   3  10  -8    1.95    0.68
  -3 -10   8    2.52    0.74
  -3 -10   7    0.49    0.34
  -3  10   7   -0.06    0.41
   3  10  -7    0.53    0.47
  -3 -10   7   -0.14    0.40
  -3  10   6    2.91    0.82
  -3 -10   6    2.19    0.70
  -3 -10   6    2.17    0.74
   3  10  -6    1.91    0.67
  -3 -10   5    5.80    1.05
  -3 -10   5    5.25    0.97
   3  10  -5    5.83    1.10
   3 -10  -5    5.88    0.92
  -3  10   5    4.92    1.04
   3 -10  -5    3.97    0.79
   3 -10  -4   -0.42    0.41
  -3 -10   4    0.82    0.50
  -3  10   4   -0.55    0.43
   3 -10  -4   -0.13    0.37
  -3 -10   4   -0.44    0.39
   3  10  -4    0.58    0.61
  -3 -10   3    1.15    0.49
   3 -10  -3    1.14    0.46
   3 -10  -3    2.59    0.69
  -3 -10   3    1.40    0.55
   3  10  -3    2.01    0.74
   3 -10  -3    0.33    0.45
  -3  10   3    1.91    0.64
  -3 -10   2   -0.05    0.51
   3 -10  -2    1.06    0.48
   3  10  -2    0.31    0.43
   3 -10  -2    1.37    0.53
   3 -10  -2    1.30    0.44
  -3  10   2    0.42    0.42
  -3 -10   2    1.07    0.50
   3  10  -1    0.87    0.60
  -3 -10   1   -0.58    0.46
  -3  10   1   -0.10    0.41
   3 -10  -1   -0.09    0.46
  -3 -10   1   -0.19    0.45
   3 -10  -1   -0.61    0.49
   3 -10  -1   -0.22    0.44
  -3 -10   0    2.50    0.75
   3 -10   0    1.14    0.43
  -3  10   0    2.75    0.79
  -3 -10   0    2.44    0.70
   3 -10   0    1.95    0.67
   3 -10   0    2.54    0.71
   3  10   0    2.14    0.73
   3 -10   1    4.86    0.84
  -3  10  -1    3.65    0.90
   3 -10   1    3.71    0.82
   3 -10   1    4.65    0.90
  -3 -10  -1    3.70    0.83
   3  10   1    3.48    0.86
  -3 -10  -1    4.53    0.87
   3 -10   2   -0.56    0.45
  -3 -10  -2   -0.54    0.44
  -3  10  -2   -0.20    0.39
   3  10   2   -1.07    0.57
  -3 -10  -2   -0.48    0.45
   3 -10   2    0.03    0.37
   3 -10   2   -0.26    0.43
   3 -10   3   -0.03    0.28
  -3 -10  -3   -0.38    0.42
   3 -10   3   -0.42    0.42
   3  10   3    0.08    0.41
   3 -10   3    0.37    0.45
  -3 -10  -3   -0.44    0.37
  -3  10  -3   -0.06    0.47
   3 -10   4    0.11    0.28
  -3 -10  -4    0.11    0.38
   3 -10   4   -0.39    0.50
   3  10   4    0.18    0.37
   3 -10   4   -0.01    0.50
  -3  10  -4    0.33    0.37
   3 -10   5    1.24    0.54
   3 -10   5   -0.02    0.47
  -3 -10  -5    0.66    0.53
   3 -10   5   -0.33    0.50
   3  10   5    0.07    0.35
   3  10   6    0.89    0.52
   3 -10   6    1.61    0.57
  -3 -10  -6    1.74    0.61
   3 -10   6    0.63    0.42
   3 -10   6    0.69    0.41
   3 -10   7    1.79    0.57
  -3 -10  -7    2.08    0.59
   3 -10   7    0.48    0.46
   3  10   7    0.95    0.58
   3 -10   7   -0.07    0.41
   3  10   8   -0.20    0.31
   3 -10   8   -0.54    0.57
  -3 -10  -8    0.53    0.49
   3 -10   8   -0.28    0.45
  -3 -10  -9   -1.24    0.56
   3  10   9    0.69    0.42
   3 -10   9    0.55    0.51
   3 -10   9   -0.82    0.51
  -3 -10 -10   -0.49    0.41
   3  10  10    0.47    0.43
   3 -10  10    0.40    0.48
   3  10  11    1.84    0.72
   3 -10  11    2.71    0.91
  -3 -10 -11    1.47    0.60
  -3 -10 -12   -0.91    0.51
   3  10  12    0.91    0.51
   3  10  13    1.05    0.46
   3  10  14    0.10    0.44
   3  10  15   -0.64    0.49
  -3 -11   8   -0.82    0.52
  -3 -11   7    0.84    0.45
  -3 -11   6   -1.52    0.62
  -3 -11   5    0.91    0.57
  -3 -11   4    1.72    0.67
  -3 -11   4    0.77    0.47
   3 -11  -3    0.63    0.40
  -3 -11   3   -0.18    0.47
  -3 -11   3    0.20    0.34
  -3 -11   2    0.25    0.45
  -3 -11   2    0.16    0.45
   3 -11  -2    0.47    0.39
  -3 -11   1    1.05    0.53
  -3 -11   1    0.96    0.55
   3 -11  -1    0.76    0.45
  -3 -11   0   -0.56    0.48
   3 -11   0    0.23    0.36
  -3 -11   0    0.03    0.33
  -3 -11  -1    0.18    0.31
   3 -11   1   -0.17    0.32
   3 -11   2    0.17    0.38
   3 -11   2    0.71    0.53
  -3 -11  -2   -0.23    0.54
   3 -11   3    1.10    0.58
  -3 -11  -3    1.25    0.66
  -3 -11  -4    3.27    0.90
   3 -11   4    2.24    0.74
   3 -11   5   -0.07    0.62
  -3 -11  -5    1.90    0.65
   3 -11   6   -0.39    0.55
   4   0 -33    0.30    0.46
  -4   0  33    0.62    0.59
  -4   0  32   -0.22    0.43
   4   0 -32    0.32    0.36
  -4   0  31   -0.05    0.31
   4   0 -31    0.04    0.33
   4   0 -30    1.20    0.57
  -4   0  30   -0.86    0.55
  -4   0  29    0.00    0.34
   4   0 -29    0.04    0.32
  -4   0  28    0.44    0.33
   4   0 -28    0.83    0.52
   4   0 -27    1.09    0.50
  -4   0  27   -0.18    0.34
  -4   0  26    0.64    0.41
  -4   0  25    0.97    0.49
  -4   0  24   23.85    1.79
  -4   0  23    0.70    0.55
  -4   0  22    4.32    0.83
  -4   0  21    1.15    0.52
  -4   0  21    0.23    0.18
  -4   0  20   15.30    1.29
  -4   0  20   13.43    0.73
  -4   0  19    0.17    0.22
   4   0 -19    0.09    0.05
  -4   0  18   63.03    1.34
  -4   0  18   68.68    2.46
  -4   0  18   66.51    1.52
  -4   0  17    0.45    0.23
  -4   0  17    0.12    0.26
  -4   0  17    0.23    0.11
   4   0 -17    0.15    0.05
  -4   0  17    0.11    0.06
  -4   0  16   13.17    0.56
  -4   0  16   13.00    1.01
  -4   0  16   12.08    0.62
  -4   0  16   11.69    0.43
  -4   0  15    0.04    0.05
  -4   0  15    0.24    0.24
  -4   0  15    0.11    0.06
  -4   0  15    0.11    0.14
  -4   0  14   -0.01    0.06
  -4   0  14   -0.11    0.19
  -4   0  14   -0.03    0.10
  -4   0  14    0.09    0.06
  -4   0  13   -0.02    0.15
  -4   0  13    0.08    0.07
  -4   0  13    0.22    0.12
  -4   0  13    0.03    0.06
  -4   0  12   25.97    0.61
  -4   0  12   27.31    0.80
  -4   0  12   27.38    0.71
  -4   0  12   25.26    1.18
  -4   0  11    0.17    0.10
  -4   0  11    0.03    0.03
  -4   0  11    0.05    0.10
   4   0 -10    8.64    0.44
   4   0 -10    8.11    0.50
   4   0  -9    0.01    0.09
   4   0  -9   -0.02    0.07
   4   0  -8    7.03    0.37
   4   0  -8    6.21    0.40
   4   0  -7    0.15    0.10
   4   0  -7    0.16    0.10
  -4   0   6    5.53    0.35
   4   0  -6    5.14    0.34
  -4   0   5    0.08    0.05
  -4   0   5    0.02    0.08
  -4   0   4  420.62    2.15
  -4   0   4  426.04    2.75
   4   0  -3    0.01    0.07
   4   0  -3    0.11    0.07
  -4   0   3    0.02    0.09
  -4   0   3    0.01    0.06
  -4   0   2   23.92    0.67
   4   0  -2   22.85    0.69
   4   0  -2   20.49    0.60
  -4   0   2   21.94    0.67
  -4   0   2   22.94    0.63
  -4   0   1    0.02    0.06
  -4   0   1   -0.02    0.06
   4   0  -1    0.08    0.07
   4   0  -1    0.09    0.08
  -4   0   1    0.02    0.04
   4   0  -1    0.15    0.06
   4   0   0   15.87    0.58
   4   0   0   16.05    0.47
   4   0   0   15.98    0.57
  -4   0   0   15.95    0.45
  -4   0   0   17.81    0.61
  -4   0   0   16.54    0.58
   4   0   0   16.80    0.46
   4   0   1    0.01    0.05
  -4   0  -1    0.09    0.08
  -4   0  -1    0.08    0.10
  -4   0  -1    0.00    0.07
  -4   0  -1   -0.03    0.05
   4   0   1    0.20    0.12
   4   0   1    0.12    0.08
   4   0   1    0.03    0.07
   4   0   2  152.33    1.58
  -4   0  -2  153.85    2.01
  -4   0  -2  156.79    2.02
  -4   0  -2  145.51    1.59
   4   0   2  145.54    1.71
  -4   0  -2  151.13    1.78
   4   0   2  154.52    1.82
   4   0   2  152.84    2.00
   4   0   3    0.17    0.11
   4   0   3    0.16    0.14
  -4   0  -3    0.14    0.11
  -4   0  -3    0.09    0.10
   4   0   3   -0.01    0.08
  -4   0  -3    0.27    0.15
   4   0   3    0.09    0.10
  -4   0  -3   -0.02    0.10
   4   0   4    0.25    0.10
  -4   0  -4    0.35    0.12
  -4   0  -4    0.25    0.16
  -4   0  -4    0.02    0.10
  -4   0  -4    0.05    0.11
   4   0   4    0.41    0.17
   4   0   4    0.05    0.12
  -4   0  -4    0.16    0.10
   4   0   4    0.18    0.14
  -4   0  -5    0.11    0.13
   4   0   5    0.02    0.14
   4   0   5    0.19    0.13
  -4   0  -5   -0.03    0.09
  -4   0  -5    0.16    0.17
   4   0   6   26.07    1.12
  -4   0  -6   26.06    1.03
   4   0   6   25.76    0.98
  -4   0  -6   26.21    1.00
  -4   0  -6   25.05    0.94
  -4   0  -6   26.16    0.72
  -4   0  -7    0.12    0.09
  -4   0  -7    0.04    0.15
   4   0   7    0.01    0.13
   4   0   7    0.14    0.15
  -4   0  -7    0.03    0.11
  -4   0  -8   30.29    0.75
   4   0   8   29.65    1.17
   4   0   8   29.64    1.31
  -4   0  -8   30.40    1.22
  -4   0  -8   30.53    1.17
   4   0   9    0.18    0.22
  -4   0  -9    0.08    0.17
   4   0   9    0.05    0.17
  -4   0  -9    0.32    0.20
  -4   0  -9   -0.03    0.07
  -4   0 -10    2.78    0.41
   4   0  10    2.25    0.41
  -4   0 -10    2.93    0.43
  -4   0 -10    2.79    0.23
   4   0  11   -0.01    0.19
  -4   0 -11   -0.11    0.17
  -4   0 -11    0.14    0.24
  -4   0 -11    0.16    0.07
  -4   0 -12    1.10    0.30
  -4   0 -12    1.50    0.36
  -4   0 -12    1.21    0.14
   4   0  12    0.90    0.34
  -4   0 -13    0.16    0.05
   4   0  13   -0.05    0.20
  -4   0 -14    1.42    0.38
   4   0  14    1.82    0.43
  -4   0 -15    0.17    0.19
   4   0  15   -0.17    0.26
   4   0  16    2.13    0.50
  -4   0 -16    2.91    0.53
   4   0  17   -0.33    0.36
  -4   0 -17    0.03    0.23
  -4   0 -18    8.95    0.94
   4   0  18   10.84    1.12
  -4   0 -18   10.70    0.81
  -4   0 -19    0.03    0.16
   4   0  19    0.11    0.29
  -4   0 -19   -0.19    0.27
   4   0  20    1.57    0.49
  -4   0 -20    1.41    0.34
  -4   0 -20    1.13    0.36
   4   0  21   -0.37    0.28
  -4   0 -21   -0.29    0.26
  -4   0 -22    3.22    0.66
   4   0  22    3.79    0.76
   4   0  23    0.42    0.39
  -4   0 -23    0.14    0.24
   4   0  24    8.21    1.17
  -4   0 -24    7.41    1.03
  -4   0 -25   -0.28    0.37
   4   0  25    0.37    0.38
   4   0  26    0.56    0.44
  -4   0 -26    0.32    0.39
  -4   0 -27    0.44    0.44
   4   0  27    0.31    0.38
  -4   0 -28    0.40    0.33
   4   0  28    0.15    0.35
   4   0  29   -0.13    0.34
  -4   0 -29   -0.20    0.31
  -4   0 -30    3.17    0.80
   4   0  30    2.80    0.80
  -4   0 -31    0.04    0.28
  -4  -1  34    0.51    0.50
  -4  -1  33    0.33    0.38
   4  -1 -33    0.13    0.27
   4  -1 -32    0.10    0.41
  -4  -1  32    0.23    0.41
   4   1 -32    0.10    0.38
  -4   1  32    1.11    0.55
  -4   1  31    3.92    0.96
  -4  -1  31    3.04    0.80
   4   1 -31    3.88    0.89
   4  -1 -31    3.81    0.87
  -4  -1  30    5.08    0.97
   4   1 -30    5.36    1.03
  -4   1  30    6.35    1.15
   4   1 -29    0.38    0.50
  -4   1  29    0.95    0.60
  -4  -1  29    0.96    0.51
  -4   1  28    6.40    1.10
   4   1 -28    5.45    0.97
  -4  -1  28    5.30    0.94
  -4  -1  27    0.57    0.48
   4   1 -27    0.61    0.49
  -4   1  27    1.27    0.57
  -4  -1  26   -0.08    0.29
   4   1 -26   -0.05    0.35
  -4  -1  25    7.62    1.04
   4   1 -25    8.27    1.16
  -4   1  25    7.51    1.11
  -4   1  24   16.34    1.53
  -4  -1  24   14.04    1.35
   4   1 -24   13.49    1.36
  -4  -1  23    1.51    0.51
   4   1 -23    1.01    0.51
  -4  -1  23    0.70    0.26
  -4   1  23    0.72    0.44
  -4  -1  22    5.62    0.82
  -4   1  22    5.46    0.89
   4   1 -22    6.07    0.89
   4   1 -22    5.02    0.52
  -4  -1  22    5.58    0.61
  -4  -1  21    2.72    0.45
  -4   1  21    3.78    0.72
   4   1 -21    4.54    0.77
  -4  -1  21    3.17    0.62
   4   1 -21    2.74    0.39
  -4  -1  20    1.67    0.46
  -4   1  20    2.42    0.59
  -4  -1  20    1.38    0.31
   4   1 -20    1.58    0.30
  -4  -1  19    1.20    0.14
  -4  -1  19    2.37    0.51
  -4  -1  19    1.25    0.29
  -4   1  19    1.37    0.49
   4   1 -19    1.39    0.28
   4   1 -18    0.75    0.20
  -4  -1  18    0.85    0.23
  -4  -1  18    0.26    0.26
  -4   1  18    0.82    0.42
  -4  -1  17    0.19    0.21
  -4  -1  17    1.01    0.36
  -4   1  17    0.75    0.43
   4   1 -17    0.56    0.20
  -4   1  17    0.50    0.13
  -4  -1  16   43.49    1.77
  -4  -1  16   39.24    1.39
  -4   1  16   40.53    0.99
   4   1 -16   41.20    1.19
  -4   1  16   43.48    1.90
   4   1 -15    2.59    0.30
  -4   1  15    2.27    0.25
  -4  -1  15    2.25    0.35
  -4  -1  15    2.35    0.30
  -4  -1  15    2.22    0.45
  -4   1  15    2.38    0.47
  -4  -1  14    0.20    0.19
  -4  -1  14    0.46    0.14
  -4  -1  14    0.30    0.15
  -4   1  14    0.09    0.23
  -4   1  14    0.42    0.12
   4   1 -14    0.26    0.12
  -4   1  13    0.20    0.11
  -4  -1  13    0.10    0.16
   4   1 -13    0.14    0.09
  -4  -1  13    0.24    0.11
  -4   1  13    0.38    0.20
  -4   1  13    0.28    0.07
  -4  -1  12    2.71    0.35
  -4   1  12    3.13    0.46
  -4   1  12    2.42    0.16
  -4   1  12    2.93    0.28
   4   1 -12    2.92    0.28
  -4  -1  12    2.83    0.29
  -4  -1  11   11.55    0.56
  -4   1  11   12.10    0.83
  -4   1  11   11.48    0.55
   4   1 -11   12.23    0.53
  -4  -1  11   11.65    0.66
  -4   1  10   23.73    1.09
   4  -1 -10   24.59    0.78
   4  -1 -10   23.16    0.48
  -4   1  10   23.73    0.79
  -4  -1  10   23.22    0.89
   4   1 -10   24.32    0.71
  -4  -1  10   24.48    0.78
   4   1 -10   24.82    0.75
  -4  -1   9   16.99    0.63
   4   1  -9   17.09    0.58
   4   1  -9   17.32    0.62
  -4  -1   9   16.95    0.75
   4  -1  -9   16.76    0.41
   4  -1  -9   17.22    0.66
  -4   1   9   17.86    0.69
  -4   1   9   17.31    0.89
   4   1  -8   46.00    1.19
   4  -1  -8   45.46    1.07
  -4  -1   8   46.27    1.01
  -4  -1   8   48.03    0.95
   4   1  -8   47.58    1.01
  -4   1   8   48.65    1.38
  -4   1   8   48.12    1.12
  -4   1   8   47.77    1.24
  -4  -1   8   45.82    1.17
   4   1  -8   45.48    0.92
   4   1  -7   13.52    0.50
  -4  -1   7   14.30    0.64
  -4  -1   7   14.04    0.50
   4   1  -7   13.12    0.53
   4   1  -7   14.46    0.65
   4  -1  -7   13.68    0.57
  -4  -1   7   13.36    0.54
  -4   1   7   14.13    0.61
  -4   1   7   13.52    0.62
   4  -1  -7   13.95    0.60
   4  -1  -6    8.86    0.31
   4   1  -6    9.08    0.41
  -4   1   6    8.57    0.44
  -4   1   6    9.27    0.50
   4  -1  -6    9.07    0.41
   4   1  -6    9.25    0.45
   4  -1  -6    8.50    0.47
   4   1  -6    8.66    0.49
  -4  -1   6    8.77    0.50
  -4  -1   6    9.38    0.41
  -4  -1   6    9.27    0.45
  -4  -1   5    6.18    0.33
   4  -1  -5    6.10    0.30
   4   1  -5    6.11    0.37
   4   1  -5    6.30    0.36
   4   1  -5    6.14    0.41
  -4   1   5    6.64    0.43
   4  -1  -5    6.03    0.39
  -4  -1   5    5.95    0.35
   4  -1  -5    6.32    0.28
   4  -1  -5    5.51    0.39
  -4   1   5    5.80    0.32
  -4   1   5    6.03    0.35
  -4  -1   4    4.02    0.29
   4   1  -4    3.46    0.28
  -4   1   4    3.65    0.21
   4  -1  -4    3.82    0.20
   4   1  -4    3.50    0.28
   4  -1  -4    3.52    0.27
  -4   1   4    3.70    0.27
   4   1  -4    3.86    0.32
  -4  -1   4    3.53    0.30
  -4   1   4    3.93    0.33
   4  -1  -4    4.19    0.33
   4  -1  -4    3.31    0.29
  -4  -1   3   83.79    1.33
  -4   1   3   79.36    1.46
   4   1  -3   80.77    1.37
  -4  -1   3   83.11    1.43
   4   1  -3   80.91    1.33
   4   1  -3   83.28    1.44
   4  -1  -3   85.76    1.45
  -4   1   3   80.13    1.34
   4  -1  -3   78.92    1.31
   4  -1  -3   80.22    1.23
   4   1  -2   63.60    1.29
  -4  -1   2   67.07    1.27
  -4   1   2   63.36    1.31
   4  -1  -2   67.20    1.28
  -4  -1   2   62.93    1.19
   4   1  -2   62.51    1.26
  -4  -1   2   64.16    1.23
   4  -1  -2   63.28    1.12
  -4   1   2   65.49    1.15
   4  -1  -2   62.77    1.11
  -4  -1   2   65.51    1.28
  -4   1   1    3.12    0.25
  -4  -1   1    2.85    0.27
   4   1  -1    3.07    0.28
   4  -1  -1    3.34    0.29
   4   1  -1    3.22    0.31
  -4   1   1    2.91    0.30
   4  -1  -1    2.70    0.24
  -4  -1   1    3.51    0.33
  -4  -1   1    3.04    0.30
   4  -1  -1    3.29    0.26
   4   1  -1    2.99    0.28
  -4  -1   1    3.07    0.28
   4   1   0   16.80    0.62
   4  -1   0   16.46    0.45
   4  -1   0   16.76    0.66
   4  -1   0   16.62    0.36
  -4   1   0   17.64    0.47
   4  -1   0   16.83    0.59
  -4   1   0   16.00    0.67
  -4  -1   0   15.54    0.62
  -4   1   0   16.74    0.62
   4  -1   0   17.38    0.65
  -4   1   0   16.42    0.54
   4   1   0   17.00    0.70
  -4  -1   0   16.27    0.69
   4   1   0   17.20    0.65
   4  -1   0   16.07    0.54
  -4   1  -1    0.37    0.09
   4   1   1    0.33    0.13
   4  -1   1    0.48    0.10
   4  -1   1    0.30    0.11
  -4   1  -1    0.36    0.11
  -4   1  -1    0.43    0.12
   4  -1   1    0.43    0.11
   4   1   1    0.27    0.14
  -4   1  -1    0.60    0.17
   4  -1   1    0.35    0.12
   4  -1   1    0.57    0.13
  -4   1  -1    0.40    0.14
  -4  -1  -1    0.52    0.15
  -4  -1  -1    0.26    0.13
   4  -1   1    0.55    0.10
   4  -1   2   44.51    1.02
  -4   1  -2   40.84    0.84
   4  -1   2   42.39    0.84
   4  -1   2   43.13    1.12
  -4   1  -2   41.81    1.03
  -4   1  -2   40.12    1.06
   4   1   2   42.76    1.12
   4   1   2   40.61    1.22
   4  -1   2   42.24    0.99
  -4  -1  -2   40.39    1.06
   4  -1   2   40.37    0.87
  -4   1  -2   41.03    1.11
   4  -1   2   43.10    0.84
  -4   1  -2   42.64    0.87
  -4  -1  -2   43.54    1.25
   4  -1   3  134.80    1.69
  -4   1  -3  140.91    1.75
   4  -1   3  137.85    2.10
   4  -1   3  136.73    1.85
  -4  -1  -3  135.98    2.03
  -4   1  -3  136.46    1.94
  -4   1  -3  136.86    2.13
  -4   1  -3  139.62    1.97
  -4  -1  -3  137.31    1.29
   4  -1   3  138.58    1.72
   4  -1   3  134.92    1.67
  -4   1  -3  142.03    1.65
   4  -1   3  136.72    2.21
   4   1   3  132.89    2.35
   4  -1   3  143.12    1.83
   4  -1   4   36.76    0.93
  -4   1  -4   36.89    1.18
   4  -1   4   37.99    0.99
   4  -1   4   35.00    1.19
  -4   1  -4   37.68    1.05
  -4   1  -4   38.07    1.00
  -4  -1  -4   37.42    0.80
   4  -1   4   37.98    0.94
  -4   1  -4   37.78    0.89
   4   1   4   34.67    1.27
  -4   1  -4   37.95    1.04
  -4  -1  -4   34.73    1.09
   4  -1   4   35.84    0.97
   4   1   5   11.07    0.76
   4  -1   5   11.67    0.61
  -4   1  -5   11.78    0.59
  -4  -1  -5   11.95    0.69
  -4   1  -5   12.40    0.63
   4  -1   5   12.34    0.54
  -4   1  -5   12.86    0.73
  -4  -1  -5   11.42    0.51
   4  -1   5   12.33    0.76
  -4   1  -5   12.87    0.56
  -4   1  -5   12.54    0.63
   4  -1   6   33.25    1.28
  -4   1  -6   36.17    1.11
  -4   1  -6   33.37    1.24
  -4  -1  -6   33.73    1.21
   4  -1   6   35.01    0.89
   4  -1   6   33.05    1.11
  -4   1  -6   32.80    0.98
   4   1   6   33.35    1.37
  -4   1  -6   34.63    0.96
  -4   1  -6   33.47    1.10
  -4  -1  -6   36.35    0.99
  -4   1  -7    5.97    0.43
   4   1   7    6.03    0.63
   4  -1   7    6.63    0.54
  -4   1  -7    6.92    0.46
   4  -1   7    7.12    0.40
   4  -1   7    6.45    0.61
  -4  -1  -7    7.18    0.49
  -4   1  -7    6.64    0.50
  -4  -1  -7    6.21    0.58
  -4   1  -7    5.77    0.56
   4  -1   8   18.20    0.94
  -4  -1  -8   18.16    0.99
  -4   1  -8   17.89    1.00
  -4   1  -8   18.15    0.74
  -4   1  -8   19.28    0.79
  -4   1  -8   19.68    0.88
   4  -1   8   17.69    1.02
   4  -1   8   19.41    0.65
  -4  -1  -8   18.70    0.84
   4   1   8   18.81    1.13
  -4  -1  -9   72.52    2.06
  -4   1  -9   70.84    2.05
  -4   1  -9   72.71    1.72
   4  -1   9   76.30    1.99
   4   1   9   76.47    2.34
  -4   1  -9   74.18    1.62
   4  -1   9   71.92    2.13
  -4   1  -9   72.16    1.46
  -4  -1 -10   29.99    1.38
  -4   1 -10   28.72    1.05
  -4   1 -10   28.48    1.37
  -4   1 -10   29.15    0.91
  -4   1 -10   27.52    1.09
   4  -1  10   28.55    1.39
   4   1  10   29.19    1.51
   4  -1  10   28.83    1.29
   4   1  11    3.87    0.61
  -4   1 -11    4.07    0.57
  -4   1 -11    4.37    0.48
   4  -1  11    4.82    0.59
  -4  -1 -11    3.75    0.56
   4  -1  11    4.68    0.64
  -4   1 -11    4.25    0.35
  -4  -1 -12   69.49    2.23
  -4  -1 -12   63.04    1.87
   4   1  12   63.78    2.38
  -4   1 -12   64.03    1.30
   4  -1  12   66.74    2.13
  -4   1 -12   64.65    2.18
   4  -1  12   66.58    2.22
   4   1  13    4.87    0.74
  -4   1 -13    4.52    0.65
  -4   1 -13    4.10    0.32
  -4  -1 -13    5.21    0.69
   4  -1  13    4.53    0.61
  -4  -1 -13    5.35    0.60
  -4   1 -13    3.71    0.48
   4  -1  13    4.60    0.69
  -4   1 -14   27.53    1.53
   4   1  14   29.32    1.72
  -4  -1 -14   31.02    1.59
  -4  -1 -14   26.35    0.66
   4  -1  14   29.36    1.53
  -4  -1 -14   25.45    1.30
  -4  -1 -14   25.65    0.56
  -4   1 -14   26.15    1.17
   4  -1  15   18.04    1.25
  -4  -1 -15   19.69    1.32
   4   1  15   17.96    1.39
  -4   1 -15   17.50    0.98
  -4   1 -15   18.48    1.30
  -4  -1 -15   17.91    1.16
   4   1  16   -0.20    0.32
   4  -1  16    0.20    0.27
  -4   1 -16    0.87    0.44
  -4   1 -16    0.63    0.25
  -4  -1 -16    0.90    0.36
  -4  -1 -16    0.38    0.37
  -4  -1 -17    6.30    0.80
  -4   1 -17    5.62    0.58
  -4   1 -17    5.60    0.76
  -4  -1 -17    6.04    0.73
   4   1  17    5.67    0.86
   4  -1  17    5.46    0.78
   4   1  18    1.51    0.52
  -4  -1 -18    2.73    0.54
   4  -1  18    2.93    0.62
  -4   1 -18    3.06    0.45
  -4   1 -18    2.80    0.57
   4   1  19    1.30    0.47
  -4  -1 -19    1.16    0.40
   4  -1  19    1.69    0.50
  -4   1 -19    0.93    0.26
  -4   1 -19    0.81    0.37
   4   1  20    1.74    0.52
   4  -1  20    2.43    0.60
  -4  -1 -20    1.62    0.47
  -4   1 -20    1.48    0.44
  -4   1 -20    2.15    0.40
  -4   1 -21   -0.18    0.30
   4  -1  21    0.37    0.33
  -4  -1 -21    0.16    0.29
   4   1  21   -0.69    0.46
   4  -1  22    0.62    0.43
  -4  -1 -22    0.59    0.37
  -4   1 -22    0.01    0.28
   4   1  22   -0.08    0.34
  -4  -1 -23    4.71    0.78
   4  -1  23    5.76    0.93
  -4   1 -23    4.41    0.85
   4   1  23    6.54    1.07
   4  -1  24    3.66    0.78
  -4   1 -24    4.99    0.88
  -4  -1 -24    4.18    0.74
   4   1  24    3.10    0.79
  -4  -1 -25    1.34    0.47
  -4   1 -25    1.47    0.57
   4  -1  25    2.37    0.74
   4   1  25    1.80    0.66
  -4  -1 -26    0.53    0.31
  -4   1 -26    0.85    0.56
   4   1  26    1.37    0.59
   4  -1  26    1.15    0.54
   4   1  27    1.87    0.69
  -4   1 -27    1.21    0.55
  -4  -1 -27    1.45    0.51
   4  -1  27    1.94    0.64
  -4  -1 -28    0.31    0.32
   4   1  28    0.60    0.46
  -4   1 -28    0.76    0.48
   4  -1  28    0.97    0.52
  -4  -1 -29   -0.13    0.31
   4   1  29    0.50    0.48
  -4   1 -29    0.01    0.30
  -4   1 -30    0.39    0.42
   4  -2 -33    0.42    0.53
  -4  -2  32    0.55    0.44
   4   2 -32   -0.56    0.41
  -4   2  31    2.44    0.80
   4   2 -31    0.94    0.53
  -4  -2  31    1.05    0.53
  -4  -2  30    0.95    0.50
  -4   2  30    0.33    0.48
   4   2 -30   -0.03    0.32
   4   2 -29    4.65    0.94
  -4   2  29    4.40    0.98
  -4  -2  29    4.58    0.88
   4   2 -28   -0.42    0.38
  -4  -2  28   -0.87    0.46
   4   2 -27    0.61    0.49
  -4   2  27    1.01    0.54
  -4  -2  27    1.59    0.59
   4   2 -26    0.07    0.33
  -4   2  26    0.81    0.48
  -4  -2  26    0.68    0.46
   4   2 -25    0.49    0.39
  -4   2  25    0.11    0.33
  -4  -2  25   -0.02    0.30
  -4   2  24   -0.08    0.28
  -4  -2  24   -0.18    0.38
  -4  -2  24    0.23    0.24
   4   2 -24    0.09    0.40
   4   2 -23    5.22    0.90
  -4  -2  23    4.18    0.63
  -4  -2  23    5.05    0.79
  -4   2  23    5.03    0.85
  -4  -2  22   -0.23    0.32
  -4   2  22    0.24    0.36
   4   2 -22    0.45    0.40
  -4  -2  22    0.10    0.24
   4   2 -21    4.22    0.78
  -4  -2  21    1.81    0.40
  -4  -2  21    3.77    0.65
  -4   2  21    2.51    0.62
   4   2 -20    0.50    0.14
  -4  -2  20    1.07    0.40
  -4  -2  20    0.43    0.26
  -4   2  20    0.72    0.39
   4   2 -20    0.80    0.39
   4   2 -19    1.15    0.20
  -4   2  19    1.57    0.47
  -4  -2  19    1.50    0.41
  -4   2  19    1.08    0.20
   4   2 -19    0.88    0.41
  -4  -2  19    0.67    0.31
  -4  -2  18    0.17    0.30
   4   2 -18    0.54    0.43
  -4  -2  18    0.06    0.24
  -4   2  18   -0.32    0.35
   4   2 -18   -0.03    0.09
  -4   2  18   -0.05    0.08
   4   2 -17   19.48    1.43
  -4  -2  17   18.26    1.13
  -4   2  17   18.37    0.70
[truncated: 1,403,586 more chars]
