# Supplementary material for: Crystal structure of (piperidine-1-carbo­di­thio­ato-κ2 S,S)[2-(pyridin-2-yl)phenyl-κ2 C 1,N]palladium(II)
Source: Acta Crystallogr E Crystallogr Commun. 2015 Aug 15;71(Pt 9):m166. doi: 10.1107/S2056989015015005 (PMC4555382; doi:10.1107/S2056989015015005)
Supplement: Supplementary file 2 [file e-71-0m166-Isup2.hkl]

data_I                                                                          
_shelx_title ' RG in P2(1)/c'                                                   
_shelx_refln_list_code          4                                               
_shelx_F_calc_maximum      645.40                                               
_exptl_crystal_F_000      2544.00                                               
_reflns_d_resolution_high  0.7306                                               
                                                                                
loop_                                                                           
 _space_group_symop_operation_xyz                                               
 'x, y, z'                                                                      
 '-x, y+1/2, -z+1/2'                                                            
 '-x, -y, -z'                                                                   
 'x, -y-1/2, z-1/2'                                                             
                                                                                
_cell_length_a    24.0780                                                       
_cell_length_b     8.5585                                                       
_cell_length_c    26.6841                                                       
_cell_angle_alpha  90.000                                                       
_cell_angle_beta  113.514                                                       
_cell_angle_gamma  90.000                                                       
                                                                                
_shelx_F_squared_multiplier     1.000                                           
                                                                                
loop_                                                                           
 _refln_index_h                                                                 
 _refln_index_k                                                                 
 _refln_index_l                                                                 
 _refln_F_squared_calc                                                          
 _refln_F_squared_meas                                                          
 _refln_F_squared_sigma                                                         
 _refln_observed_status                                                         
   3   0   0     369119.16     356434.66     16500.85 o                         
   4   0   0       6414.78       7237.89        95.22 o                         
   5   0   0      10388.90      10736.57       117.66 o                         
   6   0   0      36216.36      37593.61       387.91 o                         
   7   0   0       3537.57       3704.91        94.80 o                         
   8   0   0      30465.35      31388.45       376.59 o                         
   9   0   0       1925.98       2417.94        87.88 o                         
  10   0   0        418.63        393.32        46.10 o                         
  11   0   0          4.27         30.75        29.52 o                         
  12   0   0        782.72        712.92        84.82 o                         
  13   0   0       1828.47       2303.40       146.66 o                         
  14   0   0      29631.62      29223.62       517.65 o                         
  15   0   0       5253.22       5871.44       270.11 o                         
  16   0   0       6365.69       6552.62       216.89 o                         
  17   0   0      19651.13      19875.80       384.74 o                         
  18   0   0       2401.38       2996.74       161.62 o                         
  19   0   0       8828.26       8597.74       272.30 o                         
  20   0   0        774.68        928.48       110.77 o                         
  21   0   0          2.09         89.28        64.85 o                         
  22   0   0       4835.79       5471.96       327.76 o                         
  23   0   0       2115.62       2478.54       231.90 o                         
  24   0   0        525.82        556.04       131.89 o                         
  25   0   0       1648.51       1992.44       223.46 o                         
  26   0   0        536.45        532.17       167.72 o                         
  27   0   0        748.58        816.82       194.20 o                         
  28   0   0         32.05        357.50       225.09 o                         
  29   0   0         17.56         -4.41       163.30 o                         
   1   1   0         25.99         19.75         5.47 o                         
   2   1   0         98.68         57.65        12.16 o                         
   3   1   0      10437.39      10600.92       384.28 o                         
   4   1   0       6727.37       7360.66        63.63 o                         
   5   1   0       9116.09       9594.22        79.58 o                         
   6   1   0       2525.97       2671.61        49.28 o                         
   7   1   0       4461.81       4735.88        91.53 o                         
   8   1   0      33834.05      33906.43       329.77 o                         
   9   1   0        548.72        550.03        31.73 o                         
  10   1   0        286.84        464.45        32.91 o                         
  11   1   0      72355.34      72108.64       370.07 o                         
  12   1   0      10782.22      10567.82       163.86 o                         
  13   1   0      16434.79      16064.59       238.64 o                         
  14   1   0      28911.12      28546.84       489.61 o                         
  15   1   0        532.62        789.60        73.48 o                         
  16   1   0      11051.01      10809.98       275.36 o                         
  17   1   0       1156.70       1418.58        91.52 o                         
  18   1   0        620.93        617.46        69.64 o                         
  19   1   0       3455.03       3429.70       141.49 o                         
  20   1   0        335.59        343.27        70.70 o                         
  21   1   0       1256.21       1063.15       102.90 o                         
  22   1   0          1.99         38.74        56.21 o                         
  23   1   0       1204.66       1201.47       124.07 o                         
  24   1   0        314.20        400.31        94.65 o                         
  25   1   0        137.20        145.99        68.99 o                         
  26   1   0       1959.64       2049.56       177.65 o                         
  27   1   0        698.42        636.30       110.82 o                         
  28   1   0         98.33        141.03        88.47 o                         
  29   1   0        297.15        548.22       173.90 o                         
   0   2   0     100330.77     106479.51       885.78 o                         
   1   2   0       2034.21       2171.21        38.27 o                         
   2   2   0       1398.00       1475.78        33.77 o                         
   3   2   0       3401.95       3446.50        57.81 o                         
   4   2   0        146.54        149.52        19.55 o                         
   5   2   0        576.52        636.23        28.64 o                         
   6   2   0       2830.20       3061.57        98.28 o                         
   7   2   0       2144.85       2309.31        70.68 o                         
   8   2   0        304.92        360.81        34.42 o                         
   9   2   0       2165.65       2373.38        83.25 o                         
  10   2   0        527.16        602.98        53.95 o                         
  11   2   0        305.63        304.22        42.33 o                         
  12   2   0       6914.23       7479.03       174.08 o                         
  13   2   0        654.41        667.48        60.59 o                         
  14   2   0          0.98         35.26        40.46 o                         
  15   2   0        908.45        888.14       102.50 o                         
  16   2   0         93.47        135.61        65.20 o                         
  17   2   0        372.27        451.95        72.83 o                         
  18   2   0         81.72        115.87        56.42 o                         
  19   2   0          0.43        120.95        63.01 o                         
  20   2   0          5.99        161.15        74.23 o                         
  21   2   0        105.86        344.43        87.61 o                         
  22   2   0          0.37         58.07        65.97 o                         
  23   2   0         39.20        182.35        80.91 o                         
  24   2   0         43.83         97.70        73.96 o                         
  25   2   0         52.30        -20.61        69.86 o                         
  26   2   0         11.77        105.59        70.08 o                         
  27   2   0        193.38        315.19       113.25 o                         
  28   2   0         30.04         24.62        96.26 o                         
   1   3   0       1440.55       1535.83        46.98 o                         
   2   3   0         54.32         95.49        15.70 o                         
   3   3   0       3313.39       3271.30        64.70 o                         
   4   3   0       6678.41       7067.07        99.68 o                         
   5   3   0       6333.51       6551.74       102.55 o                         
   6   3   0      19149.66      19667.24       209.57 o                         
   7   3   0       4244.92       4232.91       107.55 o                         
   8   3   0      40854.21      42237.72       415.09 o                         
   9   3   0       3670.99       3851.94       104.67 o                         
  10   3   0          6.22         99.76        24.68 o                         
  11   3   0      18730.25      18502.11       250.76 o                         
  12   3   0        707.46        647.82        61.30 o                         
  13   3   0       7014.90       6581.75       181.37 o                         
  14   3   0       1227.05       1268.97       116.99 o                         
  15   3   0        427.75        497.13        82.43 o                         
  16   3   0       6891.27       7052.18       415.58 o                         
  17   3   0         58.53         54.86        66.22 o                         
  18   3   0         56.56        178.82        79.73 o                         
  19   3   0       3900.35       4000.84       235.82 o                         
  20   3   0         17.26        170.64        87.48 o                         
  21   3   0       1131.99       1460.69       160.73 o                         
  22   3   0         25.92        124.93        81.75 o                         
  23   3   0          2.84        -72.77        90.90 o                         
  24   3   0        127.34         74.25       105.11 o                         
  25   3   0        555.54        466.75        96.68 o                         
  26   3   0         83.26        103.19       107.66 o                         
  27   3   0         62.55         86.79       101.71 o                         
  28   3   0        265.50        303.46       165.32 o                         
   0   4   0     137996.56     139133.33      1662.29 o                         
   1   4   0        704.98        616.04        40.50 o                         
   2   4   0       2091.16       1843.87        64.23 o                         
   3   4   0     102513.03     103361.14       453.06 o                         
   4   4   0      10149.80      10040.83       146.45 o                         
   5   4   0      65621.37      65512.38       397.88 o                         
   6   4   0       8069.15       8551.86       150.45 o                         
   7   4   0       1397.24       1489.94        74.46 o                         
   8   4   0      28566.42      28807.66       319.66 o                         
   9   4   0       2352.72       2245.39        63.08 o                         
  10   4   0        109.33        147.88        33.97 o                         
  11   4   0         27.06         15.52        18.45 o                         
  12   4   0        219.60        207.26        44.68 o                         
  13   4   0         87.57        250.56        63.40 o                         
  14   4   0       7904.35       7904.47       295.54 o                         
  15   4   0       1075.42       1081.19       121.86 o                         
  16   4   0       4605.59       4557.79       243.06 o                         
  17   4   0       3878.01       3914.24       228.22 o                         
  18   4   0       1663.98       1904.53       172.98 o                         
  19   4   0       6698.11       6749.06       318.52 o                         
  20   4   0         89.71        114.86        88.21 o                         
  21   4   0          6.29        -67.05       117.85 o                         
  22   4   0       6398.13       6813.88       343.64 o                         
  23   4   0        467.80        398.75       137.80 o                         
  24   4   0        516.70        616.29       111.07 o                         
  25   4   0       1057.47       1072.31       143.03 o                         
  26   4   0        212.48         44.58        82.17 o                         
  27   4   0        633.46        166.08       123.11 o                         
  28   4   0          6.38        127.99       203.03 o                         
   1   5   0       1536.63       1325.51        61.86 o                         
   2   5   0         30.92         -5.70        30.59 o                         
   3   5   0       6319.19       6476.40       127.14 o                         
   4   5   0       8971.31       8809.66       159.93 o                         
   5   5   0        932.25        914.46        46.14 o                         
   6   5   0       8854.68       8905.79       174.03 o                         
   7   5   0      13572.49      13973.72       214.85 o                         
   8   5   0      25941.46      25914.01       338.64 o                         
   9   5   0        492.20        435.58        46.51 o                         
  10   5   0        810.24        882.08        95.21 o                         
  11   5   0      27474.72      28004.47       490.38 o                         
  12   5   0       7243.56       7139.78       255.89 o                         
  13   5   0        377.57        364.11       106.15 o                         
  14   5   0      18035.65      18070.74       429.30 o                         
  15   5   0        404.09        525.57        95.81 o                         
  16   5   0       4867.77       4820.64       236.87 o                         
  17   5   0       1049.38       1170.20       129.63 o                         
  18   5   0        974.61        908.93       128.46 o                         
  19   5   0        956.37       1027.62       130.23 o                         
  20   5   0         30.82        -41.63        80.62 o                         
  21   5   0       2136.96       2302.78       191.13 o                         
  22   5   0         44.27        165.28        75.50 o                         
  23   5   0        164.00        241.62        79.72 o                         
  24   5   0        286.56        214.22       107.64 o                         
  25   5   0        191.33        137.09       114.65 o                         
  26   5   0        850.15        753.37       201.06 o                         
  27   5   0        313.93        383.98       203.03 o                         
   0   6   0      25627.39      26114.62       418.94 o                         
   1   6   0       1156.79       1044.52        65.55 o                         
   2   6   0        356.02        295.13        39.06 o                         
   3   6   0       9213.35       8757.03       158.33 o                         
   4   6   0       3041.86       2954.77       105.10 o                         
   5   6   0        450.42        450.50        39.83 o                         
   6   6   0         99.88         96.40        31.18 o                         
   7   6   0          3.66        -19.57        29.56 o                         
   8   6   0         11.88          7.97        47.83 o                         
   9   6   0        684.69        659.27        65.66 o                         
  10   6   0       1019.61        979.19        88.56 o                         
  11   6   0         13.51         20.70        67.89 o                         
  12   6   0       1192.05       1216.24       119.96 o                         
  13   6   0        427.49        324.81        81.95 o                         
  14   6   0       1738.74       1845.63       150.17 o                         
  15   6   0       1095.52       1102.81       123.29 o                         
  16   6   0       1626.16       1905.59       192.98 o                         
  17   6   0         80.55         77.28        69.64 o                         
  18   6   0        515.45        653.36       108.67 o                         
  19   6   0        364.39        245.15        77.41 o                         
  20   6   0        187.23        168.11        87.63 o                         
  21   6   0         15.60        110.95       106.43 o                         
  22   6   0        173.35        178.03        85.73 o                         
  23   6   0        235.02        262.55       168.18 o                         
  24   6   0         10.50         45.00       132.41 o                         
   1   7   0       1986.90       1872.05        89.60 o                         
   2   7   0        845.68        870.92        63.15 o                         
   3   7   0       3432.99       3481.52       133.40 o                         
   4   7   0         65.45         26.60        39.18 o                         
   5   7   0       1121.47        955.40        70.00 o                         
   6   7   0       1703.77       1700.09        93.46 o                         
   7   7   0        131.91         58.33        49.66 o                         
   8   7   0       4989.73       5227.19       189.07 o                         
   9   7   0       1481.40       1450.40       121.21 o                         
  10   7   0        151.80        166.15        59.77 o                         
  11   7   0       1569.80       1618.30       138.93 o                         
  12   7   0          4.74        -58.35        59.93 o                         
  13   7   0        521.42        580.63        95.01 o                         
  14   7   0         73.93        205.05        73.44 o                         
  15   7   0          0.33         84.88        69.05 o                         
  16   7   0       2318.79       2295.55       199.09 o                         
  17   7   0         61.41         98.07        81.92 o                         
  18   7   0        295.13        379.73       102.05 o                         
  19   7   0        991.53        935.34       147.86 o                         
  20   7   0        276.37        529.54       128.23 o                         
  21   7   0        194.68         84.46       102.15 o                         
  22   7   0         49.13         -0.22       123.79 o                         
   0   8   0       5215.11       5217.28       266.02 o                         
   1   8   0        603.42        549.07        76.95 o                         
   2   8   0       4410.65       4222.79       154.93 o                         
   3   8   0       1701.86       1727.04       102.60 o                         
   4   8   0       1025.46       1014.19        88.49 o                         
   5   8   0      12955.23      13114.51       295.46 o                         
   6   8   0        978.58        981.03       108.08 o                         
   7   8   0         84.72         97.79        61.72 o                         
   8   8   0       4890.92       4823.88       256.45 o                         
   9   8   0        329.84        345.97        87.83 o                         
  10   8   0       1049.54       1105.19       150.91 o                         
  11   8   0         61.36         65.21        71.12 o                         
  12   8   0        675.88        573.59       108.67 o                         
  13   8   0        725.17        670.45       118.07 o                         
  14   8   0        602.40        860.59       130.85 o                         
  15   8   0        194.61        243.71        91.62 o                         
  16   8   0         77.54        -26.66        81.53 o                         
  17   8   0        419.00        339.54       180.55 o                         
  18   8   0        515.43        447.49       119.00 o                         
  19   8   0       1797.82       1880.76       349.16 o                         
   1   9   0          0.87        -57.83        57.83 o                         
   2   9   0         35.33         60.40        67.16 o                         
   3   9   0       1520.58       1395.30       118.52 o                         
   4   9   0       2342.01       2092.41       143.94 o                         
   5   9   0        917.86        985.46       101.02 o                         
   6   9   0       1987.35       2011.67       195.92 o                         
   7   9   0       2546.62       2627.53       199.62 o                         
   8   9   0       6485.60       6791.18       350.15 o                         
   9   9   0         42.19         17.72       103.84 o                         
  10   9   0        256.01        325.58       108.54 o                         
  11   9   0       4521.33       5102.80       319.66 o                         
  12   9   0        888.94       1152.42       166.78 o                         
  13   9   0        300.88        522.01       155.09 o                         
  14   9   0        660.26        525.79       131.62 o                         
  15   9   0        311.66        398.69       101.72 o                         
  16   9   0        608.69        723.83       295.71 o                         
  17   9   0        117.41        600.25       273.64 o                         
   0  10   0       1816.53       1752.77       212.19 o                         
   1  10   0        367.22        275.72        80.08 o                         
   2  10   0          0.15        -40.83        70.37 o                         
   3  10   0       1029.75        944.12       107.31 o                         
   4  10   0        378.64        288.06        73.39 o                         
   5  10   0        329.62        334.84        98.57 o                         
   6  10   0        466.35        271.36        95.24 o                         
   7  10   0        145.04        136.57       104.48 o                         
   8  10   0         78.74        -49.03       114.67 o                         
   9  10   0          9.42         17.37        73.48 o                         
  10  10   0        113.89         56.87        98.66 o                         
  11  10   0         93.87         48.55       229.51 o                         
  14  10   0         71.17         79.44       123.58 o                         
  15  10   0        278.20        304.54       216.27 o                         
   1  11   0        678.33        719.24       147.79 o                         
   2  11   0        320.42        569.87       168.41 o                         
   3  11   0        181.85        -24.43        95.77 o                         
   4  11   0        755.72        920.79       339.85 o                         
   5  11   0         17.82       -115.61       191.99 o                         
   6  11   0        194.35       -153.71       344.26 o                         
   7  11   0        290.83        763.55       278.06 o                         
 -29   1   1         85.32        246.09       344.26 o                         
 -28   1   1         42.97        238.59       105.25 o                         
 -27   1   1       1392.34       1602.00       183.17 o                         
 -26   1   1          0.26        150.76        83.72 o                         
 -25   1   1        115.44        185.72        84.27 o                         
 -24   1   1       1721.70       1772.38       146.96 o                         
 -23   1   1         87.61        172.64        78.40 o                         
 -22   1   1        547.72        430.99        71.27 o                         
 -21   1   1        876.42        832.06        99.63 o                         
 -20   1   1        450.01        492.78        85.29 o                         
 -19   1   1         17.59         91.24        43.87 o                         
 -18   1   1        294.70        403.62        60.63 o                         
 -17   1   1       4099.04       4118.03       143.34 o                         
 -16   1   1       1213.51       1273.39        83.65 o                         
 -15   1   1        574.00        705.89        54.47 o                         
 -14   1   1       9412.81       9383.65       181.83 o                         
 -13   1   1       4047.32       3881.79        91.73 o                         
 -12   1   1        665.75        784.08        42.99 o                         
 -11   1   1      29031.42      28511.65       234.66 o                         
 -10   1   1        182.69        190.64        26.24 o                         
  -9   1   1       2421.28       2555.66        59.18 o                         
  -8   1   1      75100.64      75121.10       579.91 o                         
  -7   1   1       6165.67       5833.06        93.21 o                         
  -6   1   1         58.69        122.56        18.36 o                         
  -5   1   1      57546.68      60778.38       461.84 o                         
  -4   1   1       1156.18       1362.40        35.58 o                         
  -3   1   1      16881.56      14423.80      1110.58 o                         
  -2   1   1      48248.00      34330.11      5646.55 o                         
  -1   1   1      10860.02       8807.76      1593.77 o                         
   0   1   1      11516.15       9387.35      1677.23 o                         
   1   1   1        291.82        151.33        42.23 o                         
   2   1   1       1483.63       1426.89       111.34 o                         
   3   1   1       5961.10       5936.64        70.03 o                         
   4   1   1        148.45        188.51        13.50 o                         
   5   1   1         12.39         52.63        12.28 o                         
   6   1   1       4595.03       4816.57        75.18 o                         
   7   1   1        788.89        924.48        37.19 o                         
   8   1   1        690.29        663.05        31.10 o                         
   9   1   1      19419.41      18978.33       174.50 o                         
  10   1   1       1493.51       1509.06        54.71 o                         
  11   1   1        589.64        587.73        42.26 o                         
  12   1   1      13681.82      13277.84       228.29 o                         
  13   1   1      11616.16      11242.46       227.29 o                         
  14   1   1       7913.50       7744.84       167.01 o                         
  15   1   1        783.23       1065.54        79.08 o                         
  16   1   1          3.25         90.44        50.46 o                         
  17   1   1      11216.38      10746.38       237.64 o                         
  18   1   1        375.63        500.77        66.06 o                         
  19   1   1       1180.51       1195.71        80.89 o                         
  20   1   1       4991.52       5137.91       229.29 o                         
  21   1   1        416.51        569.25        74.89 o                         
  22   1   1       1142.09       1150.61        95.52 o                         
  23   1   1         75.30        179.56        58.78 o                         
  24   1   1         19.23         96.70        77.12 o                         
  25   1   1        289.81        303.70        93.04 o                         
  26   1   1         75.11        110.36        82.09 o                         
  27   1   1         35.16         28.63        86.27 o                         
  28   1   1         22.36        -60.88       112.35 o                         
  29   1   1          4.20        -19.16       191.99 o                         
 -28   2   1         76.33        298.40       118.42 o                         
 -27   2   1        229.09        304.15       127.64 o                         
 -26   2   1         60.66         69.91       108.94 o                         
 -25   2   1         61.78         44.57        93.90 o                         
 -24   2   1       1628.47       1639.67       153.84 o                         
 -23   2   1        281.72        273.03        76.16 o                         
 -22   2   1       2989.68       3111.79       194.89 o                         
 -21   2   1       2988.61       3131.90       190.82 o                         
 -20   2   1        962.18       1210.49       126.35 o                         
 -19   2   1      10340.51      10092.61       316.77 o                         
 -18   2   1        903.41        966.67       107.89 o                         
 -17   2   1       2405.41       2341.08       151.66 o                         
 -16   2   1      17381.62      17131.75       371.35 o                         
 -15   2   1       4630.05       4193.55       182.66 o                         
 -14   2   1          7.74        -28.02        36.52 o                         
 -13   2   1      20588.04      19900.35       279.51 o                         
 -12   2   1       6831.10       6326.55       151.84 o                         
 -11   2   1      18837.98      18514.77       243.47 o                         
 -10   2   1       6136.44       5762.75       137.79 o                         
  -9   2   1      20996.25      21005.59       225.13 o                         
  -8   2   1      27583.48      28381.29       262.85 o                         
  -7   2   1         24.17         89.63        16.75 o                         
  -6   2   1      11548.53      12031.51       138.88 o                         
  -5   2   1       1014.23       1294.80        39.89 o                         
  -4   2   1         48.20         76.69        13.57 o                         
  -3   2   1      27750.60      28837.01       141.85 o                         
  -2   2   1       1237.41       1142.49        27.57 o                         
  -1   2   1      17593.44      17841.60       156.91 o                         
   0   2   1       4086.11       3826.31        50.57 o                         
   1   2   1      76441.46      77302.97       326.80 o                         
   2   2   1         50.97        144.56        14.20 o                         
   3   2   1      66240.11      65544.94       411.23 o                         
   4   2   1        257.59        256.49        22.83 o                         
   5   2   1        487.69        525.93        30.89 o                         
   6   2   1     127011.05     121843.48       547.59 o                         
   7   2   1        361.72        642.86        40.86 o                         
   8   2   1       5532.10       5271.88       107.69 o                         
   9   2   1      96553.40      94299.38       581.41 o                         
  10   2   1         42.43        177.32        33.78 o                         
  11   2   1      13662.55      13405.44       209.16 o                         
  12   2   1       6819.65       6224.75       150.58 o                         
  13   2   1       1324.87       1338.74        88.35 o                         
  14   2   1       1778.79       1717.17       101.38 o                         
  15   2   1        815.49        776.07        61.74 o                         
  16   2   1          3.46         29.08        34.98 o                         
  17   2   1         19.70         21.10        46.56 o                         
  18   2   1       1686.88       1487.82       128.39 o                         
  19   2   1        977.76       1045.28       114.87 o                         
  20   2   1       4199.96       3871.09       207.20 o                         
  21   2   1       3133.57       3195.71       196.75 o                         
  22   2   1       5342.97       5288.02       258.15 o                         
  23   2   1       3028.26       2780.03       178.91 o                         
  24   2   1        728.76        732.90        99.60 o                         
  25   2   1       4911.47       5122.81       274.97 o                         
  26   2   1         20.44        372.13        98.95 o                         
  27   2   1          0.09        220.77       113.68 o                         
  28   2   1       1635.16       1786.01       281.81 o                         
 -28   3   1         70.22        -32.16       225.09 o                         
 -27   3   1       1052.46       1313.80       180.30 o                         
 -26   3   1         40.88         44.40        83.55 o                         
 -25   3   1        209.90        147.43        79.77 o                         
 -24   3   1       2239.16       2277.33       214.69 o                         
 -23   3   1        523.45        476.34       121.68 o                         
 -22   3   1        739.26        598.33       142.62 o                         
 -21   3   1       3036.25       3171.19       227.28 o                         
 -20   3   1       2850.56       2848.04       222.97 o                         
 -19   3   1         91.92         34.97        74.77 o                         
 -18   3   1       1090.14       1061.12       128.11 o                         
 -17   3   1       2720.27       2576.55       179.50 o                         
 -16   3   1        160.32        221.90        74.53 o                         
 -15   3   1       1123.65       1002.61       112.62 o                         
 -14   3   1       5366.73       5466.86       233.83 o                         
 -13   3   1       3762.50       3287.33       119.30 o                         
 -12   3   1        429.01        432.43        35.94 o                         
 -11   3   1      19685.96      18615.52       278.83 o                         
 -10   3   1       1535.11       1365.16        54.39 o                         
  -9   3   1       4177.36       4083.18        99.42 o                         
  -8   3   1      88836.90      86711.90       432.06 o                         
  -7   3   1      12577.76      12999.19       131.81 o                         
  -6   3   1         47.90         80.45        18.44 o                         
  -5   3   1     127455.67     126375.00       584.39 o                         
  -4   3   1         55.94         98.12        17.78 o                         
  -3   3   1       2115.30       2385.03        55.29 o                         
  -2   3   1       6488.62       6090.87        89.46 o                         
  -1   3   1        948.65        855.82        36.55 o                         
   0   3   1        113.65        154.13        18.49 o                         
   1   3   1        233.95        276.58        23.70 o                         
   2   3   1       1234.01       1085.20        38.30 o                         
   3   3   1       2448.77       2407.00        64.58 o                         
   4   3   1        385.11        389.51        29.17 o                         
   5   3   1       2393.60       2589.90        68.03 o                         
   6   3   1      12586.02      12953.02       186.00 o                         
   7   3   1         61.81        128.73        31.62 o                         
   8   3   1      15800.79      16258.59       242.32 o                         
   9   3   1      25903.45      24700.10       268.88 o                         
  10   3   1         36.99         68.44        27.96 o                         
  11   3   1       8988.72       8693.35       178.58 o                         
  12   3   1       9425.50       9269.54       219.73 o                         
  13   3   1       6518.65       6473.76       247.88 o                         
  14   3   1       4859.34       4576.91       217.66 o                         
  15   3   1       1514.99       1304.10       128.05 o                         
  16   3   1        410.54        460.22        93.34 o                         
  17   3   1       3582.77       3475.53       211.17 o                         
  18   3   1       1327.98       1446.35       145.06 o                         
  19   3   1        965.97        826.58       124.64 o                         
  20   3   1       6300.15       6288.52       307.53 o                         
  21   3   1        341.97        425.60       111.27 o                         
  22   3   1        220.13        314.45        89.97 o                         
  23   3   1        523.54        395.01       115.41 o                         
  24   3   1        172.65        211.24        84.08 o                         
  25   3   1        265.45        298.25       125.09 o                         
  26   3   1         65.54         16.78       128.30 o                         
  27   3   1         80.62        308.95       220.68 o                         
  28   3   1          4.14       -127.99       150.06 o                         
 -28   4   1          6.94        -54.49       117.45 o                         
 -27   4   1        152.57        183.56       126.59 o                         
 -26   4   1        151.03        202.64        91.40 o                         
 -25   4   1          0.14        221.79        93.27 o                         
 -24   4   1         16.78        -37.00        89.78 o                         
 -23   4   1        404.26        377.41       112.78 o                         
 -22   4   1        181.64        167.33       122.31 o                         
 -21   4   1        163.89        133.74        79.04 o                         
 -20   4   1        792.90        729.67       137.83 o                         
 -19   4   1        468.98        637.02       117.54 o                         
 -18   4   1         53.93        173.48        94.04 o                         
 -17   4   1       1843.53       2070.34       173.87 o                         
 -16   4   1         41.23         23.65        70.26 o                         
 -15   4   1        438.65        609.90       150.98 o                         
 -14   4   1        976.79       1007.78       107.19 o                         
 -13   4   1          0.79        112.08        66.45 o                         
 -12   4   1        288.75        298.46        49.61 o                         
 -11   4   1       3080.86       3065.68       120.12 o                         
 -10   4   1        902.42        876.55        65.39 o                         
  -9   4   1       1734.30       1733.94        66.95 o                         
  -8   4   1       3442.27       3657.29        78.76 o                         
  -7   4   1        202.27        133.25        24.23 o                         
  -6   4   1       2938.45       2680.78        76.77 o                         
  -5   4   1        562.46        816.43        42.02 o                         
  -4   4   1        894.81        906.17        47.26 o                         
  -3   4   1       3006.40       2960.15        75.19 o                         
  -2   4   1          2.35         16.52        20.54 o                         
  -1   4   1       4338.90       4211.63        91.96 o                         
   0   4   1       2957.88       3015.41        79.05 o                         
   1   4   1        547.77        591.02        37.36 o                         
   2   4   1       5171.85       5361.88       104.71 o                         
   3   4   1       4369.77       4223.12       102.00 o                         
   4   4   1       5635.56       5674.73       124.29 o                         
   5   4   1      13308.44      14259.90       221.60 o                         
   6   4   1      22010.50      22982.23       252.37 o                         
   7   4   1       1014.04       1021.91        80.62 o                         
   8   4   1       1754.14       1942.53        90.87 o                         
   9   4   1      10612.78      10316.98       220.06 o                         
  10   4   1          6.53         56.32        65.79 o                         
  11   4   1       1626.98       1448.56        81.22 o                         
  12   4   1       1219.46       1382.02        96.47 o                         
  13   4   1         27.61         56.86        62.64 o                         
  14   4   1        250.92        279.50        77.22 o                         
  15   4   1       1037.49       1035.33       124.80 o                         
  16   4   1         63.91         25.54        95.56 o                         
  17   4   1        117.51        221.17        78.37 o                         
  18   4   1       1091.13        944.74       123.60 o                         
  19   4   1        307.07        178.71        83.09 o                         
  20   4   1        438.25        491.48       107.66 o                         
  21   4   1        598.34        671.87       109.89 o                         
  22   4   1        790.20        949.72       132.18 o                         
  23   4   1       1016.54        803.85       123.11 o                         
  24   4   1         47.47         63.16        74.94 o                         
  25   4   1        161.92        214.35        87.58 o                         
  26   4   1         64.66       -122.95       122.95 o                         
  27   4   1         34.44       -225.09       225.09 o                         
  28   4   1          2.38       -203.03       211.85 o                         
 -27   5   1        574.77        701.76       264.82 o                         
 -26   5   1          0.74         11.70       122.97 o                         
 -25   5   1         39.71        231.30        98.11 o                         
 -24   5   1         93.70        112.72        83.43 o                         
 -23   5   1        108.20        188.67        88.08 o                         
 -22   5   1          0.46         57.70        79.90 o                         
 -21   5   1          0.23          6.36        69.48 o                         
 -20   5   1         21.45        -13.51        72.65 o                         
 -19   5   1        194.89        118.36        72.66 o                         
 -18   5   1        512.94        472.84        92.48 o                         
 -17   5   1        209.87        249.38        83.36 o                         
 -16   5   1        655.93        661.99       103.15 o                         
 -15   5   1       1070.53       1268.40       127.77 o                         
 -14   5   1        698.02        708.98       102.03 o                         
 -13   5   1       6061.96       5898.07       239.59 o                         
 -12   5   1       2744.23       2772.34       184.43 o                         
 -11   5   1       1798.95       1838.78        80.89 o                         
 -10   5   1       8146.21       7863.51       148.50 o                         
  -9   5   1        355.26        270.94        30.49 o                         
  -8   5   1       2982.06       2595.14        88.96 o                         
  -7   5   1          7.14         63.69        18.35 o                         
  -6   5   1       4642.88       4224.94       104.72 o                         
  -5   5   1       6738.31       6700.78       139.58 o                         
  -4   5   1        738.54        710.21        45.19 o                         
  -3   5   1      15704.30      14941.80       200.84 o                         
  -2   5   1       4314.67       4015.72       120.12 o                         
  -1   5   1         18.90         49.03        29.96 o                         
   0   5   1       9308.00       8458.60       162.11 o                         
   1   5   1         12.02         93.15        26.53 o                         
   2   5   1        123.20        110.92        25.41 o                         
   3   5   1        902.20        829.69        43.67 o                         
   4   5   1       3960.49       3883.22        92.17 o                         
   5   5   1        732.13        771.30        58.56 o                         
   6   5   1         80.37         76.50        30.61 o                         
   7   5   1          1.41         54.04        29.47 o                         
   8   5   1       2234.55       2378.66       138.73 o                         
   9   5   1       1289.55       1274.53       105.42 o                         
  10   5   1       1334.97       1404.43       112.21 o                         
  11   5   1        842.27        986.10       102.05 o                         
  12   5   1       3340.00       3530.69       186.37 o                         
  13   5   1        269.50        443.61        89.06 o                         
  14   5   1       5145.40       5323.10       238.70 o                         
  15   5   1       2167.19       2541.19       175.87 o                         
  16   5   1         30.05        265.87        86.53 o                         
  17   5   1       4639.63       4745.08       242.77 o                         
  18   5   1         12.41         20.35        68.05 o                         
  19   5   1         77.83        193.22        88.76 o                         
  20   5   1       1301.89       1177.25       138.86 o                         
  21   5   1         37.19         31.57        91.68 o                         
  22   5   1        218.99        422.14        90.45 o                         
  23   5   1        101.02         38.12        77.18 o                         
  24   5   1         74.20         59.46        91.93 o                         
  25   5   1        188.20         67.03       135.04 o                         
  26   5   1          0.05       -136.82       189.79 o                         
 -25   6   1        122.93        264.82       198.61 o                         
 -24   6   1        858.12        609.07       306.89 o                         
 -23   6   1         86.22        178.85        98.20 o                         
 -22   6   1        455.25        503.34       140.60 o                         
 -21   6   1        930.81        981.75       131.46 o                         
 -20   6   1        264.87        260.48        76.18 o                         
 -19   6   1       3754.94       4071.69       245.51 o                         
 -18   6   1        124.05         96.26        76.44 o                         
 -17   6   1          2.98        103.99        80.08 o                         
 -16   6   1      13057.92      13600.13       408.27 o                         
 -15   6   1        302.61        418.38        93.72 o                         
 -14   6   1       1102.80       1364.78       139.73 o                         
 -13   6   1       6811.00       7436.75       293.93 o                         
 -12   6   1       2561.02       2811.35       174.77 o                         
 -11   6   1        740.68        797.29        97.79 o                         
 -10   6   1        251.29        294.21        52.68 o                         
  -9   6   1       2080.87       2226.04       113.33 o                         
  -8   6   1        850.14        898.66        64.81 o                         
  -7   6   1        427.90        390.75        34.19 o                         
  -6   6   1        457.24        372.28        49.77 o                         
  -5   6   1        401.32        296.00        37.42 o                         
  -4   6   1        164.84        126.92        31.73 o                         
  -3   6   1         36.71          3.65        35.39 o                         
  -2   6   1       9919.18       9757.24       189.69 o                         
  -1   6   1         36.04         33.44        38.32 o                         
   0   6   1       6415.32       5988.88       143.47 o                         
   1   6   1      27896.41      26583.37       297.02 o                         
   2   6   1        176.34        188.21        37.86 o                         
   3   6   1      16751.03      16201.01       205.25 o                         
   4   6   1      10432.70      10000.02       199.07 o                         
   5   6   1        612.68        608.73        54.05 o                         
   6   6   1      12520.69      12435.28       213.79 o                         
   7   6   1        355.57        356.01        40.59 o                         
   8   6   1       1895.31       2069.55       120.53 o                         
   9   6   1       5156.07       5049.74       184.70 o                         
  10   6   1        575.09        538.96        68.13 o                         
  11   6   1       3523.91       3637.60       192.54 o                         
  12   6   1       1556.47       1434.35       128.60 o                         
  13   6   1        536.35        443.39        91.16 o                         
  14   6   1        687.83        652.55       104.84 o                         
  15   6   1         51.03         74.87        70.63 o                         
  16   6   1        525.14        738.56       103.67 o                         
  17   6   1        902.80        910.54       111.61 o                         
  18   6   1         44.65         40.62        82.98 o                         
  19   6   1         72.39        103.91        85.85 o                         
  20   6   1       1160.04        830.31       126.57 o                         
  21   6   1        190.93        207.67        92.87 o                         
  22   6   1        483.19        234.70        92.69 o                         
  23   6   1        198.86        569.28       169.44 o                         
  24   6   1        304.80        409.41       167.37 o                         
 -22   7   1         41.22        101.65       147.86 o                         
 -21   7   1        606.81        746.70       131.56 o                         
 -20   7   1        232.10        169.51        91.12 o                         
 -19   7   1         67.70        307.69       112.55 o                         
 -18   7   1        115.10        -60.00        85.91 o                         
 -17   7   1         52.63          9.26       103.78 o                         
 -16   7   1        149.41        346.82        90.74 o                         
 -15   7   1         27.57        111.59       147.73 o                         
 -14   7   1        742.06        822.45       119.61 o                         
 -13   7   1       2727.14       2722.57       185.16 o                         
 -12   7   1         51.35         10.00        59.71 o                         
 -11   7   1       3391.29       3641.44       206.02 o                         
 -10   7   1       1378.22       1347.17       110.42 o                         
  -9   7   1        219.86        210.23        66.78 o                         
  -8   7   1       6111.23       6282.45       196.39 o                         
  -7   7   1        444.57        426.79        65.14 o                         
  -6   7   1        403.24        346.07        50.53 o                         
  -5   7   1      12827.87      13364.38       258.30 o                         
  -4   7   1        609.16        555.42        59.52 o                         
  -3   7   1       1024.52       1024.98        75.76 o                         
  -2   7   1      13257.18      13177.12       228.72 o                         
  -1   7   1       2434.05       2323.84        98.39 o                         
   0   7   1       4375.41       3902.06       126.06 o                         
   1   7   1       1916.12       1784.64        87.39 o                         
   2   7   1       2628.94       2533.65       101.71 o                         
   3   7   1         40.58         41.28        45.90 o                         
   4   7   1         58.15         83.34        46.29 o                         
   5   7   1       1562.69       1529.38       112.39 o                         
   6   7   1       1011.57        998.79        91.23 o                         
   7   7   1        123.07         94.79        52.29 o                         
   8   7   1        747.16        671.47        80.20 o                         
   9   7   1       2764.52       2815.64       167.15 o                         
  10   7   1       3409.06       3520.71       183.10 o                         
  11   7   1       3686.69       3785.34       191.08 o                         
  12   7   1       1808.01       1676.58       135.68 o                         
  13   7   1       2176.84       1966.76       172.16 o                         
  14   7   1       6332.29       6420.18       313.38 o                         
  15   7   1        407.50        249.30       104.39 o                         
  16   7   1        645.49        498.75       104.90 o                         
  17   7   1       4642.29       4717.13       287.60 o                         
  18   7   1        855.11       1122.58       158.33 o                         
  19   7   1          2.00         91.05       102.56 o                         
  20   7   1        556.37        519.37       117.37 o                         
  21   7   1        229.02        229.18       333.23 o                         
 -19   8   1        188.50         67.22       169.81 o                         
 -18   8   1        163.06        322.12       113.59 o                         
 -17   8   1        433.50        432.62       110.36 o                         
 -16   8   1        290.08        226.02        97.45 o                         
 -15   8   1        167.12        292.15        97.13 o                         
 -14   8   1        247.76        145.63        72.31 o                         
 -13   8   1        860.50        959.05       133.36 o                         
 -12   8   1       1336.15       1459.08       155.65 o                         
 -11   8   1        110.04         71.84        59.35 o                         
 -10   8   1        935.13        975.64       121.88 o                         
  -9   8   1       1542.57       1497.79       155.20 o                         
  -8   8   1          2.62         50.69        64.09 o                         
  -7   8   1       2396.71       2484.01       150.07 o                         
  -6   8   1        390.81        400.64        70.06 o                         
  -5   8   1        171.57        216.59        61.14 o                         
  -4   8   1       3285.61       2932.81       130.88 o                         
  -3   8   1        151.24        128.96        46.93 o                         
  -2   8   1        110.65         59.61        45.37 o                         
  -1   8   1       3432.46       3220.02       149.85 o                         
   0   8   1         78.89         18.97        49.92 o                         
   1   8   1          0.28        -48.25        48.25 o                         
   2   8   1        647.33        631.30        65.13 o                         
   3   8   1        675.97        653.75        70.25 o                         
   4   8   1        372.93        368.83        69.88 o                         
   5   8   1       1093.54       1423.18       111.05 o                         
   6   8   1       3125.34       3359.64       172.96 o                         
   7   8   1        394.68        482.51        78.85 o                         
   8   8   1          8.72         59.67       122.31 o                         
   9   8   1       1507.80       1312.49       159.89 o                         
  10   8   1         90.10        101.52        90.09 o                         
  11   8   1         31.17        -48.22        89.19 o                         
  12   8   1        383.76        335.06        95.38 o                         
  13   8   1         48.86         -0.01        78.85 o                         
  14   8   1         19.11        114.65        76.28 o                         
  15   8   1         85.68        100.67        82.64 o                         
  16   8   1        170.95        109.26       130.75 o                         
  17   8   1         54.49        142.72       168.31 o                         
  18   8   1        134.80        116.01        89.44 o                         
  19   8   1        166.66        587.01       317.78 o                         
 -17   9   1         28.27        273.64       203.03 o                         
 -16   9   1         22.44        110.34       158.89 o                         
 -15   9   1         64.92        191.20        98.77 o                         
 -14   9   1         94.11         -0.23        90.53 o                         
 -13   9   1        353.48        294.06       107.91 o                         
 -12   9   1        194.01        231.14       149.07 o                         
 -11   9   1          0.14        298.46       129.32 o                         
 -10   9   1        732.44        839.38       136.38 o                         
  -9   9   1        531.59        551.36       117.24 o                         
  -8   9   1         37.35        202.21       116.00 o                         
  -7   9   1        510.70        485.77       122.11 o                         
  -6   9   1       1930.83       1911.81       165.69 o                         
  -5   9   1        213.24        290.91        75.57 o                         
  -4   9   1        110.74        125.18        71.65 o                         
  -3   9   1       1799.80       1755.06       136.54 o                         
  -2   9   1          1.23         -4.35        52.59 o                         
  -1   9   1        223.86        131.26        58.68 o                         
   0   9   1        922.22        792.20        81.71 o                         
   1   9   1        125.19         95.51        61.42 o                         
   2   9   1       1287.42       1105.24       106.79 o                         
   3   9   1        596.18        380.19        73.28 o                         
   4   9   1       1243.38       1395.04       177.12 o                         
   5   9   1       1334.02       1158.03       137.54 o                         
   6   9   1         53.86        -73.78        98.38 o                         
   7   9   1       1202.06       1230.25       216.59 o                         
   8   9   1        614.43        717.86       144.16 o                         
   9   9   1        607.40        767.43       141.87 o                         
  10   9   1        907.16       1066.43       191.59 o                         
  11   9   1          0.07         31.92       143.34 o                         
  12   9   1       1132.51       1211.48       173.93 o                         
  13   9   1         54.96        115.01        92.03 o                         
  14   9   1        181.37        249.02       149.71 o                         
  15   9   1        246.22        304.54       176.54 o                         
  16   9   1        124.16        503.15       242.75 o                         
 -15  10   1          7.43       -203.03       203.03 o                         
 -11  10   1        398.87        392.81       220.68 o                         
 -10  10   1          5.89        182.29       131.87 o                         
  -9  10   1          4.64        -15.85        89.22 o                         
  -8  10   1         64.38        157.02       118.49 o                         
  -7  10   1        518.69        452.98       138.74 o                         
  -6  10   1        207.34        184.75       104.92 o                         
  -5  10   1        117.22        149.44        78.20 o                         
  -4  10   1       1289.78       1292.40       144.30 o                         
  -3  10   1         52.37        -71.18        77.48 o                         
  -2  10   1       1125.11        971.06       107.10 o                         
  -1  10   1        144.67         30.50        64.94 o                         
   0  10   1        549.44        391.44       127.97 o                         
   1  10   1       1870.81       1571.51       130.87 o                         
   2  10   1         53.56         44.27        71.20 o                         
   3  10   1       1685.76       1829.19       143.21 o                         
   4  10   1        552.91        354.22        90.43 o                         
   5  10   1        114.00         86.38        90.94 o                         
   6  10   1       1889.43       2021.09       209.85 o                         
   7  10   1         52.73        166.70        94.68 o                         
   8  10   1        469.85        604.15       132.34 o                         
   9  10   1        680.53        670.19       132.24 o                         
  10  10   1         21.33        105.54        97.18 o                         
  11  10   1        891.53       1337.32       379.57 o                         
  13  10   1         43.31       -176.54       176.54 o                         
  14  10   1          8.71       -216.27       216.27 o                         
  -7  11   1         22.61        -38.33       220.68 o                         
  -6  11   1          2.67       -284.81       370.74 o                         
  -5  11   1       1593.52       1340.90       200.70 o                         
  -4  11   1        292.57        444.39       136.97 o                         
  -3  11   1        315.36        403.26       128.46 o                         
  -2  11   1       1013.94        733.00       153.23 o                         
  -1  11   1        265.11        239.65       192.14 o                         
   0  11   1        377.15        444.53       110.14 o                         
   1  11   1         64.81          9.12       132.05 o                         
   2  11   1        112.67         28.94        93.90 o                         
   3  11   1         16.30          3.43        98.27 o                         
   4  11   1        125.58        227.56       133.62 o                         
   5  11   1         88.14         85.97       106.87 o                         
   6  11   1         77.60       -110.34       154.48 o                         
 -29   0   2       1016.76       1001.89       317.78 o                         
 -28   0   2       2333.33       2850.00       355.41 o                         
 -27   0   2        481.29        452.15       171.31 o                         
 -26   0   2         62.53        254.42       180.96 o                         
 -25   0   2       2741.09       2942.55       410.47 o                         
 -24   0   2         12.79        191.57       122.54 o                         
 -23   0   2       3219.75       3308.55       322.73 o                         
 -22   0   2        659.09       1130.80       141.74 o                         
 -21   0   2       4540.34       4572.19       205.37 o                         
 -20   0   2       1537.20       1553.27       121.29 o                         
 -19   0   2       1010.73       1471.10       118.99 o                         
 -18   0   2      18782.79      18559.97       429.81 o                         
 -17   0   2       3703.14       4151.67       175.58 o                         
 -16   0   2      25303.38      25539.00       445.52 o                         
 -15   0   2      26745.79      26382.68       640.87 o                         
 -14   0   2      11615.78      11840.96       315.94 o                         
 -13   0   2      69336.89      67763.61       874.20 o                         
 -12   0   2       5867.41       5287.27       218.41 o                         
 -11   0   2       4416.31       4318.61       139.48 o                         
 -10   0   2      68760.41      68357.72       742.16 o                         
  -9   0   2       5881.40       6268.67       148.14 o                         
  -8   0   2         44.54         72.28        26.12 o                         
  -7   0   2       7560.41       7723.93       131.87 o                         
  -6   0   2      24096.85      25737.73       197.06 o                         
  -5   0   2     132072.06     145979.09       704.80 o                         
  -4   0   2       9393.26       9890.83       214.95 o                         
  -3   0   2       4042.86       3127.64      1397.69 o                         
   2   0   2         50.68         67.09         9.47 o                         
   3   0   2      11296.73      12240.22       110.65 o                         
   4   0   2      61067.07      66721.64       538.09 o                         
   5   0   2      29044.73      30923.15       209.58 o                         
   6   0   2      29021.27      29505.89       312.18 o                         
   7   0   2        132.24        136.17        23.17 o                         
   8   0   2       5747.76       6311.44       139.88 o                         
   9   0   2      66504.22      64689.72       469.18 o                         
  10   0   2      31271.72      32655.29       533.21 o                         
  11   0   2       1735.46       1727.84       131.32 o                         
  12   0   2      83572.20      83921.75       859.24 o                         
  13   0   2      10605.40      12187.72       339.53 o                         
  14   0   2      27434.68      27620.73       572.25 o                         
  15   0   2       9863.00      10126.81       345.85 o                         
  16   0   2       3759.94       4016.72       195.68 o                         
  17   0   2       1620.26       1940.15       148.17 o                         
  18   0   2         19.56        132.30        66.63 o                         
  19   0   2          9.24         57.99        50.71 o                         
  20   0   2          6.06        -51.07        51.07 o                         
  21   0   2          8.16        -39.10        61.27 o                         
  22   0   2        424.89        338.84        99.17 o                         
  23   0   2        127.31        317.58       135.73 o                         
  24   0   2        510.92        509.48       134.65 o                         
  25   0   2          2.64         52.90        89.14 o                         
  26   0   2       2459.13       2533.28       256.10 o                         
  27   0   2       1043.99       1206.97       232.49 o                         
  28   0   2       1214.36        926.86       291.30 o                         
  29   0   2        580.91        900.38       304.54 o                         
 -29   1   2        236.42        417.22       155.95 o                         
 -28   1   2         33.92        -42.84        98.75 o                         
 -27   1   2        432.79        486.58       126.05 o                         
 -26   1   2        795.43       1012.56       134.83 o                         
 -25   1   2        779.62        903.44       112.27 o                         
 -24   1   2       1811.47       1845.09       148.82 o                         
 -23   1   2        176.95        245.45        72.63 o                         
 -22   1   2         69.35         90.61        55.37 o                         
 -21   1   2       3376.12       3609.76       258.69 o                         
 -20   1   2       3722.95       4001.57       307.34 o                         
 -19   1   2       6761.41       7188.58       209.80 o                         
 -18   1   2       7419.01       7191.36       238.74 o                         
 -17   1   2       1992.49       2323.60       113.39 o                         
 -16   1   2      13808.26      13472.20       267.08 o                         
 -15   1   2        748.56        838.11        59.00 o                         
 -14   1   2       1090.83       1356.02        60.24 o                         
 -13   1   2       1112.47       1231.43        53.61 o                         
 -12   1   2       4238.88       4385.56        93.40 o                         
 -11   1   2        742.23        920.59        59.46 o                         
 -10   1   2      40858.71      41634.24       348.49 o                         
  -9   1   2       4194.74       4649.90        86.79 o                         
  -8   1   2        622.69        715.63        31.12 o                         
  -7   1   2      26694.11      27390.27       225.88 o                         
  -6   1   2      37261.07      39619.93       292.98 o                         
  -5   1   2     220992.42     235630.75      1247.03 o                         
  -4   1   2      26924.62      28391.84       198.49 o                         
  -3   1   2       7490.03       7884.12       156.81 o                         
  -2   1   2      81242.46      69284.27      6857.67 o                         
  -1   1   2       1466.99        893.38       184.89 o                         
   0   1   2        134.74        108.20        21.19 o                         
   1   1   2      72610.60      73031.65      3446.78 o                         
   2   1   2       3841.35       3765.50        91.94 o                         
   3   1   2        508.79        598.81        20.55 o                         
   4   1   2      17456.13      18533.91       134.85 o                         
   5   1   2       2528.63       2424.13        62.42 o                         
   6   1   2       2437.97       2479.13        53.83 o                         
   7   1   2         33.52         39.86        10.10 o                         
   8   1   2        213.97        234.25        20.42 o                         
   9   1   2        806.91        919.82        43.69 o                         
  10   1   2        149.46        209.63        27.46 o                         
  11   1   2          0.29        111.06        25.53 o                         
  12   1   2      13783.29      13955.44       211.03 o                         
  13   1   2       1618.58       1601.80        72.18 o                         
  14   1   2       1826.15       1833.79        75.33 o                         
  15   1   2      19448.41      19034.34       358.66 o                         
  16   1   2        801.00        937.75        73.58 o                         
  17   1   2      11715.18      11818.45       314.55 o                         
  18   1   2       2116.28       2331.34       109.58 o                         
  19   1   2        273.67        348.24        69.81 o                         
  20   1   2       5657.82       5881.29       220.96 o                         
  21   1   2         49.93        238.74        69.22 o                         
  22   1   2        196.38        296.19        59.72 o                         
  23   1   2        876.07        988.97       127.36 o                         
  24   1   2        862.41       1038.56       118.89 o                         
  25   1   2        904.35       1051.47       134.07 o                         
  26   1   2          0.46         11.03        77.04 o                         
  27   1   2        167.21        -30.40        98.71 o                         
  28   1   2          6.42        147.31       154.61 o                         
 -29   2   2         76.23        -19.86       304.54 o                         
 -28   2   2        216.75        187.38        92.07 o                         
 -27   2   2          3.12         61.86        72.24 o                         
 -26   2   2         24.76       -122.95       122.95 o                         
 -25   2   2        275.53        265.66        96.49 o                         
 -24   2   2        360.84        394.40        82.33 o                         
 -23   2   2        125.58        152.79        82.70 o                         
 -22   2   2        358.59        366.63        89.12 o                         
 -21   2   2        184.12        216.63        67.62 o                         
 -20   2   2        430.36        415.76        99.22 o                         
 -19   2   2        502.58        658.99        94.86 o                         
 -18   2   2        225.26        282.09        72.95 o                         
 -17   2   2        627.08        512.38        83.46 o                         
 -16   2   2       1036.13       1316.05       111.79 o                         
 -15   2   2        706.13        693.00        64.80 o                         
 -14   2   2        351.97        312.28        37.52 o                         
 -13   2   2       2462.89       2501.17        92.56 o                         
 -12   2   2       2650.86       2818.18        92.91 o                         
 -11   2   2       5994.86       6008.51       147.26 o                         
 -10   2   2       1052.55       1178.43        59.88 o                         
  -9   2   2       2066.68       2141.45        71.75 o                         
  -8   2   2       6155.20       6919.15       116.83 o                         
  -7   2   2       1435.65       1681.75       100.99 o                         
  -6   2   2         66.50        138.43        21.76 o                         
  -5   2   2        926.52        914.45        32.81 o                         
  -4   2   2       9101.43       9787.26        94.21 o                         
  -3   2   2       3726.13       4132.87        58.04 o                         
  -2   2   2       2758.46       2912.87        43.68 o                         
  -1   2   2        834.84        839.71        25.45 o                         
   0   2   2        322.33        353.97        17.53 o                         
   1   2   2        456.53        531.31        22.02 o                         
   2   2   2       3231.49       3421.35        65.64 o                         
   3   2   2         77.16        126.18        20.24 o                         
   4   2   2          0.18         23.30        15.72 o                         
   5   2   2      11857.58      12514.25       121.58 o                         
   6   2   2        650.05        731.56        37.88 o                         
   7   2   2      14756.42      16164.98       172.64 o                         
   8   2   2       4701.46       5111.91       105.68 o                         
   9   2   2        300.58        494.27        50.11 o                         
  10   2   2      11487.92      12003.84       195.97 o                         
  11   2   2         85.22        124.64        26.43 o                         
  12   2   2       2039.29       1924.94        81.15 o                         
  13   2   2         46.42         80.33        30.01 o                         
  14   2   2        177.54        190.57        42.26 o                         
  15   2   2         21.29         62.52        32.55 o                         
  16   2   2       1250.64       1140.86        77.26 o                         
  17   2   2        426.83        364.99        60.31 o                         
  18   2   2        159.51        175.89        63.39 o                         
  19   2   2        551.59        524.27        77.17 o                         
  20   2   2        161.04        103.73        51.46 o                         
  21   2   2        837.51        577.44       107.47 o                         
  22   2   2         17.69        211.42        88.16 o                         
  23   2   2         79.89        117.85        75.14 o                         
  24   2   2        586.94        722.05       129.03 o                         
  25   2   2         24.60        236.01        97.74 o                         
  26   2   2         82.30         73.62        77.73 o                         
  27   2   2        157.72        269.16       169.59 o                         
  28   2   2        229.99        199.36       110.13 o                         
 -28   3   2         58.74        -51.62       126.14 o                         
 -27   3   2        229.86       -205.23       205.23 o                         
 -26   3   2         99.12         82.92       174.55 o                         
 -25   3   2         29.94        152.51       108.30 o                         
 -24   3   2       2023.21       1958.51       190.74 o                         
 -23   3   2          5.44        135.10        83.83 o                         
 -22   3   2         14.21         32.76        88.84 o                         
 -21   3   2       5623.71       5770.13       293.87 o                         
 -20   3   2        341.23        653.35       122.85 o                         
 -19   3   2        925.99        914.35       125.24 o                         
 -18   3   2        728.65        665.64       104.65 o                         
 -17   3   2       1069.90       1339.40       134.28 o                         
 -16   3   2        640.97        554.98       103.84 o                         
 -15   3   2       1133.62       1227.86       120.89 o                         
 -14   3   2         20.66         23.95        57.92 o                         
 -13   3   2          0.98         54.76        59.77 o                         
 -12   3   2       4409.45       4207.32       139.45 o                         
 -11   3   2        823.68        689.72        70.73 o                         
 -10   3   2      12749.48      12194.17       176.13 o                         
  -9   3   2        169.42        158.61        24.13 o                         
  -8   3   2       5630.48       6251.84       103.93 o                         
  -7   3   2      44021.65      44594.61       258.46 o                         
  -6   3   2         18.65        125.77        17.91 o                         
  -5   3   2      21567.46      22494.52       180.43 o                         
  -4   3   2      48133.24      49488.09       257.50 o                         
  -3   3   2       5120.08       5239.56        83.96 o                         
  -2   3   2      29878.65      30309.80       210.22 o                         
  -1   3   2        471.13        452.06        29.72 o                         
   0   3   2       4252.69       4535.04        83.31 o                         
   1   3   2      28438.47      28128.06       204.44 o                         
   2   3   2       3783.57       4008.13        83.66 o                         
   3   3   2      27376.38      28316.90       252.59 o                         
   4   3   2      19028.06      19106.08       217.66 o                         
   5   3   2        688.58        671.47        37.78 o                         
   6   3   2      13229.82      13254.24       187.39 o                         
   7   3   2         13.35         65.59        20.89 o                         
   8   3   2          1.21         57.82        28.29 o                         
   9   3   2        134.00        162.65        30.04 o                         
  10   3   2        416.42        470.36        54.51 o                         
  11   3   2        529.05        417.67       103.84 o                         
  12   3   2       2302.13       2102.86       142.54 o                         
  13   3   2        135.08        178.50        58.57 o                         
  14   3   2       2308.04       2208.24       156.71 o                         
  15   3   2        114.52         97.48        56.53 o                         
  16   3   2       1254.29       1293.99       130.25 o                         
  17   3   2       6301.16       6041.35       277.22 o                         
  18   3   2         88.26         73.66        76.33 o                         
  19   3   2        357.26        340.44        81.18 o                         
  20   3   2       6126.60       6707.12       286.71 o                         
  21   3   2         19.53        174.27        92.74 o                         
  22   3   2        326.07        389.94        90.32 o                         
  23   3   2       1238.83       1063.14       134.01 o                         
  24   3   2          4.75        158.51        83.53 o                         
  25   3   2         93.03          8.52        86.03 o                         
  26   3   2          0.18        309.07       134.17 o                         
  27   3   2        100.45       -150.06       176.54 o                         
 -28   4   2        729.51        738.51       201.13 o                         
 -27   4   2        625.43        838.97       213.10 o                         
 -26   4   2        259.26        174.83        99.01 o                         
 -25   4   2        279.32        327.32       122.11 o                         
 -24   4   2          7.25         14.39        98.51 o                         
 -23   4   2       1780.56       1914.19       192.78 o                         
 -22   4   2         34.20        127.10        86.94 o                         
 -21   4   2       1138.47       1382.81       162.56 o                         
 -20   4   2       3147.32       3303.68       230.91 o                         
 -19   4   2        435.87        467.75       101.93 o                         
 -18   4   2       8853.80       9464.05       360.62 o                         
 -17   4   2        834.97        917.26       119.38 o                         
 -16   4   2       3573.11       3570.73       211.87 o                         
 -15   4   2      10180.71      10279.92       310.41 o                         
 -14   4   2       5141.11       5476.82       223.14 o                         
 -13   4   2      29799.24      30736.34       503.02 o                         
 -12   4   2        813.85        739.86        59.64 o                         
 -11   4   2        705.29        665.28        40.53 o                         
 -10   4   2      35681.95      34759.29       455.83 o                         
  -9   4   2       4665.60       4513.68        91.47 o                         
  -8   4   2        625.25        583.03        36.76 o                         
  -7   4   2      10277.42      10326.03       143.69 o                         
  -6   4   2      12450.01      12456.30       163.52 o                         
  -5   4   2        339.94        320.70        32.05 o                         
  -4   4   2          0.28         97.85        22.07 o                         
  -3   4   2        457.76        454.78        32.07 o                         
  -2   4   2       1349.44       1238.88        53.37 o                         
  -1   4   2        172.69        119.72        21.72 o                         
   0   4   2       1935.22       1995.03        66.14 o                         
   1   4   2      40091.30      40401.28       292.24 o                         
   2   4   2       2714.84       2508.23        63.46 o                         
   3   4   2       4021.89       4323.75       101.46 o                         
   4   4   2      69519.65      70574.41       417.10 o                         
   5   4   2      14855.56      14311.53       198.01 o                         
   6   4   2      56293.52      56278.95       374.12 o                         
   7   4   2       4009.08       3955.25       121.62 o                         
   8   4   2       6106.65       5908.13       152.24 o                         
   9   4   2      58213.06      54770.72       946.76 o                         
  10   4   2        121.48         94.31        30.77 o                         
  11   4   2       1846.17       1764.32        89.72 o                         
  12   4   2      28605.82      28489.63       528.92 o                         
  13   4   2       4315.94       4622.96       225.53 o                         
  14   4   2       7751.10       7823.65       298.37 o                         
  15   4   2       1504.28       1521.91       166.04 o                         
  16   4   2        247.08        243.00        98.67 o                         
  17   4   2       2962.26       3181.85       215.35 o                         
  18   4   2         32.45          3.99        72.36 o                         
  19   4   2       1711.78       1829.48       155.26 o                         
  20   4   2        268.41        226.40        74.13 o                         
  21   4   2          0.29         94.30        92.52 o                         
  22   4   2        621.01        565.31       107.01 o                         
  23   4   2       1038.34       1010.44       132.54 o                         
  24   4   2        351.52        187.67        79.46 o                         
  25   4   2         73.76        281.44       102.90 o                         
  26   4   2        652.42        372.94       134.72 o                         
  27   4   2        250.23       -207.44       207.44 o                         
 -27   5   2        223.36        499.48       166.77 o                         
 -26   5   2        518.54        436.05       138.93 o                         
 -25   5   2        777.18       1105.62       149.02 o                         
 -24   5   2       1420.09       1558.27       169.47 o                         
 -23   5   2         29.07         65.25        88.09 o                         
 -22   5   2        560.26        600.38       161.53 o                         
 -21   5   2       4458.78       4510.14       256.30 o                         
 -20   5   2       1456.87       1463.85       161.10 o                         
 -19   5   2       1274.82       1063.95       130.03 o                         
 -18   5   2       1402.95       1540.35       146.54 o                         
 -17   5   2       3751.85       3842.23       215.40 o                         
 -16   5   2       2106.47       2035.75       156.95 o                         
 -15   5   2         10.02        109.44        71.54 o                         
 -14   5   2         72.88        111.71        91.67 o                         
 -13   5   2         15.57          5.68        57.00 o                         
 -12   5   2         53.33         67.06        39.72 o                         
 -11   5   2       2590.61       2801.89        98.28 o                         
 -10   5   2      12988.82      12460.40       178.27 o                         
  -9   5   2        680.76        633.24        49.25 o                         
  -8   5   2        362.88        396.73        39.67 o                         
  -7   5   2      20246.16      19503.27       230.75 o                         
  -6   5   2       7671.49       7660.40       143.16 o                         
  -5   5   2      22385.88      22330.17       246.74 o                         
  -4   5   2      11513.20      10994.02       160.45 o                         
  -3   5   2       6966.18       7034.69       154.56 o                         
  -2   5   2      81151.22      81595.51       475.46 o                         
  -1   5   2        321.21        333.93        38.07 o                         
   0   5   2          3.83         35.02        30.16 o                         
   1   5   2      65326.67      65662.92       484.61 o                         
   2   5   2       1210.61       1136.61        58.98 o                         
   3   5   2        874.35        707.54        34.77 o                         
   4   5   2      14525.72      14498.61       214.28 o                         
   5   5   2       1002.20       1010.07        59.26 o                         
   6   5   2       2328.85       2076.48        94.44 o                         
   7   5   2        202.19        181.38        39.92 o                         
   8   5   2        294.72        278.20        52.64 o                         
   9   5   2        611.58        658.80        78.88 o                         
  10   5   2         26.07         85.99        54.81 o                         
  11   5   2        578.56        487.90        80.84 o                         
  12   5   2       8709.94       8906.28       286.85 o                         
  13   5   2       1411.88       1662.30       137.94 o                         
  14   5   2       2288.28       2553.97       172.76 o                         
  15   5   2       8625.63       8589.93       293.44 o                         
  16   5   2       1814.70       1861.37       147.13 o                         
  17   5   2       5672.83       5918.69       249.98 o                         
  18   5   2       1134.21       1074.56       116.74 o                         
  19   5   2       1052.22       1186.16       126.18 o                         
  20   5   2       4183.22       4389.42       281.28 o                         
  21   5   2        419.46        381.14        94.84 o                         
  22   5   2        242.14        280.27        98.04 o                         
  23   5   2        739.74        701.97       123.00 o                         
  24   5   2        699.80        460.50       208.41 o                         
  25   5   2         98.20       -112.92       112.92 o                         
  26   5   2         18.37         30.90       189.79 o                         
 -25   6   2        202.78        388.40       220.68 o                         
 -24   6   2        103.93        462.21       249.37 o                         
 -23   6   2         40.49         97.89        72.56 o                         
 -22   6   2         15.59        102.13       100.69 o                         
 -21   6   2        247.45        240.58       119.39 o                         
 -20   6   2         18.77        103.38       155.17 o                         
 -19   6   2         83.34         42.46        78.86 o                         
 -18   6   2        397.59        272.47        72.37 o                         
 -17   6   2        519.93        671.27       109.24 o                         
 -16   6   2       1480.15       1754.45       155.57 o                         
 -15   6   2          2.28          8.94        65.86 o                         
 -14   6   2       1840.46       1896.17       155.73 o                         
 -13   6   2       3281.04       3097.70       269.30 o                         
 -12   6   2        985.45       1189.41       151.16 o                         
 -11   6   2       2806.15       3077.43       157.72 o                         
 -10   6   2        305.53        427.04        60.45 o                         
  -9   6   2        821.90        863.40        76.68 o                         
  -8   6   2       3834.60       3673.26       105.84 o                         
  -7   6   2        858.98        917.33        58.86 o                         
  -6   6   2       6975.33       7100.15       158.21 o                         
  -5   6   2        243.73        212.95        36.50 o                         
  -4   6   2        328.99        212.36        43.26 o                         
  -3   6   2       3878.74       3821.04       119.82 o                         
  -2   6   2          0.19        -35.25        35.25 o                         
  -1   6   2       1683.22       1651.43        80.74 o                         
   0   6   2       1323.64       1280.29        72.22 o                         
   1   6   2       4491.42       4326.09       120.58 o                         
   2   6   2       8365.18       8331.00       146.00 o                         
   3   6   2       1088.41       1227.82        58.86 o                         
   4   6   2         84.93         63.03        33.44 o                         
   5   6   2       4114.69       4101.00       127.27 o                         
   6   6   2        310.56        328.02        45.74 o                         
   7   6   2       1373.77       1480.04       110.10 o                         
   8   6   2       4923.99       5149.59       197.55 o                         
   9   6   2       1216.02       1322.16       104.75 o                         
  10   6   2       1786.35       1843.54       123.76 o                         
  11   6   2        900.77        933.19       100.65 o                         
  12   6   2       1973.33       1939.60       137.88 o                         
  13   6   2        877.06        979.98       107.43 o                         
  14   6   2        129.04        213.63        93.49 o                         
  15   6   2        792.01       1070.41       117.08 o                         
  16   6   2         86.89        144.46        98.73 o                         
  17   6   2         14.38        -84.95        84.95 o                         
  18   6   2        277.47        176.05        90.82 o                         
  19   6   2          2.14         18.24        88.77 o                         
  20   6   2         11.11          1.59       110.18 o                         
  21   6   2        704.69        500.35       118.96 o                         
  22   6   2         13.58         19.95        81.71 o                         
  23   6   2          0.54         68.32       116.70 o                         
 -22   7   2         32.69         70.53       150.76 o                         
 -21   7   2        393.78        465.41       132.23 o                         
 -20   7   2          5.26        185.15       113.77 o                         
 -19   7   2         36.00        107.37       172.00 o                         
 -18   7   2        208.53        237.06        92.13 o                         
 -17   7   2          4.49         30.94        79.88 o                         
 -16   7   2          5.94         -3.27        85.07 o                         
 -15   7   2       3027.62       3284.55       210.93 o                         
 -14   7   2        669.97        751.87       127.84 o                         
 -13   7   2        257.84        307.72        79.71 o                         
 -12   7   2       1780.33       1714.60       149.22 o                         
 -11   7   2        591.98        583.65       106.59 o                         
 -10   7   2        208.92        200.95        59.35 o                         
  -9   7   2       2672.14       2637.39       145.82 o                         
  -8   7   2        463.10        451.95        64.11 o                         
  -7   7   2       6999.71       6955.07       194.44 o                         
  -6   7   2         30.34         60.37        54.42 o                         
  -5   7   2        692.91        654.88        73.95 o                         
  -4   7   2       9254.07       9347.69       199.75 o                         
  -3   7   2          6.09         89.85        40.64 o                         
  -2   7   2       4014.56       3988.80       128.06 o                         
  -1   7   2       1247.16       1156.98        74.84 o                         
   0   7   2       1533.37       1493.77        80.90 o                         
   1   7   2       5142.90       5098.55       142.01 o                         
   2   7   2       1636.26       1621.42        94.48 o                         
   3   7   2       6015.06       6002.09       172.87 o                         
   4   7   2       2089.56       2031.46       111.38 o                         
   5   7   2         37.37         -0.02        50.20 o                         
   6   7   2       2764.38       2723.50       143.33 o                         
   7   7   2        183.80        164.14        53.96 o                         
   8   7   2         32.64        104.91        56.20 o                         
   9   7   2         17.31          5.55        57.11 o                         
  10   7   2       1335.85       1225.98       112.89 o                         
  11   7   2        567.59        551.12       100.64 o                         
  12   7   2        156.72        126.76        80.86 o                         
  13   7   2        435.64        366.42        85.06 o                         
  14   7   2          2.88         65.86        86.54 o                         
  15   7   2         85.64        123.93        95.21 o                         
  16   7   2         68.00         60.04        77.79 o                         
  17   7   2        588.59       1079.69       161.93 o                         
  18   7   2         23.76        -23.71        91.62 o                         
  19   7   2        220.34        377.52       107.49 o                         
  20   7   2        115.99        167.77       102.75 o                         
  21   7   2        101.26        146.87       135.73 o                         
 -20   8   2        769.83        882.72       357.50 o                         
 -19   8   2          9.10        -83.78        83.92 o                         
 -18   8   2       3049.76       3239.70       251.10 o                         
 -17   8   2         28.92         64.77        99.21 o                         
 -16   8   2        467.47        435.24       129.08 o                         
 -15   8   2       2558.95       3118.58       331.90 o                         
 -14   8   2         54.43        190.92        98.42 o                         
 -13   8   2       4222.41       4652.87       253.49 o                         
 -12   8   2         12.43         22.79        65.87 o                         
 -11   8   2        408.29        238.40        85.34 o                         
 -10   8   2       7224.44       7516.78       328.01 o                         
  -9   8   2       1164.16       1109.94       138.98 o                         
  -8   8   2       1202.75       1210.26       143.05 o                         
  -7   8   2       1675.49       1673.55       122.70 o                         
  -6   8   2        159.35        195.70        53.54 o                         
  -5   8   2        150.90        139.48        46.76 o                         
  -4   8   2        981.28        984.28        81.07 o                         
  -3   8   2         93.15        -14.37        45.81 o                         
  -2   8   2       2006.45       1964.52       116.28 o                         
  -1   8   2        305.86        229.60        52.71 o                         
   0   8   2        562.42        440.16        55.26 o                         
   1   8   2       2279.64       2294.25       115.82 o                         
   2   8   2       1274.89       1174.08        84.47 o                         
   3   8   2       1769.15       1729.55       114.13 o                         
   4   8   2       3190.74       3193.18       154.52 o                         
   5   8   2       2155.48       2378.86       136.53 o                         
   6   8   2       7383.40       7816.58       297.24 o                         
   7   8   2       4182.94       4215.73       224.46 o                         
   8   8   2       1466.64       1530.83       175.82 o                         
   9   8   2      10232.75      11131.18       436.72 o                         
  10   8   2        105.36        131.33        85.59 o                         
  11   8   2         20.79       -106.39       106.39 o                         
  12   8   2       2746.69       2696.88       210.65 o                         
  13   8   2        137.54         62.29       128.04 o                         
  14   8   2       1747.18       1925.58       190.75 o                         
  15   8   2        128.71        124.13       107.31 o                         
  16   8   2          2.29         82.67        83.43 o                         
  17   8   2       1616.96       1636.22       188.46 o                         
  18   8   2         35.50        -11.51       205.23 o                         
  19   8   2        706.36       1191.67       410.47 o                         
 -18   9   2        282.15        304.54       233.92 o                         
 -17   9   2        346.44        547.29       273.64 o                         
 -16   9   2         46.95         99.98       113.30 o                         
 -15   9   2         65.14        -44.97       100.27 o                         
 -14   9   2         21.61         77.06        86.34 o                         
 -13   9   2          0.14        -76.46        82.93 o                         
 -12   9   2        201.65        132.11        93.35 o                         
 -11   9   2        506.65        399.55       101.91 o                         
 -10   9   2       1708.21       1620.90       187.29 o                         
  -9   9   2          5.92         71.39        86.78 o                         
  -8   9   2          2.00         91.72        63.19 o                         
  -7   9   2       5158.53       5182.99       257.97 o                         
  -6   9   2        628.75        743.68       109.23 o                         
  -5   9   2       3861.01       3849.56       190.79 o                         
  -4   9   2       3563.27       3571.62       184.27 o                         
  -3   9   2       1500.01       1387.07       117.45 o                         
  -2   9   2       5157.20       5319.94       204.44 o                         
  -1   9   2          7.72        -52.38        61.14 o                         
   0   9   2        131.59         46.00        60.84 o                         
   1   9   2       5204.26       5540.74       225.34 o                         
   2   9   2        914.76        854.81        96.47 o                         
   3   9   2       1611.04       1544.06       126.14 o                         
   4   9   2       2102.34       2194.31       150.67 o                         
   5   9   2        267.32        214.73        82.54 o                         
   6   9   2       1973.04       1987.98       172.35 o                         
   7   9   2         44.76         53.85        69.18 o                         
   8   9   2         12.89        137.30       119.39 o                         
   9   9   2        159.57        128.83        91.99 o                         
  10   9   2         95.03        100.55        86.06 o                         
  11   9   2         16.87        -39.30       108.95 o                         
  12   9   2        929.59        534.24       190.42 o                         
  13   9   2        341.94        297.52        98.68 o                         
  14   9   2        428.41        186.27       125.66 o                         
  15   9   2        203.87        -17.65       189.79 o                         
  16   9   2        455.29        507.56       264.82 o                         
 -12  10   2        301.94        388.40       229.51 o                         
 -11  10   2        387.02        312.81       145.77 o                         
 -10  10   2       1442.19       1493.01       184.18 o                         
  -9  10   2        835.75        701.98       133.11 o                         
  -8  10   2         29.16        -36.87        94.53 o                         
  -7  10   2        715.01        439.38       115.72 o                         
  -6  10   2        582.88        518.30       127.48 o                         
  -5  10   2         36.57        -82.12        82.12 o                         
  -4  10   2        107.72         10.71        77.60 o                         
  -3  10   2        486.51        340.73        86.18 o                         
  -2  10   2        128.83        -37.41       112.18 o                         
  -1  10   2        359.50        180.52        68.41 o                         
   0  10   2         14.79        -71.39        71.39 o                         
   1  10   2        392.98        288.72        68.40 o                         
   2  10   2       1499.18       1480.56       128.44 o                         
   3  10   2          0.51        -72.16        72.16 o                         
   4  10   2        205.07        108.88        89.29 o                         
   5  10   2       1536.30       1541.33       243.35 o                         
   6  10   2        261.83        477.60       141.83 o                         
   7  10   2        104.39        176.83       106.49 o                         
   8  10   2       1032.09        960.89       255.46 o                         
   9  10   2        690.51        597.15       141.68 o                         
  10  10   2        154.20        339.85       143.09 o                         
  12  10   2        287.99         -8.83       176.54 o                         
  13  10   2        214.54        -17.65       123.58 o                         
  14  10   2         20.63       -251.58       251.58 o                         
  -8  11   2          1.14       -104.03       123.01 o                         
  -7  11   2        279.92         89.70       534.05 o                         
  -6  11   2        127.15         34.57       403.85 o                         
  -5  11   2          5.35        218.91       146.89 o                         
  -4  11   2        660.69        729.36       215.60 o                         
  -3  11   2          3.80        133.27       108.82 o                         
  -2  11   2        213.01        222.28       109.84 o                         
  -1  11   2        205.33        744.99       204.26 o                         
   0  11   2        155.08         88.02        73.72 o                         
   1  11   2         94.02        276.51       116.21 o                         
   2  11   2          0.52        -96.15       183.32 o                         
   3  11   2        245.71         94.30       118.32 o                         
   4  11   2          0.07       -144.73       144.73 o                         
   5  11   2          1.34       -242.75       242.75 o                         
   6  11   2        147.77        150.06       198.61 o                         
 -29   1   3         36.38        -98.54       249.37 o                         
 -28   1   3        230.11        325.49       100.97 o                         
 -27   1   3          5.35         40.07        89.28 o                         
 -26   1   3        711.70        771.11       131.21 o                         
 -25   1   3        163.32        246.02        83.29 o                         
 -24   1   3        240.34        436.32        91.73 o                         
 -23   1   3       1861.23       1978.39       149.50 o                         
 -22   1   3        244.21        268.64        65.79 o                         
 -21   1   3       1809.83       1820.86       139.33 o                         
 -20   1   3       5284.58       5431.82       237.14 o                         
 -19   1   3       4200.66       4415.29       155.29 o                         
 -18   1   3      10653.08      10855.30       230.29 o                         
 -17   1   3        148.60        370.87        61.34 o                         
 -16   1   3        153.76        147.83        44.40 o                         
 -15   1   3       7154.85       7408.85       151.80 o                         
 -14   1   3       6515.10       6649.34       146.59 o                         
 -13   1   3       1587.79       1746.97        77.40 o                         
 -12   1   3       5224.03       5142.91       122.94 o                         
 -11   1   3       9626.68       9814.97       159.81 o                         
 -10   1   3        508.79        520.92        38.30 o                         
  -9   1   3        576.81        601.04        36.98 o                         
  -8   1   3       6602.12       6619.22       138.14 o                         
  -7   1   3        427.35        672.13        40.33 o                         
  -6   1   3      22191.17      22720.89       183.47 o                         
  -5   1   3       7064.05       7204.54        93.35 o                         
  -4   1   3      34933.64      36004.54       276.33 o                         
  -3   1   3      52268.28      54940.52       272.70 o                         
  -2   1   3       8443.51       7845.70       535.10 o                         
  -1   1   3      23739.74      19416.04      1882.41 o                         
   0   1   3        482.70        533.42        26.53 o                         
   1   1   3     130373.71     133737.94       545.90 o                         
   2   1   3       7957.09       8150.76        66.98 o                         
   3   1   3       5153.09       5584.49        57.84 o                         
   4   1   3      59068.77      60851.48       260.31 o                         
   5   1   3       1202.75       1268.10        33.23 o                         
   6   1   3       2195.60       2078.57        46.56 o                         
   7   1   3      43499.16      42117.32       241.07 o                         
   8   1   3         32.69         66.44        16.99 o                         
   9   1   3        660.79        621.09        36.03 o                         
  10   1   3       4162.49       4068.42        89.86 o                         
  11   1   3        120.38        163.40        32.36 o                         
  12   1   3        426.63        364.48        46.02 o                         
  13   1   3          4.73         10.21        24.71 o                         
  14   1   3       1346.46       1441.88        80.26 o                         
  15   1   3        327.90        388.49        47.21 o                         
  16   1   3        191.84        115.13        38.27 o                         
  17   1   3        975.43       1044.28        73.98 o                         
  18   1   3       5282.45       5229.93       200.58 o                         
  19   1   3        923.66        936.24        82.95 o                         
  20   1   3        266.34        428.11        72.29 o                         
  21   1   3       2582.58       2508.70       141.89 o                         
  22   1   3         67.08        139.62        56.71 o                         
  23   1   3        951.30       1117.07       119.52 o                         
  24   1   3       1279.27       1401.21       148.93 o                         
  25   1   3        293.74        337.06        87.73 o                         
  26   1   3       1239.79       1297.64       148.76 o                         
  27   1   3         23.08       -117.49       117.49 o                         
  28   1   3          0.98        242.25       112.50 o                         
 -29   2   3        664.62        185.88       125.60 o                         
 -28   2   3          9.05        111.34        87.93 o                         
 -27   2   3         57.16        242.98       143.02 o                         
 -26   2   3       3169.71       3222.51       478.42 o                         
 -25   2   3        294.51        135.26        87.90 o                         
 -24   2   3         22.74         64.03        63.85 o                         
 -23   2   3       2004.86       2147.23       165.47 o                         
 -22   2   3       4083.71       3987.97       214.91 o                         
 -21   2   3         38.50        -11.49        67.79 o                         
 -20   2   3        318.81        335.31        78.48 o                         
 -19   2   3       6968.35       6821.19       256.94 o                         
 -18   2   3       7638.99       7392.36       260.09 o                         
 -17   2   3         91.51         86.58        52.10 o                         
 -16   2   3       4297.59       4547.99       191.82 o                         
 -15   2   3      15785.76      14587.89       240.15 o                         
 -14   2   3          0.74        -29.03        53.47 o                         
 -13   2   3       7262.53       6910.28       273.79 o                         
 -12   2   3      46898.47      44997.27       572.18 o                         
 -11   2   3        296.68        190.29        54.56 o                         
 -10   2   3      83447.37      80997.56       637.97 o                         
  -9   2   3      41614.28      40947.16       329.34 o                         
  -8   2   3        866.63        774.54        58.23 o                         
  -7   2   3     178518.27     177522.66       642.22 o                         
  -6   2   3       6023.96       6041.05       106.76 o                         
  -5   2   3        482.31        502.06        29.97 o                         
  -4   2   3      47487.77      46186.39       278.79 o                         
  -3   2   3        117.20         94.11        13.09 o                         
  -2   2   3        214.91        161.40        14.09 o                         
  -1   2   3       1880.65       1615.99        36.96 o                         
   0   2   3        979.93       1023.24        30.77 o                         
   1   2   3      20564.67      21605.58       156.13 o                         
   2   2   3      17750.19      18334.91       146.29 o                         
   3   2   3       6776.46       6851.30       105.77 o                         
   4   2   3         25.91        107.46        17.46 o                         
   5   2   3      16157.86      16476.05       150.72 o                         
   6   2   3        792.65        846.44        36.46 o                         
   7   2   3      57778.80      56542.45       424.19 o                         
   8   2   3       1014.01        924.22        51.13 o                         
   9   2   3       5245.61       5119.90       121.54 o                         
  10   2   3      47293.43      44958.80       739.71 o                         
  11   2   3       2859.27       2571.53        84.89 o                         
  12   2   3       6507.63       6172.59       144.89 o                         
  13   2   3       8642.39       8696.46       180.10 o                         
  14   2   3       3217.23       3193.54       117.01 o                         
  15   2   3      19818.77      19479.01       354.35 o                         
  16   2   3        169.62        167.22        57.12 o                         
  17   2   3       1597.35       1349.42        99.27 o                         
  18   2   3       7557.53       7365.39       225.45 o                         
  19   2   3        438.90        474.76        73.12 o                         
  20   2   3        199.04        311.43        67.47 o                         
  21   2   3       1898.98       1892.46       144.20 o                         
  22   2   3          4.09        116.24        80.55 o                         
  23   2   3          1.13         26.42        80.26 o                         
  24   2   3          3.84        118.35       111.75 o                         
  25   2   3        114.97        259.17        89.55 o                         
  26   2   3        157.04        128.00        73.09 o                         
  27   2   3         80.63        182.03        86.54 o                         
  28   2   3         21.08          6.20       342.05 o                         
 -29   3   3        181.09         97.10       220.68 o                         
 -28   3   3        103.44        -28.93       125.68 o                         
 -27   3   3          7.50        -38.35       116.84 o                         
 -26   3   3        884.68        730.28       159.56 o                         
 -25   3   3          4.71        -50.86       106.39 o                         
 -24   3   3        428.18        379.90       113.39 o                         
 -23   3   3       1189.33        995.39       137.66 o                         
 -22   3   3        904.70        867.45       128.99 o                         
 -21   3   3       3802.01       3756.32       239.73 o                         
 -20   3   3       1991.74       2083.94       183.12 o                         
 -19   3   3       5345.50       5580.21       272.78 o                         
 -18   3   3       6879.42       6520.80       285.05 o                         
 -17   3   3        649.76        556.10        94.10 o                         
 -16   3   3       2755.96       2467.31       168.24 o                         
 -15   3   3       5267.42       5193.10       298.00 o                         
 -14   3   3       3854.53       3739.72       194.19 o                         
 -13   3   3         28.02          0.80        54.21 o                         
 -12   3   3       6164.13       5721.39       254.75 o                         
 -11   3   3       9888.00       9023.66       154.75 o                         
 -10   3   3       6533.11       6763.07       151.94 o                         
  -9   3   3       1260.90       1262.87        52.12 o                         
  -8   3   3       8910.00       9191.12       151.46 o                         
  -7   3   3       6768.99       6604.21       111.47 o                         
  -6   3   3       1832.73       1769.18        54.47 o                         
  -5   3   3      13504.14      14362.87       140.91 o                         
  -4   3   3      27471.54      26825.92       213.80 o                         
  -3   3   3       1079.53       1126.98        43.13 o                         
  -2   3   3        420.35        374.53        26.88 o                         
  -1   3   3       2639.59       2334.14        59.25 o                         
   0   3   3       5953.56       5965.81        98.59 o                         
   1   3   3      32909.32      32325.14       212.99 o                         
   2   3   3       4761.82       4490.81       110.57 o                         
   3   3   3       1284.52       1116.77        60.05 o                         
   4   3   3     123645.64     123015.50       540.45 o                         
   5   3   3       4026.50       4311.03        96.35 o                         
   6   3   3       6293.78       6987.80       132.70 o                         
   7   3   3      69229.17      61819.83      1214.21 o                         
   8   3   3        653.97        806.28        57.34 o                         
   9   3   3       2060.30       2082.79        92.58 o                         
  10   3   3       7093.80       6801.42       174.87 o                         
  11   3   3         81.62         -9.89        37.79 o                         
  12   3   3          1.18         12.41        53.71 o                         
  13   3   3         47.11         45.75        58.76 o                         
  14   3   3        660.22        590.66        87.05 o                         
  15   3   3         42.13          1.77        61.61 o                         
  16   3   3       1919.61       1696.47       134.25 o                         
  17   3   3          0.93        103.88        67.58 o                         
  18   3   3       4522.07       4602.75       227.85 o                         
  19   3   3       1393.31       1512.84       140.33 o                         
  20   3   3       1232.78       1306.52       148.75 o                         
  21   3   3       6874.63       6780.02       297.63 o                         
  22   3   3       1436.91       1253.86       141.29 o                         
  23   3   3       2855.89       3007.86       209.92 o                         
  24   3   3       1344.34       1465.01       172.94 o                         
  25   3   3        710.42        732.64       130.96 o                         
  26   3   3       1297.65       1366.10       273.24 o                         
  27   3   3         22.36        123.05       169.92 o                         
 -28   4   3          2.67        -66.20       163.30 o                         
 -27   4   3         37.31        382.45       157.40 o                         
 -26   4   3        912.70        841.09       146.39 o                         
 -25   4   3         17.94        182.35        94.97 o                         
 -24   4   3         20.99        238.93       159.26 o                         
 -23   4   3       1508.84       1499.44       172.71 o                         
 -22   4   3        325.09        408.17       104.99 o                         
 -21   4   3        171.87        182.00        86.83 o                         
 -20   4   3         17.37        235.04        80.67 o                         
 -19   4   3       1699.42       1566.58       157.12 o                         
 -18   4   3       1288.54       1059.48       132.06 o                         
 -17   4   3        176.57        138.35        71.94 o                         
 -16   4   3        669.67        746.33       101.05 o                         
 -15   4   3          5.54          5.32        60.37 o                         
 -14   4   3        259.20        136.20        75.98 o                         
 -13   4   3          4.27        127.41        65.78 o                         
 -12   4   3        128.12        150.05        25.06 o                         
 -11   4   3        303.55        306.52        36.35 o                         
 -10   4   3      10648.88      10604.70       133.10 o                         
  -9   4   3       1259.05       1114.51        60.16 o                         
  -8   4   3        714.37        683.00        41.54 o                         
  -7   4   3      17629.13      18014.68       194.79 o                         
  -6   4   3       2374.84       2430.54        84.25 o                         
  -5   4   3       8117.58       7645.21       133.83 o                         
  -4   4   3       6231.66       6295.27       113.80 o                         
  -3   4   3        115.96        119.99        25.18 o                         
  -2   4   3      12571.15      12437.27       187.61 o                         
  -1   4   3        491.20        572.07        38.85 o                         
   0   4   3        650.21        635.12        39.70 o                         
   1   4   3        602.68        618.41        33.82 o                         
   2   4   3        465.76        469.63        32.74 o                         
   3   4   3        645.09        703.41        48.59 o                         
   4   4   3       1361.60       1566.49        71.16 o                         
   5   4   3       3754.70       3797.99        97.77 o                         
   6   4   3        145.51        101.83        23.25 o                         
   7   4   3       2299.76       2221.21        87.76 o                         
   8   4   3        386.84        273.30        36.62 o                         
   9   4   3        251.81        322.15        37.33 o                         
  10   4   3        373.10        310.52        89.90 o                         
  11   4   3        337.18        347.34        48.21 o                         
  12   4   3       1260.52       1334.98       115.53 o                         
  13   4   3       1019.51       1111.01       112.22 o                         
  14   4   3         44.47        163.05        70.33 o                         
  15   4   3       1713.82       1878.23       145.98 o                         
  16   4   3       1440.72       1335.59       128.24 o                         
  17   4   3         69.53        -18.12        67.95 o                         
  18   4   3       1913.70       1887.20       156.14 o                         
  19   4   3        296.46        340.25       101.03 o                         
  20   4   3        153.80        103.56        77.21 o                         
  21   4   3        504.51        542.45       101.58 o                         
  22   4   3         25.05        168.30       149.12 o                         
  23   4   3        130.46        122.56        91.89 o                         
  24   4   3         28.31         72.10        85.97 o                         
  25   4   3         76.49       -104.13       104.13 o                         
  26   4   3         18.16        148.37       101.52 o                         
  27   4   3         39.67        251.58       207.44 o                         
 -27   5   3         22.39        116.96       131.08 o                         
 -26   5   3        627.92        860.86       175.07 o                         
 -25   5   3         94.67        339.75        99.75 o                         
 -24   5   3         83.98        337.04       104.52 o                         
 -23   5   3        932.60       1096.66       139.66 o                         
 -22   5   3         52.08        117.51       102.12 o                         
 -21   5   3        655.17        650.01       112.18 o                         
 -20   5   3        518.39        742.83       138.18 o                         
 -19   5   3          5.85          7.22        69.85 o                         
 -18   5   3       3060.46       3005.70       208.33 o                         
 -17   5   3         11.73        275.91        85.40 o                         
 -16   5   3         27.89         24.06        82.73 o                         
 -15   5   3       4582.49       4494.30       220.05 o                         
 -14   5   3       1187.37       1224.45       123.51 o                         
 -13   5   3        162.91        277.30        52.45 o                         
 -12   5   3       1177.13       1178.52        82.50 o                         
 -11   5   3       2246.93       2243.51        90.49 o                         
 -10   5   3        204.78        204.11        31.50 o                         
  -9   5   3       2323.37       2350.21        84.48 o                         
  -8   5   3         33.98         61.62        25.71 o                         
  -7   5   3        510.13        459.00        40.70 o                         
  -6   5   3       1208.76       1212.95        62.02 o                         
  -5   5   3          9.59          1.50        26.18 o                         
  -4   5   3       1272.10       1241.81        63.23 o                         
  -3   5   3       4754.14       4817.64       124.90 o                         
  -2   5   3        912.71        778.19        55.11 o                         
  -1   5   3       9755.33       9119.66       161.71 o                         
   0   5   3       4053.55       4064.88       104.83 o                         
   1   5   3       2408.69       2254.87        77.70 o                         
   2   5   3      13178.97      12608.30       201.46 o                         
   3   5   3         30.57         99.48        30.59 o                         
   4   5   3       1257.13       1369.21        76.43 o                         
   5   5   3        360.88        360.26        43.30 o                         
   6   5   3        440.61        454.56        46.90 o                         
   7   5   3        469.31        516.54        54.83 o                         
   8   5   3       1095.96       1210.19        96.06 o                         
   9   5   3       4728.23       4643.59       180.92 o                         
  10   5   3         18.12         86.20        54.47 o                         
  11   5   3         28.53        147.75        63.02 o                         
  12   5   3       3936.81       3810.86       179.68 o                         
  13   5   3        361.63        380.17        88.16 o                         
  14   5   3         55.22        131.88        74.64 o                         
  15   5   3         48.24        158.47        74.32 o                         
  16   5   3       1751.53       2000.71       150.34 o                         
  17   5   3         11.71        128.19        68.28 o                         
  18   5   3       1016.40       1036.43       116.23 o                         
  19   5   3        218.84        331.73        99.26 o                         
  20   5   3          0.08        103.40       118.54 o                         
  21   5   3        438.69        413.12       113.61 o                         
  22   5   3        281.02        170.79        89.54 o                         
  23   5   3        783.08        646.70       128.04 o                         
  24   5   3         12.56       -113.27       113.27 o                         
  25   5   3         15.13       -135.89       135.89 o                         
 -26   6   3        817.67       1324.08       357.50 o                         
 -25   6   3         24.48        860.65       291.30 o                         
 -24   6   3         25.23        -46.61        97.27 o                         
 -23   6   3        110.96        382.15       132.73 o                         
 -22   6   3         40.97         37.50        83.23 o                         
 -21   6   3          0.71        -80.96        80.96 o                         
 -20   6   3        143.18         46.03        64.57 o                         
 -19   6   3         56.26         23.47       137.12 o                         
 -18   6   3        482.12        408.01        97.29 o                         
 -17   6   3       2456.59       2268.93       181.04 o                         
 -16   6   3         42.55        100.72        72.05 o                         
 -15   6   3       5083.41       4830.46       242.90 o                         
 -14   6   3       1439.73       1410.93       132.21 o                         
 -13   6   3       4064.17       4025.84       188.66 o                         
 -12   6   3       9448.97       9147.96       352.44 o                         
 -11   6   3         44.99         68.25        66.45 o                         
 -10   6   3      11649.82      11852.53       252.93 o                         
  -9   6   3       3826.52       3780.76       123.12 o                         
  -8   6   3       2072.35       1981.08        84.50 o                         
  -7   6   3      18986.64      19077.54       258.14 o                         
  -6   6   3       1003.98        986.48        62.07 o                         
  -5   6   3        484.41        478.57        47.28 o                         
  -4   6   3      22966.66      22494.93       289.85 o                         
  -3   6   3       6871.15       6937.43       155.48 o                         
  -2   6   3       9407.48       9117.74       177.77 o                         
  -1   6   3       8919.69       8736.99       174.11 o                         
   0   6   3       7599.14       7494.06       159.75 o                         
   1   6   3        241.16        187.31        31.19 o                         
   2   6   3       2502.24       2439.18        86.79 o                         
   3   6   3       1099.85       1039.44        64.70 o                         
   4   6   3       3648.12       3643.90       117.64 o                         
   5   6   3       2508.21       2388.79       119.05 o                         
   6   6   3          8.32        -18.92        37.33 o                         
   7   6   3       6590.93       6437.31       215.48 o                         
   8   6   3         66.58         91.38        51.20 o                         
   9   6   3         13.15          8.02        44.81 o                         
  10   6   3       9677.94       9676.97       282.37 o                         
  11   6   3       1658.83       1702.70       128.37 o                         
  12   6   3       7002.90       7461.39       258.80 o                         
  13   6   3       4558.08       4852.22       218.99 o                         
  14   6   3       1239.51       1298.19       151.89 o                         
  15   6   3      10933.67      11209.66       404.69 o                         
  16   6   3        742.88        730.23       127.11 o                         
  17   6   3        207.68        152.96       102.24 o                         
  18   6   3       2068.50       2128.42       196.18 o                         
  19   6   3        247.43        292.99        94.23 o                         
  20   6   3        166.42        258.43        96.91 o                         
  21   6   3        282.45        415.59       107.44 o                         
  22   6   3          0.56        -67.92       131.71 o                         
  23   6   3        164.05        353.09       165.32 o                         
 -23   7   3        405.04        344.26       269.23 o                         
 -22   7   3        740.81        768.39       156.37 o                         
 -21   7   3        560.69        696.61       151.97 o                         
 -20   7   3        434.32        477.12       100.18 o                         
 -19   7   3       2165.30       2254.21       220.12 o                         
 -18   7   3       3918.86       3875.19       242.40 o                         
 -17   7   3         26.33        201.35        86.77 o                         
 -16   7   3       1833.48       1960.10       174.95 o                         
 -15   7   3       7452.60       8245.09       329.85 o                         
 -14   7   3       1559.41       1617.35       148.20 o                         
 -13   7   3         55.29        131.98        52.54 o                         
 -12   7   3       2693.85       2592.31       157.49 o                         
 -11   7   3       1450.66       1496.63       122.40 o                         
 -10   7   3         64.14         92.81        55.12 o                         
  -9   7   3       2008.50       1948.82       130.52 o                         
  -8   7   3       1421.74       1321.45        94.99 o                         
  -7   7   3         57.05         87.16        45.98 o                         
  -6   7   3       1324.45       1141.10        87.18 o                         
  -5   7   3         90.34         44.27        38.01 o                         
  -4   7   3       5935.79       5688.23       165.19 o                         
  -3   7   3       2412.06       2208.15       102.61 o                         
  -2   7   3       2251.65       2292.31       104.10 o                         
  -1   7   3      14599.50      14456.36       252.58 o                         
   0   7   3       2784.50       2789.51       108.35 o                         
   1   7   3      15304.73      15219.16       273.88 o                         
   2   7   3       3270.04       3286.83       162.86 o                         
   3   7   3        368.87        382.48        57.35 o                         
   4   7   3       9965.38      10315.81       278.26 o                         
   5   7   3        180.68        126.50        53.09 o                         
   6   7   3         14.94         10.27        48.68 o                         
   7   7   3       6987.25       7138.91       230.75 o                         
   8   7   3         73.79         95.90        52.77 o                         
   9   7   3       1406.46       1494.56       147.59 o                         
  10   7   3       1658.76       1774.97       162.29 o                         
  11   7   3          0.70         -2.57        80.34 o                         
  12   7   3        616.01        568.60       100.96 o                         
  13   7   3          0.85        -88.44        88.44 o                         
  14   7   3         42.46          7.27        77.47 o                         
  15   7   3        307.54        390.88        95.14 o                         
  16   7   3          2.86        111.70        79.40 o                         
  17   7   3        192.07        -21.95        89.25 o                         
  18   7   3       1184.54       1401.39       173.46 o                         
  19   7   3        252.70        403.02       122.75 o                         
  20   7   3        781.68        711.59       304.57 o                         
  21   7   3        465.00        353.09       273.64 o                         
 -20   8   3        447.94        569.36       255.99 o                         
 -19   8   3         98.87         64.34       146.52 o                         
 -18   8   3         27.42         83.53       146.62 o                         
 -17   8   3         77.58        -29.00        98.74 o                         
 -16   8   3         25.73        137.77        94.94 o                         
 -15   8   3        264.86        190.45        73.08 o                         
 -14   8   3         14.57         33.95        66.33 o                         
 -13   8   3        144.15        232.59        96.53 o                         
 -12   8   3        970.13        934.10       116.76 o                         
 -11   8   3         86.32         64.31        74.54 o                         
 -10   8   3        828.12        844.75       133.01 o                         
  -9   8   3         67.90         88.80        75.22 o                         
  -8   8   3       1902.76       1975.11       171.05 o                         
  -7   8   3       2751.18       2923.68       199.21 o                         
  -6   8   3          3.85         57.82        59.21 o                         
  -5   8   3        740.04        797.82        79.00 o                         
  -4   8   3       1714.13       1690.25       102.24 o                         
  -3   8   3          6.47        -29.07        52.09 o                         
  -2   8   3        233.83        195.41        51.20 o                         
  -1   8   3       1447.37       1179.56        94.17 o                         
   0   8   3         18.55        -18.87        48.93 o                         
   1   8   3         76.30         56.24        50.65 o                         
   2   8   3         49.34         21.39        44.49 o                         
   3   8   3       2410.50       2085.37       134.71 o                         
   4   8   3        182.42        271.38        76.32 o                         
   5   8   3        673.58        587.57        89.47 o                         
   6   8   3       1100.66       1214.23       131.33 o                         
   7   8   3        956.18       1117.15       127.47 o                         
   8   8   3       2832.56       2585.12       221.23 o                         
   9   8   3        818.10        693.85       136.97 o                         
  10   8   3        576.29        570.39       145.88 o                         
  11   8   3       1284.57       1451.03       177.91 o                         
  12   8   3        582.83        672.22       115.17 o                         
  13   8   3         33.05         54.09        78.76 o                         
  14   8   3        491.28        512.55       112.40 o                         
  15   8   3        205.23        158.64        90.52 o                         
  16   8   3         69.44         -3.41        99.71 o                         
  17   8   3        663.02        716.90       166.20 o                         
  18   8   3        401.46       1156.48       277.76 o                         
 -18   9   3         31.89        -17.65       158.89 o                         
 -17   9   3         52.02         83.86       150.06 o                         
 -16   9   3        429.88        105.83       105.11 o                         
 -15   9   3          4.82        -41.30       137.42 o                         
 -14   9   3         49.49       -111.35       111.35 o                         
 -13   9   3        185.75         63.30        79.01 o                         
 -12   9   3         91.93         22.97        79.61 o                         
 -11   9   3         32.00        -19.70        91.55 o                         
 -10   9   3        197.30         30.60        69.58 o                         
  -9   9   3       1290.05       1111.90       157.60 o                         
  -8   9   3          8.39         39.79        69.60 o                         
  -7   9   3         17.21         93.82        95.66 o                         
  -6   9   3       2088.88       2011.78       155.68 o                         
  -5   9   3        256.34        181.10        72.14 o                         
  -4   9   3        295.85        128.13        74.13 o                         
  -3   9   3       1025.77        889.74        91.30 o                         
  -2   9   3         87.86         61.16        55.19 o                         
  -1   9   3        500.65        374.85        67.47 o                         
   0   9   3        237.54        170.52        63.72 o                         
   1   9   3        185.95         73.32        69.47 o                         
   2   9   3       1642.90       1552.93       126.15 o                         
   3   9   3        316.82        364.08        87.33 o                         
   4   9   3         45.22         58.69        94.41 o                         
   5   9   3        665.45        737.02       105.28 o                         
   6   9   3       1526.41       1386.17       153.28 o                         
   7   9   3          0.18        210.25        86.00 o                         
   8   9   3         13.98        227.82        94.20 o                         
   9   9   3        880.66        767.92       170.09 o                         
  10   9   3        219.28        276.37       114.62 o                         
  11   9   3          1.00        152.14       104.69 o                         
  12   9   3        120.99        134.22       153.53 o                         
  13   9   3        492.25        277.94       179.65 o                         
  14   9   3         50.10       -271.06       317.78 o                         
  15   9   3         55.89       -189.79       194.20 o                         
 -12  10   3       1617.42       1756.62       397.22 o                         
 -11  10   3        139.82        307.72       112.87 o                         
 -10  10   3       1539.32       1676.99       251.00 o                         
  -9  10   3        872.01        992.58       153.40 o                         
  -8  10   3          6.12        -16.05        97.61 o                         
  -7  10   3       1669.59       2005.72       207.06 o                         
  -6  10   3          2.52        -36.67        78.90 o                         
  -5  10   3        378.06        299.85        80.39 o                         
  -4  10   3       1543.66       1488.32       144.45 o                         
  -3  10   3        813.67        628.98       100.78 o                         
  -2  10   3       1409.05       1244.20       129.87 o                         
  -1  10   3         47.09        -61.44        67.88 o                         
   0  10   3        457.63        290.80        77.72 o                         
   1  10   3        315.81        201.91        73.12 o                         
   2  10   3        527.36        447.18        81.40 o                         
   3  10   3         36.10        -57.23        64.51 o                         
   4  10   3         54.37         47.67        93.13 o                         
   5  10   3       1625.55       1662.03       233.80 o                         
   6  10   3        469.06        429.31       108.65 o                         
   7  10   3        934.74        879.54       146.85 o                         
   8  10   3        264.29        422.92       119.04 o                         
   9  10   3         55.06        112.99        93.58 o                         
  10  10   3        861.07        640.18       198.01 o                         
  11  10   3         10.41        295.71       207.44 o                         
  12  10   3        772.54        578.18       273.64 o                         
  13  10   3        300.31        684.11       291.30 o                         
  -9  11   3        103.21       -163.30       163.30 o                         
  -8  11   3          2.49       -141.48       174.34 o                         
  -7  11   3          0.09       -163.30       163.30 o                         
  -6  11   3        123.38       -108.84       381.78 o                         
  -5  11   3          8.74       -140.18       140.18 o                         
  -4  11   3        395.90        131.72       122.92 o                         
  -3  11   3         12.92        103.81       100.13 o                         
  -2  11   3        194.81        322.20       146.68 o                         
  -1  11   3       1047.74        948.85       258.01 o                         
   0  11   3        123.08        120.16        89.70 o                         
   1  11   3        751.38        918.90       215.27 o                         
   2  11   3        721.49        729.17       328.81 o                         
   3  11   3        390.01        516.46       192.29 o                         
   4  11   3       1159.48       1188.24       286.88 o                         
   5  11   3          1.17        101.51       225.09 o                         
 -29   0   4        273.76        288.34       151.34 o                         
 -28   0   4       1473.37       2082.51       293.16 o                         
 -27   0   4       2810.47       2922.16       330.11 o                         
 -26   0   4       2403.92       2763.42       350.88 o                         
 -25   0   4          3.10        183.54       107.96 o                         
 -24   0   4       1602.20       1857.97       240.27 o                         
 -23   0   4       4491.40       4197.72       291.85 o                         
 -22   0   4       1975.05       2091.66       205.83 o                         
 -21   0   4          0.95         54.81       117.99 o                         
 -20   0   4       6601.72       6638.44       254.32 o                         
 -19   0   4       7590.97       7729.55       267.48 o                         
 -18   0   4      10793.71      10337.82       295.80 o                         
 -17   0   4         97.78        259.86        65.88 o                         
 -16   0   4       2036.16       2220.49       149.78 o                         
 -15   0   4       1753.06       1576.78       121.51 o                         
 -14   0   4       1665.74       1702.29       119.36 o                         
 -13   0   4          2.68        125.02        51.67 o                         
 -12   0   4       5405.38       4398.52       200.03 o                         
 -11   0   4       4061.32       3892.70       189.79 o                         
 -10   0   4       6292.79       6729.65       223.70 o                         
  -9   0   4      43875.24      42749.84       526.92 o                         
  -8   0   4          4.12         21.87        37.52 o                         
  -7   0   4       6236.71       6195.32       217.39 o                         
  -6   0   4     127722.11     138736.42      1692.61 o                         
  -5   0   4      37128.22      38414.92       444.02 o                         
  -4   0   4     169267.05     186559.88      1196.09 o                         
  -3   0   4      41757.17      45182.09       633.35 o                         
  -2   0   4      36362.03      39340.15       300.37 o                         
  -1   0   4     416544.25     441360.72      1831.65 o                         
   0   0   4          2.62         78.22        18.65 o                         
   1   0   4       1512.86       1747.16        54.31 o                         
   2   0   4     284587.59     298083.59      3863.01 o                         
   3   0   4       2736.25       2822.62        66.27 o                         
   4   0   4         41.65         78.52        17.36 o                         
   5   0   4       2219.36       2330.48        75.76 o                         
   6   0   4         13.02         59.49        24.99 o                         
   7   0   4       6582.44       6633.75       147.43 o                         
   8   0   4       1391.82       1556.80        76.28 o                         
   9   0   4       5842.58       6220.83       189.88 o                         
  10   0   4      25933.44      25411.06       334.69 o                         
  11   0   4       1177.99       1450.99        88.82 o                         
  12   0   4      14580.21      14820.67       277.65 o                         
  13   0   4      64734.00      63743.66      1027.56 o                         
  14   0   4       3096.06       3534.45       198.76 o                         
  15   0   4      33222.91      32120.96       860.02 o                         
  16   0   4      33164.46      34072.21       559.56 o                         
  17   0   4        399.53        917.02       104.57 o                         
  18   0   4       9679.30      10474.64       383.43 o                         
  19   0   4        556.87        471.15        81.97 o                         
  20   0   4        302.52        312.16        70.07 o                         
  21   0   4       1077.70       1237.31       151.41 o                         
  22   0   4        496.20        463.93       138.24 o                         
  23   0   4        522.67        441.11       113.25 o                         
  24   0   4        613.64        384.41       129.10 o                         
  25   0   4         97.22         82.23        99.21 o                         
  26   0   4        258.51        254.71       138.78 o                         
  27   0   4          0.02         17.65       114.75 o                         
 -29   1   4          3.34         36.87        96.77 o                         
 -28   1   4        253.97        303.29       147.29 o                         
 -27   1   4       1154.65       1136.64       135.94 o                         
 -26   1   4        307.84        538.71       102.81 o                         
 -25   1   4        747.12        695.61       108.37 o                         
 -24   1   4        646.98        525.92       104.03 o                         
 -23   1   4       2134.19       2426.07       217.87 o                         
 -22   1   4         42.66         87.61        73.20 o                         
 -21   1   4        134.11        256.66        68.20 o                         
 -20   1   4       6412.80       6910.69       277.83 o                         
 -19   1   4          3.35         78.15        44.24 o                         
 -18   1   4         82.13        322.59        60.47 o                         
 -17   1   4      16960.21      17172.20       271.79 o                         
 -16   1   4       1648.66       1838.48        92.77 o                         
 -15   1   4      27611.20      27904.18       397.93 o                         
 -14   1   4       5715.15       5881.81       149.21 o                         
 -13   1   4      12828.23      13243.04       199.75 o                         
 -12   1   4        944.21        698.83        47.92 o                         
 -11   1   4        507.41        739.26        47.33 o                         
 -10   1   4       4186.90       3907.61        95.30 o                         
  -9   1   4       3803.27       4378.46       112.72 o                         
  -8   1   4      24526.65      25569.32       336.87 o                         
  -7   1   4      28582.99      29603.71       281.69 o                         
  -6   1   4      55333.45      60553.91       370.97 o                         
  -5   1   4      16675.71      18226.56       154.88 o                         
  -4   1   4       1473.90       1637.10        34.50 o                         
  -3   1   4        655.17        664.26        20.16 o                         
  -2   1   4        666.14        765.83        19.44 o                         
  -1   1   4      24197.54      26606.17       189.04 o                         
   0   1   4       1621.20       1865.96        43.08 o                         
   1   1   4         69.37         98.02        14.00 o                         
   2   1   4     321736.00     339180.31      1552.91 o                         
   3   1   4      12765.50      13777.92        96.05 o                         
   4   1   4      15513.08      16345.49       136.68 o                         
   5   1   4      10928.74      11119.43        96.75 o                         
   6   1   4      19504.24      19771.60       156.55 o                         
   7   1   4      48301.99      47372.59       277.20 o                         
   8   1   4        585.06        721.78        37.80 o                         
   9   1   4       1443.31       1582.67        56.20 o                         
  10   1   4      57228.99      55986.11       386.52 o                         
  11   1   4       1094.98       1084.10        52.85 o                         
  12   1   4        242.10        170.95        33.03 o                         
  13   1   4      17718.44      17083.29       248.29 o                         
  14   1   4        110.90        152.40        55.68 o                         
  15   1   4        657.36        651.68        58.71 o                         
  16   1   4       1106.01       1126.08        74.24 o                         
  17   1   4        119.25        167.14        43.60 o                         
  18   1   4         76.07         94.24        45.54 o                         
  19   1   4         66.76        108.04        52.14 o                         
  20   1   4       1370.70       1632.52       114.08 o                         
  21   1   4       2064.99       1936.75       133.21 o                         
  22   1   4       2043.19       1912.63       130.54 o                         
  23   1   4          3.35        111.99        71.06 o                         
  24   1   4       1163.88       1106.66       136.27 o                         
  25   1   4       1158.38        889.32       124.11 o                         
  26   1   4        505.61        609.42       132.93 o                         
  27   1   4        526.88        570.51       147.62 o                         
  28   1   4        149.18        732.66       300.13 o                         
 -29   2   4          9.90        101.41       178.75 o                         
 -28   2   4         25.90        -43.35        81.60 o                         
 -27   2   4         11.89        -86.13        90.67 o                         
 -26   2   4         39.43        105.68        94.07 o                         
 -25   2   4         12.86        -84.50       101.74 o                         
 -24   2   4         34.90         77.40        62.98 o                         
 -23   2   4         27.80        -13.36        72.09 o                         
 -22   2   4        204.71        427.35       103.80 o                         
 -21   2   4        289.77        373.19        79.90 o                         
 -20   2   4       1019.85        905.16       109.17 o                         
 -19   2   4          2.59        206.41        77.61 o                         
 -18   2   4       3092.25       2800.66       161.87 o                         
 -17   2   4       2667.92       2471.64       147.49 o                         
 -16   2   4         66.36         28.21        78.39 o                         
 -15   2   4        163.83        130.78        53.86 o                         
 -14   2   4        828.83        739.04       118.48 o                         
 -13   2   4       5423.01       5451.02       208.77 o                         
 -12   2   4       2539.79       2615.51       141.80 o                         
 -11   2   4       1201.48       1269.75        88.70 o                         
 -10   2   4       2276.22       2774.05       129.53 o                         
  -9   2   4       4052.77       4274.85       144.28 o                         
  -8   2   4       4457.35       4616.33       120.93 o                         
  -7   2   4       7412.77       8043.34       143.11 o                         
  -6   2   4          0.11         44.44        16.81 o                         
  -5   2   4        103.44        151.08        17.58 o                         
  -4   2   4       1264.21       1453.00        36.99 o                         
  -3   2   4       1342.21       1406.43        32.80 o                         
  -2   2   4       8508.01       9246.58        87.61 o                         
  -1   2   4        323.22        417.06        19.67 o                         
   0   2   4      16634.36      17404.43       141.52 o                         
   1   2   4         43.76         76.03        14.59 o                         
   2   2   4        469.70        554.33        27.14 o                         
   3   2   4          9.87         46.55        14.83 o                         
   4   2   4       5218.19       5202.56        81.57 o                         
   5   2   4       5101.96       5738.21        94.98 o                         
   6   2   4         65.54        103.07        32.71 o                         
   7   2   4        851.25        834.58        51.93 o                         
   8   2   4       2087.06       2105.53        74.03 o                         
   9   2   4        796.95        906.22        59.84 o                         
  10   2   4        271.55        286.27        41.41 o                         
  11   2   4        494.16        429.75        37.30 o                         
  12   2   4        465.05        451.38        44.35 o                         
  13   2   4        185.03        164.88        32.32 o                         
  14   2   4        325.34        309.51        38.58 o                         
  15   2   4        558.05        571.17        57.34 o                         
  16   2   4        301.46        326.37        57.92 o                         
  17   2   4         96.83         18.45        53.07 o                         
  18   2   4        231.27        246.06        58.59 o                         
  19   2   4         31.32        119.94        71.72 o                         
  20   2   4         31.63        112.24        88.90 o                         
  21   2   4         73.24        100.25        79.02 o                         
  22   2   4         65.50        274.45        89.68 o                         
  23   2   4          1.77         -7.08        76.07 o                         
  24   2   4         67.49        178.65        95.80 o                         
  25   2   4         14.84        222.26       123.13 o                         
  26   2   4         88.40         97.52        89.28 o                         
  27   2   4         19.28        -83.46       174.34 o                         
 -29   3   4         24.42       -216.27       225.09 o                         
 -28   3   4          2.94         -1.89       183.16 o                         
 -27   3   4        212.68        118.00       191.99 o                         
 -26   3   4        167.35        200.00       110.16 o                         
 -25   3   4        495.50        425.52       112.90 o                         
 -24   3   4          0.23        180.76        92.65 o                         
 -23   3   4        940.13       1101.36       183.47 o                         
 -22   3   4       1151.32       1324.07       148.93 o                         
 -21   3   4         51.25        259.09        92.45 o                         
 -20   3   4       3902.82       4169.24       242.82 o                         
 -19   3   4        687.89        754.89       110.50 o                         
 -18   3   4        951.83        809.19       143.91 o                         
 -17   3   4       3204.26       3461.88       204.27 o                         
 -16   3   4         41.16         48.90        62.25 o                         
 -15   3   4       6049.15       5109.78       296.95 o                         
 -14   3   4        678.65        824.24        62.06 o                         
 -13   3   4        217.81        270.85        42.63 o                         
 -12   3   4      15059.01      14538.55       236.18 o                         
 -11   3   4         91.15        256.41        43.16 o                         
 -10   3   4       1168.52       1296.44        63.11 o                         
  -9   3   4       6164.71       6731.97       136.54 o                         
  -8   3   4        395.60        349.75        37.93 o                         
  -7   3   4       2595.56       3193.84        78.19 o                         
  -6   3   4        888.99       1064.37        45.65 o                         
  -5   3   4        636.27        656.57        36.82 o                         
  -4   3   4       5037.29       5357.58        96.92 o                         
  -3   3   4      12370.15      13221.73       137.93 o                         
  -2   3   4       2597.00       2850.92        71.92 o                         
  -1   3   4      33221.72      34667.64       257.99 o                         
   0   3   4       2242.29       2526.55        73.66 o                         
   1   3   4         71.84        102.94        17.67 o                         
   2   3   4      33878.00      35348.62       289.98 o                         
   3   3   4       5543.34       5900.61       130.34 o                         
   4   3   4       4926.57       4985.93       111.43 o                         
   5   3   4      38964.85      40711.39       452.70 o                         
   6   3   4       8207.03       8409.92       251.96 o                         
   7   3   4      35166.32      34238.96       440.40 o                         
   8   3   4       3333.75       3218.50        88.36 o                         
   9   3   4         69.93         76.14        24.47 o                         
  10   3   4       9476.17       9453.77       188.09 o                         
  11   3   4        547.80        495.54        53.34 o                         
  12   3   4       1258.94       1191.11        76.81 o                         
  13   3   4         78.82         74.73        40.85 o                         
  14   3   4        243.03        225.46        49.21 o                         
  15   3   4       3241.04       3134.72       148.20 o                         
  16   3   4         78.51         52.68        45.93 o                         
  17   3   4        414.27        376.59       112.40 o                         
  18   3   4        351.36        416.98        83.09 o                         
  19   3   4         41.92         -1.43        76.21 o                         
  20   3   4          3.09         86.43        76.52 o                         
  21   3   4        354.68        408.39        98.03 o                         
  22   3   4         85.56        233.11       100.80 o                         
  23   3   4          4.50        211.70       104.29 o                         
  24   3   4        567.27        503.28       120.58 o                         
  25   3   4          0.31        -10.68        94.92 o                         
  26   3   4        321.77         83.86       167.72 o                         
  27   3   4         50.36       -247.16       247.16 o                         
 -28   4   4        597.14        635.56       291.30 o                         
 -27   4   4       1398.54       1427.97       228.65 o                         
 -26   4   4       1657.90       1342.41       168.15 o                         
 -25   4   4        179.74        309.37       104.50 o                         
 -24   4   4        912.28        718.47       148.62 o                         
 -23   4   4       4978.25       5731.19       314.83 o                         
 -22   4   4       1153.16       1455.55       169.28 o                         
 -21   4   4          6.76        127.61        76.91 o                         
 -20   4   4       3196.65       3043.67       215.36 o                         
 -19   4   4       3659.15       3712.39       235.01 o                         
 -18   4   4       1576.35       1240.17       126.48 o                         
 -17   4   4          4.60         52.19        62.76 o                         
 -16   4   4       1134.19       1197.03       119.59 o                         
 -15   4   4        104.55         28.90        55.81 o                         
 -14   4   4       4112.62       4223.94       193.30 o                         
 -13   4   4       1360.80       1214.40        72.59 o                         
 -12   4   4      12420.32      11865.30       196.61 o                         
 -11   4   4       3485.25       3411.32        85.04 o                         
 -10   4   4        105.87         79.31        28.99 o                         
  -9   4   4      57916.41      57276.27       413.66 o                         
  -8   4   4        374.30        391.91        37.48 o                         
  -7   4   4      13612.09      13680.10       197.76 o                         
  -6   4   4      71762.88      71914.27       444.81 o                         
  -5   4   4       2448.86       2546.25        80.37 o                         
  -4   4   4      79689.84      80537.56       459.47 o                         
  -3   4   4       8689.02       8884.11       154.67 o                         
  -2   4   4       3020.21       3057.70        90.23 o                         
  -1   4   4      86977.21      87988.46       431.51 o                         
   0   4   4        905.68        847.40        39.55 o                         
   1   4   4       3426.90       3573.51        98.87 o                         
   2   4   4      16591.69      15548.69       201.89 o                         
   3   4   4       2768.07       2764.45       109.34 o                         
   4   4   4       3359.66       3405.29       117.23 o                         
   5   4   4        337.34        244.41        38.25 o                         
   6   4   4        224.71        303.46        28.39 o                         
   7   4   4        716.86        681.77        51.21 o                         
   8   4   4        509.40        449.95        42.53 o                         
   9   4   4        689.39        666.25        46.23 o                         
  10   4   4      13628.34      13980.48       280.73 o                         
  11   4   4        541.85        485.18        81.54 o                         
  12   4   4       4408.33       4457.22       197.98 o                         
  13   4   4      15364.09      15027.14       370.56 o                         
  14   4   4       8036.42       8098.90       282.17 o                         
  15   4   4       8680.10       8669.17       298.53 o                         
  16   4   4       3309.53       3489.93       197.55 o                         
  17   4   4        222.53        259.64        83.94 o                         
  18   4   4       8240.66       8377.89       319.21 o                         
  19   4   4         46.16         52.60        93.53 o                         
  20   4   4         60.19        136.76        76.83 o                         
  21   4   4       3792.29       3789.82       235.87 o                         
  22   4   4        133.80         71.47        90.49 o                         
  23   4   4        471.36        385.37       111.57 o                         
  24   4   4        197.91        150.53        94.62 o                         
  25   4   4         33.58        160.08       114.03 o                         
  26   4   4         69.71         60.16       173.07 o                         
 -28   5   4         15.12       -198.61       198.61 o                         
 -27   5   4        732.66        639.32       189.68 o                         
 -26   5   4          6.64         40.40        90.40 o                         
 -25   5   4        585.28        692.68       118.45 o                         
 -24   5   4        393.15        420.74       104.28 o                         
 -23   5   4        756.31        900.23       133.05 o                         
 -22   5   4        965.13        879.77       127.92 o                         
 -21   5   4          9.48         75.11        73.64 o                         
 -20   5   4       4691.72       4944.35       259.82 o                         
 -19   5   4          0.85        -41.19        69.42 o                         
 -18   5   4       2436.14       2543.08       182.11 o                         
 -17   5   4       2929.13       2669.14       180.35 o                         
 -16   5   4       3108.50       3324.12       196.39 o                         
 -15   5   4       7420.12       7384.24       280.84 o                         
 -14   5   4       1159.37       1342.23       114.26 o                         
 -13   5   4       9392.81       9525.17       225.82 o                         
 -12   5   4      20403.86      20413.89       279.45 o                         
 -11   5   4       4651.35       4824.14       119.55 o                         
 -10   5   4        852.99        814.21        52.92 o                         
  -9   5   4       1675.38       1681.13        74.47 o                         
  -8   5   4       4511.89       4492.72       119.21 o                         
  -7   5   4       2651.86       2779.72        94.15 o                         
  -6   5   4        133.50        151.71        31.19 o                         
  -5   5   4       1608.91       1576.15        70.77 o                         
  -4   5   4         54.67        -29.59        29.59 o                         
  -3   5   4       3167.06       3165.21       103.14 o                         
  -2   5   4         56.10         -2.32        33.97 o                         
  -1   5   4      23751.03      23506.72       271.59 o                         
   0   5   4       2789.15       2633.40        76.97 o                         
   1   5   4       1849.38       1848.38        67.34 o                         
   2   5   4      29052.84      28105.89       349.90 o                         
   3   5   4      17321.73      16774.54       290.53 o                         
   4   5   4       3020.52       2868.82       110.45 o                         
   5   5   4      10668.11      10293.59       195.76 o                         
   6   5   4      16850.10      16614.28       241.45 o                         
   7   5   4      28748.40      28144.86       461.04 o                         
   8   5   4         50.26         90.13        47.82 o                         
   9   5   4       2333.22       2421.21       125.55 o                         
  10   5   4      22340.31      22326.77       400.38 o                         
  11   5   4       1838.98       1996.45       132.13 o                         
  12   5   4         37.98         70.30        62.07 o                         
  13   5   4       5559.75       5259.39       217.33 o                         
  14   5   4        113.87        189.13        70.70 o                         
  15   5   4        270.21        230.24        70.47 o                         
  16   5   4        475.72        393.18       119.75 o                         
  17   5   4        456.20        620.55       110.32 o                         
  18   5   4          4.67         68.62        97.34 o                         
  19   5   4         20.18        -56.74        83.68 o                         
  20   5   4        465.58        296.66        94.91 o                         
  21   5   4        622.45        343.60        97.36 o                         
  22   5   4        302.16        275.38       103.99 o                         
  23   5   4          0.40        106.58       101.51 o                         
  24   5   4        648.82        274.75       136.54 o                         
  25   5   4        718.36        685.45       194.89 o                         
 -26   6   4         44.82       -122.41       129.26 o                         
 -25   6   4         22.92        211.85       133.59 o                         
 -24   6   4        355.97        290.49       120.57 o                         
 -23   6   4        150.99         49.65        86.04 o                         
 -22   6   4         41.75         95.70       121.68 o                         
 -21   6   4         44.63         69.35        75.07 o                         
 -20   6   4        507.20        498.02        98.43 o                         
 -19   6   4         20.81        -20.60        68.39 o                         
 -18   6   4         39.38         61.29        72.16 o                         
 -17   6   4       1600.58       1443.89       148.94 o                         
 -16   6   4        105.89        110.07        81.62 o                         
 -15   6   4        217.78        207.75        75.03 o                         
 -14   6   4       2004.25       2115.43       144.49 o                         
 -13   6   4        396.01        525.40        85.44 o                         
 -12   6   4       1074.33       1143.16       106.29 o                         
 -11   6   4       2419.10       2497.76       144.18 o                         
 -10   6   4       1390.33       1462.71        82.89 o                         
  -9   6   4       1183.57       1102.24        66.41 o                         
  -8   6   4       1076.47       1146.18        69.97 o                         
  -7   6   4         27.87        116.50        34.76 o                         
  -6   6   4       2280.79       2278.96        91.57 o                         
  -5   6   4       2073.28       2085.50        90.78 o                         
  -4   6   4       3641.86       3680.93       122.02 o                         
  -3   6   4        345.36        456.44        49.01 o                         
  -2   6   4       1839.84       1875.77        85.31 o                         
  -1   6   4       8960.36       8867.34       175.07 o                         
   0   6   4       1171.69       1241.67        71.11 o                         
   1   6   4        414.20        393.38        71.24 o                         
   2   6   4       3266.40       3359.15       113.61 o                         
   3   6   4        621.84        658.36        61.62 o                         
   4   6   4       1168.65       1212.26        81.87 o                         
   5   6   4        282.44        237.18        40.41 o                         
   6   6   4         16.28         43.37        46.44 o                         
   7   6   4         51.37         75.06        49.68 o                         
   8   6   4          3.94          5.32        50.66 o                         
   9   6   4        402.13        283.03        59.97 o                         
  10   6   4        429.44        536.99        78.12 o                         
  11   6   4       2244.48       2346.40       148.16 o                         
  12   6   4        539.15        563.25       108.04 o                         
  13   6   4       1198.60       1577.81       155.97 o                         
  14   6   4       3507.54       3376.49       223.73 o                         
  15   6   4       1261.64       1611.58       193.82 o                         
  16   6   4        399.43        600.21       126.15 o                         
  17   6   4        656.67        704.04       119.00 o                         
  18   6   4        100.30         90.78        87.80 o                         
  19   6   4         15.16         78.18       106.05 o                         
  20   6   4         45.62         63.28        85.08 o                         
  21   6   4         63.60        169.87        93.47 o                         
  22   6   4          9.85        -70.70       121.19 o                         
  23   6   4          5.91         -4.41       194.20 o                         
 -23   7   4          6.80       -216.27       216.27 o                         
 -22   7   4        485.42        352.43        95.72 o                         
 -21   7   4          0.17        -19.15       115.49 o                         
 -20   7   4        796.88        826.00       133.10 o                         
 -19   7   4        467.10        442.81       133.44 o                         
 -18   7   4        103.76         88.46        82.67 o                         
 -17   7   4        954.91       1054.08       130.28 o                         
 -16   7   4        169.40        249.41        85.88 o                         
 -15   7   4       1528.91       1870.52       179.28 o                         
 -14   7   4          6.35        150.97        72.95 o                         
 -13   7   4        702.15        914.23       107.45 o                         
 -12   7   4       1271.48       1341.52       115.46 o                         
 -11   7   4         44.39         66.54        56.43 o                         
 -10   7   4       1674.13       1709.11       125.84 o                         
  -9   7   4       2723.11       2845.07       156.50 o                         
  -8   7   4         72.28         38.00        42.89 o                         
  -7   7   4        291.46        345.79        55.38 o                         
  -6   7   4        313.21        355.33        73.49 o                         
  -5   7   4          1.44         -9.31        47.62 o                         
  -4   7   4        545.69        537.18        52.69 o                         
  -3   7   4       7568.49       7769.51       179.05 o                         
  -2   7   4        206.26        242.23        46.48 o                         
  -1   7   4       1014.99       1029.46        70.69 o                         
   0   7   4       4795.61       4510.48       152.48 o                         
   1   7   4        282.62        327.21        51.50 o                         
   2   7   4       4007.86       3829.37       134.72 o                         
   3   7   4          2.25        -27.10        40.61 o                         
   4   7   4       3708.75       3737.90       165.56 o                         
   5   7   4       2682.27       2592.82       155.05 o                         
   6   7   4        154.60        104.21        61.66 o                         
   7   7   4       3662.80       3732.54       238.62 o                         
   8   7   4       1853.03       1852.99       177.46 o                         
   9   7   4         40.04         67.48        87.53 o                         
  10   7   4       1137.46       1423.92       185.54 o                         
  11   7   4         67.21        -20.21        85.00 o                         
  12   7   4        812.82        820.41       122.87 o                         
  13   7   4         10.86          4.87        80.42 o                         
  14   7   4         33.29         95.33        89.13 o                         
  15   7   4        888.28        841.88       134.38 o                         
  16   7   4        147.94        252.17        93.12 o                         
  17   7   4          8.90        -53.87        97.25 o                         
  18   7   4        170.41        250.23       138.45 o                         
  19   7   4        348.28        233.77        95.23 o                         
  20   7   4          3.89        335.43       251.58 o                         
  21   7   4          0.96        172.13       242.75 o                         
 -20   8   4        331.49        397.46       175.85 o                         
 -19   8   4        818.58        858.28       175.14 o                         
 -18   8   4        250.64        279.51       147.16 o                         
 -17   8   4        395.58        474.99       100.94 o                         
 -16   8   4        185.66        281.87        93.81 o                         
 -15   8   4         47.85        110.01        81.24 o                         
 -14   8   4       2412.42       2579.65       193.59 o                         
 -13   8   4        397.93        373.60        86.57 o                         
 -12   8   4       1577.54       1463.40       148.95 o                         
 -11   8   4       1789.44       1945.94       162.18 o                         
 -10   8   4        250.61        181.69        69.22 o                         
  -9   8   4      10824.77      10669.47       385.69 o                         
  -8   8   4         81.93        177.42        77.33 o                         
  -7   8   4       1334.47       1396.70       119.90 o                         
  -6   8   4       9993.51      10594.18       257.47 o                         
  -5   8   4        477.36        493.97        69.84 o                         
  -4   8   4       4805.71       4789.23       192.63 o                         
  -3   8   4        606.10        519.40        68.41 o                         
  -2   8   4        232.82        171.92        54.71 o                         
  -1   8   4       5773.71       5891.12       183.74 o                         
   0   8   4        105.90         37.49        46.19 o                         
   1   8   4       2514.82       2273.37       118.08 o                         
   2   8   4        767.68        814.62       103.25 o                         
   3   8   4        687.05        527.49        79.24 o                         
   4   8   4       1769.58       1682.22       130.93 o                         
   5   8   4        294.86        301.31        75.41 o                         
   6   8   4        236.02        144.36        73.72 o                         
   7   8   4         23.53        -44.39        90.55 o                         
   8   8   4        641.00        663.19       133.45 o                         
   9   8   4          2.35        -37.36        80.44 o                         
  10   8   4       2308.38       2316.86       215.60 o                         
  11   8   4        316.57        268.33        91.99 o                         
  12   8   4         41.56        -48.15        94.79 o                         
  13   8   4       1763.95       1780.16       178.83 o                         
  14   8   4        375.81        328.67       137.03 o                         
  15   8   4        896.27        889.06       133.18 o                         
  16   8   4        300.50        270.75       103.94 o                         
  17   8   4        243.39        151.65       333.23 o                         
  18   8   4       2918.70       3098.35       631.15 o                         
 -18   9   4        482.62        379.57       203.03 o                         
 -17   9   4        712.71        935.68       308.95 o                         
 -16   9   4        748.81        848.27       155.24 o                         
 -15   9   4       1740.92       2013.28       223.27 o                         
 -14   9   4         10.11        -34.48        81.74 o                         
 -13   9   4        787.79        871.91       157.76 o                         
 -12   9   4       2958.92       3165.57       234.11 o                         
 -11   9   4        519.88        571.67       118.66 o                         
 -10   9   4          0.04        -65.29        74.65 o                         
  -9   9   4       2518.17       2437.68       202.24 o                         
  -8   9   4       1706.14       1485.95       148.44 o                         
  -7   9   4         27.76         55.88        95.48 o                         
  -6   9   4         43.98         93.20        78.85 o                         
  -5   9   4        870.81        875.63        98.01 o                         
  -4   9   4       1105.07       1088.49       104.56 o                         
  -3   9   4        517.87        493.16        67.59 o                         
  -2   9   4         78.88        -60.80        60.80 o                         
  -1   9   4       1579.63       1472.04       121.15 o                         
   0   9   4        147.16         23.99        56.72 o                         
   1   9   4        342.99        226.24        69.13 o                         
   2   9   4       4716.82       4641.40       208.78 o                         
   3   9   4       2018.48       2277.60       150.47 o                         
   4   9   4       2034.19       2023.66       154.93 o                         
   5   9   4       2791.35       2616.79       175.33 o                         
   6   9   4       2251.13       2638.83       230.44 o                         
   7   9   4       6311.19       7081.49       324.64 o                         
   8   9   4         71.49        188.79        93.77 o                         
   9   9   4        167.78        114.06       100.72 o                         
  10   9   4       3038.67       3027.70       260.66 o                         
  11   9   4        381.00        462.19       126.21 o                         
  12   9   4         85.29         52.82        89.27 o                         
  13   9   4        133.83        104.14       116.58 o                         
  14   9   4         51.19       -172.13       273.64 o                         
  15   9   4        236.79        229.51       216.27 o                         
 -12  10   4          0.59        101.51       194.20 o                         
 -11  10   4        368.71        425.06       144.22 o                         
 -10  10   4         83.80         37.57        97.79 o                         
  -9  10   4        328.04        351.24       107.36 o                         
  -8  10   4        559.47        438.40       112.07 o                         
  -7  10   4        109.54        141.68        86.23 o                         
  -6  10   4        332.05        274.83        84.87 o                         
  -5  10   4        571.57        480.51        93.57 o                         
  -4  10   4        998.08        987.92       136.63 o                         
  -3  10   4          6.56        -38.49        90.98 o                         
  -2  10   4        560.23        436.35        91.45 o                         
  -1  10   4       1349.14       1461.62       129.52 o                         
   0  10   4        328.23        244.55        70.89 o                         
   1  10   4          0.27        102.15        64.02 o                         
   2  10   4        780.67        879.14       103.25 o                         
   3  10   4         49.62         35.65        67.87 o                         
   4  10   4          2.09        -21.18        90.04 o                         
   5  10   4        277.05        -56.92       135.13 o                         
   6  10   4          6.29        -75.55        95.85 o                         
   7  10   4        104.31        151.66        83.64 o                         
   8  10   4         71.75         90.27       196.85 o                         
   9  10   4         55.78        126.95        97.40 o                         
  10  10   4        320.92         61.79       136.82 o                         
  11  10   4         96.88        119.17       180.96 o                         
  12  10   4         91.82        812.10       313.37 o                         
  13  10   4        182.21         79.44       145.65 o                         
 -10  11   4        207.02        -22.07       110.34 o                         
  -9  11   4         62.03       -167.72       167.72 o                         
  -8  11   4          0.60       -143.42       185.37 o                         
  -7  11   4        260.73        396.21       149.41 o                         
  -6  11   4        195.17        432.53       211.85 o                         
  -5  11   4         73.01          0.00       180.96 o                         
  -4  11   4        254.84        -35.41       128.94 o                         
  -3  11   4        673.84        512.71       209.65 o                         
  -2  11   4        173.14         84.69       121.94 o                         
  -1  11   4         39.60       -151.15       151.15 o                         
   0  11   4       1068.01        718.15       182.16 o                         
   1  11   4          0.27         44.14       167.72 o                         
   2  11   4        186.40        -11.48       370.74 o                         
   3  11   4       1167.80       1214.45       252.28 o                         
   4  11   4         11.69        136.82       163.30 o                         
   5  11   4         85.18       -203.03       203.03 o                         
 -29   1   5        253.85        142.52        80.78 o                         
 -28   1   5        837.74        845.56       138.84 o                         
 -27   1   5          0.59         97.09        87.39 o                         
 -26   1   5          6.76         56.57        77.25 o                         
 -25   1   5       1384.79       1381.46       143.77 o                         
 -24   1   5        290.89        405.44        85.44 o                         
 -23   1   5          0.32         24.43        75.89 o                         
 -22   1   5          1.62          6.25        57.98 o                         
 -21   1   5        113.28        229.56        73.23 o                         
 -20   1   5       2077.19       2223.91       149.37 o                         
 -19   1   5       3179.85       3199.66       211.39 o                         
 -18   1   5        450.84        467.02        57.40 o                         
 -17   1   5      15758.54      15761.83       296.07 o                         
 -16   1   5        963.11        999.40        79.94 o                         
 -15   1   5       1750.26       1932.02        98.14 o                         
 -14   1   5      27370.02      25803.02       285.63 o                         
 -13   1   5         20.94         49.51        25.99 o                         
 -12   1   5      16062.23      15575.90       253.75 o                         
 -11   1   5      34444.54      32682.54       504.02 o                         
 -10   1   5       2287.55       1916.60        65.25 o                         
  -9   1   5      36929.58      36833.03       509.36 o                         
  -8   1   5      20892.88      20923.81       368.87 o                         
  -7   1   5      63343.23      64336.51       715.41 o                         
  -6   1   5     109300.73     112457.66       812.93 o                         
  -5   1   5      19034.01      19704.56       203.32 o                         
  -4   1   5       2494.29       2693.35        44.43 o                         
  -3   1   5        814.07        840.44        23.40 o                         
  -2   1   5      77328.20      81854.61       403.41 o                         
  -1   1   5      41794.26      43032.31       188.48 o                         
   0   1   5         77.65         95.11        12.54 o                         
   1   1   5      53097.56      57348.53       277.81 o                         
   2   1   5        670.99        642.26        26.48 o                         
   3   1   5        154.30        153.33        17.23 o                         
   4   1   5       5148.74       5354.03        82.67 o                         
   5   1   5      33727.87      33568.70       259.40 o                         
   6   1   5       2433.35       2435.08        65.99 o                         
   7   1   5       4576.02       4945.44       101.84 o                         
   8   1   5      39974.98      37668.30       273.71 o                         
   9   1   5        831.39        843.91        46.62 o                         
  10   1   5         86.02        233.56        30.44 o                         
  11   1   5      16792.18      16725.57       203.52 o                         
  12   1   5       5952.05       5634.88       123.74 o                         
  13   1   5       5149.36       5105.68       134.41 o                         
  14   1   5         58.38        222.89        44.55 o                         
  15   1   5        811.18        742.67        61.61 o                         
  16   1   5       7533.46       7304.86       203.55 o                         
  17   1   5        324.20        356.15        54.20 o                         
  18   1   5          0.29         -1.35        40.57 o                         
  19   1   5       1115.52       1028.56        82.79 o                         
  20   1   5          0.79         84.13        59.45 o                         
  21   1   5         42.70        130.26        68.18 o                         
  22   1   5         20.78         41.50        77.84 o                         
  23   1   5          2.63         20.73        70.77 o                         
  24   1   5          1.93         -2.63        78.93 o                         
  25   1   5        112.22        115.61       116.60 o                         
  26   1   5        336.52        820.93       331.02 o                         
  27   1   5        380.29        -17.65       145.65 o                         
 -29   2   5          2.87         23.11        73.07 o                         
 -28   2   5        741.76        797.89       152.89 o                         
 -27   2   5       1120.75       1470.65       207.74 o                         
 -26   2   5        168.08         95.56       103.38 o                         
 -25   2   5       3383.86       3597.67       303.65 o                         
 -24   2   5          9.32         23.68        65.17 o                         
 -23   2   5        414.80        420.37        94.69 o                         
 -22   2   5       5919.60       6227.22       262.92 o                         
 -21   2   5       2076.44       2241.71       158.78 o                         
 -20   2   5       2478.01       2470.39       162.09 o                         
 -19   2   5       1382.48       1393.70       123.81 o                         
 -18   2   5      13068.95      12624.54       425.63 o                         
 -17   2   5       3395.69       3384.87       167.60 o                         
 -16   2   5       2692.01       2389.12       140.13 o                         
 -15   2   5       5450.48       5378.21       302.13 o                         
 -14   2   5       1231.32       1066.10        92.39 o                         
 -13   2   5      11846.37      10928.32       267.64 o                         
 -12   2   5        371.02        355.58        49.79 o                         
 -11   2   5        653.53        604.05        59.80 o                         
 -10   2   5      19860.45      20118.16       295.12 o                         
  -9   2   5       4492.05       4403.26       134.72 o                         
  -8   2   5        302.64        537.11        53.26 o                         
  -7   2   5       6243.53       6336.77        91.00 o                         
  -6   2   5      35259.79      34237.25       255.53 o                         
  -5   2   5        526.24        501.23        25.34 o                         
  -4   2   5       7711.83       8114.57        87.26 o                         
  -3   2   5      40609.08      39464.90       239.54 o                         
  -2   2   5      28129.80      28787.68       216.15 o                         
  -1   2   5       2712.81       2583.30        59.23 o                         
   0   2   5      25832.25      25286.26       193.12 o                         
   1   2   5       1771.73       1614.22        52.12 o                         
   2   2   5     101083.18      98420.95       521.09 o                         
   3   2   5      13904.30      14252.67       144.45 o                         
   4   2   5       4177.96       4171.42        70.14 o                         
   5   2   5     161669.39     159238.22       873.31 o                         
   6   2   5       6114.34       6430.31        98.27 o                         
   7   2   5         13.33         48.24        22.80 o                         
   8   2   5      11347.92      10171.36       141.11 o                         
   9   2   5        390.70        391.95        34.75 o                         
  10   2   5        102.58        145.46        24.75 o                         
  11   2   5         55.26         48.31        18.10 o                         
  12   2   5          5.42         16.80        25.57 o                         
  13   2   5       1837.92       1785.81        79.71 o                         
  14   2   5       5134.91       4921.10       141.37 o                         
  15   2   5       4277.10       4076.83       159.73 o                         
  16   2   5      11018.42      10479.04       258.62 o                         
  17   2   5         82.02        117.42        59.60 o                         
  18   2   5         57.46         67.97        63.62 o                         
  19   2   5      16061.71      16234.38       378.12 o                         
  20   2   5       1777.14       2020.95       167.90 o                         
  21   2   5       3361.19       3617.88       217.99 o                         
  22   2   5       4916.25       4800.06       251.97 o                         
  23   2   5       1119.56       1187.41       122.17 o                         
  24   2   5       3887.98       4338.00       285.00 o                         
  25   2   5         89.88        282.23       103.23 o                         
  26   2   5         51.97        136.82       198.61 o                         
 -29   3   5        260.02        -13.24       158.89 o                         
 -28   3   5        522.96        941.46       213.71 o                         
 -27   3   5          9.59         81.11       145.10 o                         
 -26   3   5         37.35        -46.34       134.20 o                         
 -25   3   5       1573.88       1501.16       194.86 o                         
 -24   3   5        477.21        307.99        93.45 o                         
 -23   3   5        303.82        400.31       107.61 o                         
 -22   3   5        886.18        845.90       124.68 o                         
 -21   3   5       1314.83       1252.15       146.75 o                         
 -20   3   5       2024.96       2034.86       172.48 o                         
 -19   3   5         33.96         43.05        67.25 o                         
 -18   3   5        365.92        352.30        95.15 o                         
 -17   3   5      10376.50       9758.71       335.32 o                         
 -16   3   5        294.13        253.61        82.23 o                         
 -15   3   5          0.50         85.07        27.32 o                         
 -14   3   5      29799.23      29065.14       380.31 o                         
 -13   3   5       1161.34       1005.78        67.89 o                         
 -12   3   5      10048.82      10336.95       199.13 o                         
 -11   3   5      28601.67      27586.01       319.62 o                         
 -10   3   5       7003.60       7031.61       162.72 o                         
  -9   3   5      53748.44      51041.20       661.01 o                         
  -8   3   5       5407.53       5052.80       113.52 o                         
  -7   3   5      44738.46      45680.82       427.55 o                         
  -6   3   5      63244.13      63387.78       429.18 o                         
  -5   3   5        993.96       1269.73        50.46 o                         
  -4   3   5      18696.72      19723.90       201.08 o                         
  -3   3   5      13078.90      12468.26       134.25 o                         
  -2   3   5      27200.99      26480.33       237.78 o                         
  -1   3   5         10.13         26.17        19.03 o                         
   0   3   5       8915.95       9126.31       144.28 o                         
   1   3   5       3846.72       3912.05        83.50 o                         
   2   3   5       2611.08       2384.85        62.23 o                         
   3   3   5      18435.60      18816.74       210.19 o                         
   4   3   5        691.62        792.75        48.42 o                         
   5   3   5      37363.01      36512.99       316.82 o                         
   6   3   5         14.51         24.22        16.55 o                         
   7   3   5        585.16        540.18        37.80 o                         
   8   3   5      41931.98      40047.92       355.95 o                         
   9   3   5        124.89        116.05        27.37 o                         
  10   3   5       4816.20       4797.85       127.24 o                         
  11   3   5      12036.71      11797.32       233.13 o                         
  12   3   5       5383.11       4799.72       155.77 o                         
  13   3   5       3828.42       3958.91       146.69 o                         
  14   3   5       1123.32       1031.86        89.26 o                         
  15   3   5       1305.90       1238.33        99.15 o                         
  16   3   5       6979.98       7205.04       272.90 o                         
  17   3   5       1150.29       1154.03       124.17 o                         
  18   3   5          0.40        -74.00        77.56 o                         
  19   3   5       2063.83       1949.50       160.06 o                         
  20   3   5         88.43         10.20        79.83 o                         
  21   3   5          2.23        -45.83       109.72 o                         
  22   3   5         49.82         19.05        83.12 o                         
  23   3   5         48.04        174.75        95.74 o                         
  24   3   5        622.44        684.61       181.56 o                         
  25   3   5         24.27        141.24       141.86 o                         
 -28   4   5         32.09          8.83       176.54 o                         
 -27   4   5         12.62        273.22       196.41 o                         
 -26   4   5         98.35         -0.60       113.25 o                         
 -25   4   5          1.13         60.35        94.97 o                         
 -24   4   5         42.37        122.87        92.23 o                         
 -23   4   5          0.50        161.81        85.73 o                         
 -22   4   5        564.80        817.36       141.33 o                         
 -21   4   5        767.92        921.87       133.60 o                         
 -20   4   5          8.13        -75.14        75.14 o                         
 -19   4   5         20.16        266.74        88.99 o                         
 -18   4   5       1808.79       1783.89       147.92 o                         
 -17   4   5       1273.63       1342.04       130.07 o                         
 -16   4   5        653.16        695.66        98.74 o                         
 -15   4   5         28.59         42.79        56.33 o                         
 -14   4   5       1252.43       1284.27        79.22 o                         
 -13   4   5       1246.99       1131.36        75.21 o                         
 -12   4   5       1966.72       1905.06        95.54 o                         
 -11   4   5       7118.18       6750.15       124.27 o                         
 -10   4   5        164.36        219.22        29.59 o                         
  -9   4   5        940.74       1104.16        60.37 o                         
  -8   4   5       5317.57       5187.09       123.82 o                         
  -7   4   5        349.18        409.40        44.72 o                         
  -6   4   5       2022.50       2002.17        76.74 o                         
  -5   4   5          3.77         33.89        26.47 o                         
  -4   4   5          0.19         59.66        28.93 o                         
  -3   4   5        830.49        972.31        60.25 o                         
  -2   4   5        670.59        622.67        51.91 o                         
  -1   4   5         13.77         26.83        22.83 o                         
   0   4   5       2087.88       2134.57        79.73 o                         
   1   4   5       7695.99       7963.00       145.19 o                         
   2   4   5       8878.43       8814.31       214.89 o                         
   3   4   5       1843.34       2066.64        96.31 o                         
   4   4   5       3500.64       4162.92       128.54 o                         
   5   4   5      19869.14      19887.82       284.21 o                         
   6   4   5       1559.53       1621.76        77.61 o                         
   7   4   5       9998.01       9927.19       184.56 o                         
   8   4   5       3778.69       3331.69       108.50 o                         
   9   4   5         54.82         49.81        30.65 o                         
  10   4   5       3729.77       3225.55       144.12 o                         
  11   4   5        272.66        322.99        60.91 o                         
  12   4   5          0.36        172.64        63.61 o                         
  13   4   5       2621.30       2540.61       158.95 o                         
  14   4   5        844.88        873.94       102.88 o                         
  15   4   5         75.68         86.21        67.90 o                         
  16   4   5       1619.31       1667.31       145.29 o                         
  17   4   5        579.79        575.00       121.50 o                         
  18   4   5        190.87        341.03       105.11 o                         
  19   4   5       1471.54       1330.16       146.28 o                         
  20   4   5        168.55         33.44        88.83 o                         
  21   4   5         55.04        342.69       110.94 o                         
  22   4   5        759.51        704.49       135.05 o                         
  23   4   5          0.57        -28.30        80.37 o                         
  24   4   5         17.11        -70.82       117.60 o                         
  25   4   5         38.31       -121.49       121.49 o                         
  26   4   5          0.09         13.24       167.72 o                         
 -28   5   5         59.99        591.42       260.40 o                         
 -27   5   5          0.91        359.45       153.37 o                         
 -26   5   5        190.32        127.33       115.75 o                         
 -25   5   5        184.53        212.24       114.72 o                         
 -24   5   5         64.58        190.68        87.37 o                         
 -23   5   5         21.70        169.49        88.54 o                         
 -22   5   5       1141.05       1354.37       149.79 o                         
 -21   5   5          1.46         -1.45        75.32 o                         
 -20   5   5        228.56        259.99        77.49 o                         
 -19   5   5       1177.38       1264.09       136.09 o                         
 -18   5   5        252.82        138.18        65.93 o                         
 -17   5   5         74.95         29.86        63.31 o                         
 -16   5   5       2516.71       2637.88       175.98 o                         
 -15   5   5        627.45        577.59        68.77 o                         
 -14   5   5      10140.28       9527.89       236.80 o                         
 -13   5   5         55.20        142.31        49.80 o                         
 -12   5   5       3399.42       3367.98       122.90 o                         
 -11   5   5       3954.79       3920.61       110.51 o                         
 -10   5   5        782.28        817.68        54.66 o                         
  -9   5   5       3162.55       3101.87       101.42 o                         
  -8   5   5         22.86         32.00        29.47 o                         
  -7   5   5        924.74        995.66        58.84 o                         
  -6   5   5      11931.88      11383.53       186.29 o                         
  -5   5   5       1468.24       1340.55        68.56 o                         
  -4   5   5       2717.89       2558.89        99.10 o                         
  -3   5   5       8687.57       8149.66       163.35 o                         
  -2   5   5       8279.28       8460.94       184.59 o                         
  -1   5   5       2584.86       2421.00       101.99 o                         
   0   5   5        640.63        607.37        49.07 o                         
   1   5   5       5366.34       5109.59       132.47 o                         
   2   5   5          0.42          2.72        31.44 o                         
   3   5   5       9165.85       8526.64       198.48 o                         
   4   5   5        250.36        375.44        53.36 o                         
   5   5   5       2583.65       2720.67       109.68 o                         
   6   5   5       1959.92       1883.07        82.56 o                         
   7   5   5         68.53        165.82        46.90 o                         
   8   5   5       3398.88       3523.15       146.07 o                         
   9   5   5         60.89        182.58        52.16 o                         
  10   5   5       2881.05       2942.17       143.56 o                         
  11   5   5       4966.81       5390.43       195.69 o                         
  12   5   5         27.95        138.56        65.20 o                         
  13   5   5       2760.54       2853.65       165.82 o                         
  14   5   5       1403.84       1737.00       138.91 o                         
  15   5   5          0.11        171.74        85.38 o                         
  16   5   5        922.53        846.37       126.84 o                         
  17   5   5         25.60         -4.79        78.69 o                         
  18   5   5        164.93         69.12       105.34 o                         
  19   5   5          9.06         74.40        77.37 o                         
  20   5   5          1.00         79.66        86.76 o                         
  21   5   5        220.71        241.69       127.41 o                         
  22   5   5        145.09         74.60        90.27 o                         
  23   5   5        168.12        380.90       151.57 o                         
  24   5   5         19.66       -134.10       196.22 o                         
 -27   6   5        289.83        767.97       264.82 o                         
 -26   6   5          3.99         26.81       244.96 o                         
 -25   6   5       1625.96       1752.65       271.30 o                         
 -24   6   5        167.19        130.38       134.85 o                         
 -23   6   5         76.00        -19.02        84.69 o                         
 -22   6   5       1761.29       1932.37       182.33 o                         
 -21   6   5       1840.95       1705.62       172.85 o                         
 -20   6   5       1724.95       1717.33       168.08 o                         
 -19   6   5        468.57        508.16        99.68 o                         
 -18   6   5       2400.23       2568.48       190.93 o                         
 -17   6   5       5722.51       5745.54       272.27 o                         
 -16   6   5          9.56          3.81        73.99 o                         
 -15   6   5       1602.62       1620.07       130.92 o                         
 -14   6   5       4926.59       5104.37       215.41 o                         
 -13   6   5       3133.64       3290.16       172.18 o                         
 -12   6   5        499.87        548.31        81.46 o                         
 -11   6   5         99.68        126.68        44.63 o                         
 -10   6   5       4194.47       4074.67       125.57 o                         
  -9   6   5       1709.42       1611.93        81.89 o                         
  -8   6   5       3634.75       3436.02       123.47 o                         
  -7   6   5         42.77         32.98        33.17 o                         
  -6   6   5       3654.38       3594.72       115.27 o                         
  -5   6   5       1437.72       1296.24        75.14 o                         
  -4   6   5       1812.59       1741.42        82.66 o                         
  -3   6   5      32524.52      31694.13       333.71 o                         
  -2   6   5         18.04         22.40        43.57 o                         
  -1   6   5       7497.96       7140.56       215.47 o                         
   0   6   5      27930.25      27459.46       369.62 o                         
   1   6   5        637.77        698.92        67.68 o                         
   2   6   5      16185.06      16144.68       309.89 o                         
   3   6   5        738.45        684.36        70.10 o                         
   4   6   5        858.48        781.13        67.49 o                         
   5   6   5       7536.02       7625.36       192.90 o                         
   6   6   5       1398.68       1431.37       102.19 o                         
   7   6   5       1301.45       1255.35        91.81 o                         
   8   6   5       1772.92       1532.26       105.55 o                         
   9   6   5        904.68        913.75        86.47 o                         
  10   6   5       7046.88       7025.70       296.38 o                         
  11   6   5        301.12        158.75        83.01 o                         
  12   6   5        157.23        183.74        79.54 o                         
  13   6   5          9.03         31.63        79.59 o                         
  14   6   5       2381.50       2319.58       190.08 o                         
  15   6   5         25.95         37.02        82.08 o                         
  16   6   5       3249.05       3689.83       246.91 o                         
  17   6   5        333.19        356.14       104.17 o                         
  18   6   5          3.27        114.74        97.10 o                         
  19   6   5       3895.57       4365.22       280.81 o                         
  20   6   5        607.76        539.54       119.93 o                         
  21   6   5        118.12        108.21        97.11 o                         
  22   6   5       1156.41        856.46       218.02 o                         
  23   6   5        420.02        335.43       242.75 o                         
 -23   7   5          1.92        413.04       240.54 o                         
 -22   7   5          0.37       -140.16       184.16 o                         
 -21   7   5         99.84         74.90        85.96 o                         
 -20   7   5          1.41         15.95        83.71 o                         
 -19   7   5        122.35        124.38       104.96 o                         
 -18   7   5          7.82         60.70        74.25 o                         
 -17   7   5       2077.80       1950.02       173.51 o                         
 -16   7   5        214.43        349.37        88.63 o                         
 -15   7   5        310.89        323.63        80.38 o                         
 -14   7   5       4621.89       4788.71       219.92 o                         
 -13   7   5          0.94         53.59        60.99 o                         
 -12   7   5       2207.63       2174.48       147.78 o                         
 -11   7   5       2854.85       3017.19       166.75 o                         
 -10   7   5       1691.46       1591.32       122.02 o                         
  -9   7   5       8102.70       8203.91       235.36 o                         
  -8   7   5         13.75         31.76        38.32 o                         
  -7   7   5       1676.04       1784.62       102.53 o                         
  -6   7   5      16561.81      17036.61       275.99 o                         
  -5   7   5       1459.16       1547.29        85.41 o                         
  -4   7   5         48.68         20.12        39.98 o                         
  -3   7   5       4694.78       4637.11       153.98 o                         
  -2   7   5       7360.46       7572.16       196.16 o                         
  -1   7   5        183.30        144.66        52.25 o                         
   0   7   5         21.89        -15.57        46.22 o                         
   1   7   5       3771.92       3578.13       140.48 o                         
   2   7   5        439.12        425.31        58.65 o                         
   3   7   5        888.45        898.81        83.83 o                         
   4   7   5       2313.45       2223.02       161.62 o                         
   5   7   5       3336.70       3442.73       201.85 o                         
   6   7   5        200.42         90.15        83.57 o                         
   7   7   5        132.51        195.60        82.66 o                         
   8   7   5       7767.23       8121.72       358.67 o                         
   9   7   5       2258.31       2124.69       194.82 o                         
  10   7   5       2544.00       2453.22       193.98 o                         
  11   7   5       6164.17       6404.90       307.40 o                         
  12   7   5       2831.61       3050.35       221.44 o                         
  13   7   5       3780.09       4187.46       257.55 o                         
  14   7   5        293.11        190.09        93.11 o                         
  15   7   5        255.40        273.28        97.24 o                         
  16   7   5       1641.39       1696.28       198.03 o                         
  17   7   5         94.12        -42.16        92.21 o                         
  18   7   5          5.86        -97.69        97.69 o                         
  19   7   5         23.09          8.19       117.49 o                         
  20   7   5         51.09         97.10       167.72 o                         
  21   7   5         22.68        -61.79       176.54 o                         
 -20   8   5         96.23        221.07       130.12 o                         
 -19   8   5         17.30         66.02        76.81 o                         
 -18   8   5       1084.59       1225.07       151.59 o                         
 -17   8   5        618.49        959.53       137.27 o                         
 -16   8   5          9.67        131.20        88.15 o                         
 -15   8   5        729.17        407.24        88.87 o                         
 -14   8   5        728.19        682.37       110.04 o                         
 -13   8   5        719.19        637.18       126.95 o                         
 -12   8   5        580.32        512.44        92.63 o                         
 -11   8   5        707.93        655.30       108.73 o                         
 -10   8   5         15.60         14.96        89.05 o                         
  -9   8   5        693.25        816.43       121.28 o                         
  -8   8   5       1315.69       1231.48       165.63 o                         
  -7   8   5        220.33        308.15        90.14 o                         
  -6   8   5        690.26        912.73        84.98 o                         
  -5   8   5       2145.90       2124.56       120.36 o                         
  -4   8   5        140.76        162.30        61.67 o                         
  -3   8   5        308.26        367.16        65.64 o                         
  -2   8   5       1093.04       1007.36        87.46 o                         
  -1   8   5        154.96        113.69        50.61 o                         
   0   8   5       1417.61       1477.06        97.02 o                         
   1   8   5       2205.43       2338.77       121.95 o                         
   2   8   5       1038.67       1094.43        93.80 o                         
   3   8   5        134.45         90.50        59.19 o                         
   4   8   5       1582.72       1538.73       128.50 o                         
   5   8   5       1119.01       1106.72       125.45 o                         
   6   8   5         16.49         91.45        81.33 o                         
   7   8   5        379.94        238.36        76.04 o                         
   8   8   5        740.66        822.42       142.70 o                         
   9   8   5         18.44         23.54        98.88 o                         
  10   8   5         19.47        115.37       157.35 o                         
  11   8   5        403.11        359.09       114.67 o                         
  12   8   5         91.43          9.59        90.12 o                         
  13   8   5         31.50        -78.41       118.49 o                         
  14   8   5        243.76         61.12        90.19 o                         
  15   8   5          2.74        -12.91        96.48 o                         
  16   8   5        311.61        279.66       100.71 o                         
  17   8   5         88.51         -8.83       189.79 o                         
  18   8   5         47.48        759.14       339.85 o                         
 -19   9   5        478.17        962.17       339.85 o                         
 -18   9   5         20.73        436.95       264.82 o                         
 -17   9   5        152.85        282.47       180.96 o                         
 -16   9   5         45.66        -21.36        88.08 o                         
 -15   9   5         76.49        468.33       134.44 o                         
 -14   9   5        617.21        449.81       100.20 o                         
 -13   9   5         17.74         50.45        67.76 o                         
 -12   9   5          0.44         98.60        75.80 o                         
 -11   9   5        431.25        363.72        98.41 o                         
 -10   9   5         95.61        135.99        86.37 o                         
  -9   9   5        167.46        251.78        95.53 o                         
  -8   9   5        172.31        138.20       105.01 o                         
  -7   9   5        803.90       1135.86       136.28 o                         
  -6   9   5        150.54        263.35        90.84 o                         
  -5   9   5         68.52         45.86        60.27 o                         
  -4   9   5       1796.35       1554.44       115.73 o                         
  -3   9   5          1.01          0.26        53.22 o                         
  -2   9   5        294.15         73.27        51.31 o                         
  -1   9   5        774.28        572.59        79.91 o                         
   0   9   5        295.79        224.52        61.72 o                         
   1   9   5        312.12        182.89        63.52 o                         
   2   9   5        902.30        765.40        96.49 o                         
   3   9   5       2818.25       2772.20       165.77 o                         
   4   9   5        220.57        263.17        72.54 o                         
   5   9   5         54.24         41.18        65.96 o                         
   6   9   5       2548.73       2882.73       211.74 o                         
   7   9   5         37.45        199.12        90.75 o                         
   8   9   5        198.41        224.12       146.52 o                         
   9   9   5       1233.24       1204.20       176.46 o                         
  10   9   5        320.20        438.29       127.48 o                         
  11   9   5        322.99        487.59       173.95 o                         
  12   9   5        176.44        105.66       100.82 o                         
  13   9   5        347.88        362.80       238.33 o                         
  14   9   5         35.19        -79.44       163.30 o                         
 -13  10   5        184.38          0.00       141.24 o                         
 -12  10   5          3.97         75.93       114.97 o                         
 -11  10   5        344.88        278.26       112.84 o                         
 -10  10   5        244.63        101.13        95.92 o                         
  -9  10   5         41.43        -87.61        87.61 o                         
  -8  10   5       2009.79       1741.65       163.80 o                         
  -7  10   5         55.90         14.03        70.07 o                         
  -6  10   5        381.77        261.53        78.07 o                         
  -5  10   5       1128.06        995.00       125.87 o                         
  -4  10   5        110.43        109.01        78.63 o                         
  -3  10   5       2082.39       2322.69       173.05 o                         
  -2  10   5          3.81         62.84        72.36 o                         
  -1  10   5        662.83        723.08        99.44 o                         
   0  10   5       2078.42       2237.82       157.37 o                         
   1  10   5         44.20         -9.42        69.70 o                         
   2  10   5       1975.33       1929.41       165.86 o                         
   3  10   5        114.27        125.08       108.72 o                         
   4  10   5         39.89         78.73       112.12 o                         
   5  10   5       1144.33       1095.10       168.81 o                         
   6  10   5        475.71        382.63       122.95 o                         
   7  10   5        729.28        729.60       155.44 o                         
   8  10   5         25.38         53.94        99.45 o                         
  10  10   5        673.89        609.08       255.99 o                         
  11  10   5        257.42        150.06       172.13 o                         
  12  10   5         12.59        -61.79       286.88 o                         
  -9  11   5        808.79        816.52       300.13 o                         
  -8  11   5        105.48       -207.44       207.44 o                         
  -4  11   5         21.75       -132.41       247.16 o                         
  -3  11   5        580.27        401.64       251.58 o                         
  -2  11   5        606.26        335.43       194.20 o                         
  -1  11   5         34.81       -242.75       264.82 o                         
   0  11   5          7.91        -99.59       131.29 o                         
   1  11   5         97.04        185.37       176.54 o                         
   2  11   5          2.97       -199.44       199.44 o                         
   3  11   5        268.02        393.58       434.74 o                         
   4  11   5         40.97       -357.50       357.50 o                         
 -29   0   6        893.95        955.94       218.40 o                         
 -28   0   6        536.74        821.38       230.84 o                         
 -27   0   6        864.75        978.45       198.37 o                         
 -26   0   6       1020.60       1132.51       181.89 o                         
 -25   0   6       3701.43       4548.78       326.13 o                         
 -24   0   6       3108.40       2601.09       245.86 o                         
 -23   0   6        174.18        314.04       124.54 o                         
 -22   0   6      10999.35      11038.28       451.65 o                         
 -21   0   6         48.15        127.64        92.15 o                         
 -20   0   6        440.78        597.94        88.27 o                         
 -19   0   6      24722.05      24719.48       460.68 o                         
 -18   0   6       5408.37       5498.97       217.27 o                         
 -17   0   6      19533.03      18624.44       414.16 o                         
 -16   0   6       7411.07       7245.46       253.83 o                         
 -15   0   6       2584.97       2183.87       157.92 o                         
 -14   0   6      34358.06      33432.00       499.86 o                         
 -13   0   6       4026.10       4711.45       183.54 o                         
 -12   0   6       2250.99       2091.01       117.47 o                         
 -11   0   6      13540.04      13799.49       280.03 o                         
 -10   0   6       3595.56       3487.94       154.39 o                         
  -9   0   6      23141.97      23074.14       466.10 o                         
  -8   0   6       2184.00       2369.02       112.64 o                         
  -7   0   6       2109.40       2157.24       157.89 o                         
  -6   0   6       4917.04       5032.97       134.54 o                         
  -5   0   6      34633.33      35799.76       393.00 o                         
  -4   0   6       2327.03       2355.31       107.64 o                         
  -3   0   6     152011.88     157634.86      1791.92 o                         
  -2   0   6      21246.82      22986.07       348.67 o                         
  -1   0   6       6196.37       6933.04       198.01 o                         
   0   0   6     119948.51     125938.30      1232.69 o                         
   1   0   6      15102.59      15817.64       234.79 o                         
   2   0   6      37020.99      37708.75       463.40 o                         
   3   0   6      55605.09      53723.02       364.43 o                         
   4   0   6      11606.49      11433.38       168.74 o                         
   5   0   6      28088.83      27510.53       408.21 o                         
   6   0   6      12930.72      13004.71       217.56 o                         
   7   0   6      17740.68      17578.05       264.14 o                         
   8   0   6      66800.75      64463.59       597.32 o                         
   9   0   6       1384.60       1388.28        91.60 o                         
  10   0   6        124.62        196.58        42.90 o                         
  11   0   6      45051.00      44294.40       830.70 o                         
  12   0   6          8.05        145.68        55.61 o                         
  13   0   6       1263.33       1270.37        92.21 o                         
  14   0   6       4732.66       4866.98       179.51 o                         
  15   0   6        728.08        834.44       105.07 o                         
  16   0   6       2471.36       2382.83       142.09 o                         
  17   0   6         69.14        109.59        66.72 o                         
  18   0   6        124.28        104.55        53.67 o                         
  19   0   6       3418.36       3450.66       205.74 o                         
  20   0   6        698.90        571.75       104.53 o                         
  21   0   6        122.03        -94.64       145.06 o                         
  22   0   6        485.38        356.83       102.79 o                         
  23   0   6         52.48         73.70        81.46 o                         
  24   0   6        116.53         68.65        83.52 o                         
  25   0   6       1679.94       2436.31       436.95 o                         
 -29   1   6        337.35        304.44        98.22 o                         
 -28   1   6        382.67        420.34       125.89 o                         
 -27   1   6        177.40        342.91        93.27 o                         
 -26   1   6       1883.24       1892.02       170.68 o                         
 -25   1   6       1809.46       1943.28       171.68 o                         
 -24   1   6        425.12        456.47        96.57 o                         
 -23   1   6        925.61        953.81       135.10 o                         
 -22   1   6       1268.72       1228.45       108.53 o                         
 -21   1   6       1588.67       1525.59       127.63 o                         
 -20   1   6       2012.23       2056.01       142.04 o                         
 -19   1   6       1514.89       1389.87       116.55 o                         
 -18   1   6       5123.05       5246.59       221.25 o                         
 -17   1   6        704.48        610.49        57.58 o                         
 -16   1   6         64.33        101.95        35.21 o                         
 -15   1   6       2952.74       3085.96       133.56 o                         
 -14   1   6       7275.27       7591.76       161.07 o                         
 -13   1   6       2883.52       2768.47        94.70 o                         
 -12   1   6         49.99         87.27        31.98 o                         
 -11   1   6      51857.05      52144.32       367.90 o                         
 -10   1   6       2368.59       2417.16        79.91 o                         
  -9   1   6        619.06        739.06        60.62 o                         
  -8   1   6      75800.07      76979.34      1084.26 o                         
  -7   1   6      46045.46      46726.06       368.93 o                         
  -6   1   6      52518.41      55159.50       468.97 o                         
  -5   1   6      20354.98      21234.77       145.98 o                         
  -4   1   6       4260.93       3965.34        56.99 o                         
  -3   1   6     368505.19     387310.66      2511.03 o                         
  -2   1   6     114934.38     120570.34       816.38 o                         
  -1   1   6         14.95         70.54        21.07 o                         
   0   1   6      37515.62      38954.03       296.95 o                         
   1   1   6      31281.38      34037.92       235.98 o                         
   2   1   6      59158.39      63118.32       357.02 o                         
   3   1   6        978.83       1030.72        37.09 o                         
   4   1   6      13994.08      15132.44       152.23 o                         
   5   1   6      19938.95      20883.96       168.95 o                         
   6   1   6      13481.73      13297.97       155.28 o                         
   7   1   6       4447.27       4481.88       101.11 o                         
   8   1   6      21002.95      20780.61       245.39 o                         
   9   1   6         15.95         18.86        22.65 o                         
  10   1   6       1370.57       1334.92        60.39 o                         
  11   1   6      30583.14      29592.76       290.15 o                         
  12   1   6        479.08        393.55        40.04 o                         
  13   1   6       5839.77       5452.95       129.61 o                         
  14   1   6      15051.82      15224.81       241.24 o                         
  15   1   6       1412.83       1273.46        81.58 o                         
  16   1   6       5165.07       4960.16       156.95 o                         
  17   1   6       2265.63       2435.17       118.49 o                         
  18   1   6       2173.51       2108.47       124.02 o                         
  19   1   6       2727.81       2692.19       143.56 o                         
  20   1   6        723.96        675.76        81.46 o                         
  21   1   6          0.51         91.75        72.39 o                         
  22   1   6        789.02        674.14        90.85 o                         
  23   1   6        285.13        335.18        93.59 o                         
  24   1   6         13.44        -68.82        68.82 o                         
  25   1   6         49.73        185.90       112.95 o                         
  26   1   6         15.20        123.58       242.75 o                         
  27   1   6         23.53        158.89       167.72 o                         
 -29   2   6         18.05        109.14       101.85 o                         
 -28   2   6         91.90        207.03        91.21 o                         
 -27   2   6          2.10         93.30        99.83 o                         
 -26   2   6         22.66        109.27       131.33 o                         
 -25   2   6        469.28        340.50       156.93 o                         
 -24   2   6          3.59          7.50        66.77 o                         
 -23   2   6         94.33         78.62        69.51 o                         
 -22   2   6        215.65        206.76        75.38 o                         
 -21   2   6        272.49        314.40        78.45 o                         
 -20   2   6        354.58        275.40        71.01 o                         
 -19   2   6          4.15        133.34        63.12 o                         
 -18   2   6         17.20        224.99        67.65 o                         
 -17   2   6        963.86        898.27        89.17 o                         
 -16   2   6        658.76        886.27       102.58 o                         
 -15   2   6        225.81        284.25        65.12 o                         
 -14   2   6        994.98       1037.01        90.36 o                         
 -13   2   6        198.87        561.54       118.46 o                         
 -12   2   6       1588.90       1764.80        99.85 o                         
 -11   2   6       4398.37       4618.89       149.23 o                         
 -10   2   6       1405.62       1752.07       108.04 o                         
  -9   2   6       4419.60       4926.12       156.02 o                         
  -8   2   6       7745.95       8296.29       142.19 o                         
  -7   2   6         22.15         70.79        15.93 o                         
  -6   2   6        109.84        147.75        20.57 o                         
  -5   2   6        257.10        357.15        24.79 o                         
  -4   2   6       1081.75        961.10        37.14 o                         
  -3   2   6       2419.89       2612.44        50.75 o                         
  -2   2   6       8330.70       9365.37       113.34 o                         
  -1   2   6       6018.09       6123.19       100.80 o                         
   0   2   6        127.24        166.93        20.14 o                         
   1   2   6       1259.65       1543.14        58.75 o                         
   2   2   6        255.41        340.31        25.74 o                         
   3   2   6        518.39        632.56        34.96 o                         
   4   2   6       4402.72       4608.78        85.71 o                         
   5   2   6         89.92        183.43        25.05 o                         
   6   2   6       3264.81       3606.07        80.15 o                         
   7   2   6       7046.74       7267.62       122.89 o                         
   8   2   6       3570.47       3183.24        90.38 o                         
   9   2   6       3168.52       3325.22        95.68 o                         
  10   2   6         33.48         49.18        24.30 o                         
  11   2   6       1748.70       1649.84        71.03 o                         
  12   2   6         23.02         55.46        35.64 o                         
  13   2   6        645.67        547.38        50.49 o                         
  14   2   6        427.35        307.08        52.56 o                         
  15   2   6       1345.43       1219.88        99.01 o                         
  16   2   6         53.12          9.98        54.10 o                         
  17   2   6         13.14        -38.97        51.74 o                         
  18   2   6         13.77         42.87        61.11 o                         
  19   2   6         62.94        204.54        86.80 o                         
  20   2   6        358.09        215.66        93.51 o                         
  21   2   6        121.42        325.06       100.72 o                         
  22   2   6          8.27         85.85        61.85 o                         
  23   2   6        604.29        878.84       150.56 o                         
  24   2   6         47.47        296.69       127.90 o                         
  25   2   6         10.90       -247.16       247.16 o                         
 -29   3   6        496.06        547.29       260.40 o                         
 -28   3   6        168.88          6.42       244.96 o                         
 -27   3   6        237.02        551.88       191.92 o                         
 -26   3   6        642.06        601.78       170.88 o                         
 -25   3   6       1153.53       1351.56       248.87 o                         
 -24   3   6        146.74        178.47       102.49 o                         
 -23   3   6         29.33         96.14        92.27 o                         
 -22   3   6        995.06       1133.16       143.75 o                         
 -21   3   6       1860.93       2088.26       212.77 o                         
 -20   3   6        577.66        426.58       122.95 o                         
 -19   3   6         64.41         63.59        83.80 o                         
 -18   3   6        605.11        718.42       126.14 o                         
 -17   3   6        503.24        595.75        98.72 o                         
 -16   3   6       2713.88       2792.79       131.86 o                         
 -15   3   6        380.20        432.36        56.97 o                         
 -14   3   6        330.94        340.18        51.17 o                         
 -13   3   6       2619.78       2609.61       118.34 o                         
 -12   3   6        305.33        387.04        52.09 o                         
 -11   3   6      19022.53      19416.56       276.60 o                         
 -10   3   6        483.18        502.35        50.93 o                         
  -9   3   6      10248.24      10558.08       195.59 o                         
  -8   3   6      23223.96      23603.87       243.75 o                         
  -7   3   6        434.88        489.55        35.39 o                         
  -6   3   6      19432.82      20029.12       203.09 o                         
  -5   3   6      20716.81      21731.07       199.38 o                         
  -4   3   6         78.76        133.07        22.61 o                         
  -3   3   6       4626.53       4756.84       102.10 o                         
  -2   3   6       2375.03       2655.46        72.03 o                         
  -1   3   6        369.71        422.47        34.39 o                         
   0   3   6       4328.14       4189.16        96.20 o                         
   1   3   6       4445.77       4585.04        77.61 o                         
   2   3   6       2683.81       2813.95        62.02 o                         
   3   3   6        294.08        344.72        32.09 o                         
   4   3   6        271.60        293.83        30.59 o                         
   5   3   6          3.13         72.35        28.73 o                         
   6   3   6       6373.06       6696.29       110.87 o                         
   7   3   6       1482.56       1383.82        82.56 o                         
   8   3   6       9650.38       9391.37       163.86 o                         
   9   3   6        685.58        694.24        40.33 o                         
  10   3   6       4278.59       4407.19       140.67 o                         
  11   3   6       8366.08       8201.93       198.37 o                         
  12   3   6        131.28        104.12        37.92 o                         
  13   3   6       4299.80       4532.79       160.42 o                         
  14   3   6       2063.51       2099.89       113.88 o                         
  15   3   6       3079.78       3071.20       176.96 o                         
  16   3   6       6079.33       6320.91       257.77 o                         
  17   3   6       1018.57       1250.76       131.80 o                         
  18   3   6        233.82        159.85        88.17 o                         
  19   3   6       3613.02       3534.84       246.30 o                         
  20   3   6         39.74        131.85       142.06 o                         
  21   3   6         62.71        205.00        96.38 o                         
  22   3   6        562.62        498.32       121.27 o                         
  23   3   6         75.43         51.62        90.26 o                         
  24   3   6         12.89         -9.66        85.32 o                         
 -28   4   6          0.53        238.33       216.27 o                         
 -27   4   6        497.20        811.53       223.00 o                         
 -26   4   6         73.63         65.94        98.95 o                         
 -25   4   6       1053.07       1120.51       185.60 o                         
 -24   4   6       1474.06       1512.16       178.64 o                         
 -23   4   6        437.74        647.61       112.58 o                         
 -22   4   6       5006.20       4986.25       258.55 o                         
 -21   4   6        148.75        293.84        86.22 o                         
 -20   4   6       2470.76       2188.62       169.88 o                         
 -19   4   6       9320.88       9442.06       434.88 o                         
 -18   4   6       1175.77       1215.65       121.09 o                         
 -17   4   6      10669.52      10807.33       559.04 o                         
 -16   4   6       2886.42       2980.04       176.09 o                         
 -15   4   6       4755.02       4805.54       193.34 o                         
 -14   4   6      15797.44      15570.61       272.09 o                         
 -13   4   6       2065.60       1984.94       105.86 o                         
 -12   4   6        257.72        224.49        42.90 o                         
 -11   4   6       9675.49       9730.22       235.87 o                         
 -10   4   6       5252.88       5216.82       115.98 o                         
  -9   4   6         27.15         47.43        44.21 o                         
  -8   4   6       7153.66       7320.44       149.36 o                         
  -7   4   6       4351.16       4333.03       123.81 o                         
  -6   4   6       7998.15       8104.14       149.90 o                         
  -5   4   6       2388.26       2088.47        84.69 o                         
  -4   4   6       1100.94       1198.62        52.71 o                         
  -3   4   6      24212.08      23732.79       284.53 o                         
  -2   4   6       7294.67       7346.17       154.46 o                         
  -1   4   6       6461.45       6553.45       131.60 o                         
   0   4   6      54235.09      52681.61       382.76 o                         
   1   4   6       4539.14       4630.70       111.53 o                         
   2   4   6       3471.58       3238.64       101.85 o                         
   3   4   6      62097.88      60758.80       486.22 o                         
   4   4   6       8952.92       9078.38       185.80 o                         
   5   4   6      16495.71      16314.96       227.13 o                         
   6   4   6      14202.17      14491.33       251.48 o                         
   7   4   6       4901.50       4868.30       154.73 o                         
   8   4   6      19140.99      18653.29       334.08 o                         
   9   4   6          2.69         49.16        45.78 o                         
  10   4   6        336.26        354.74        62.13 o                         
  11   4   6       6525.73       6289.75       213.50 o                         
  12   4   6          2.74         28.35        53.92 o                         
  13   4   6        287.48        315.21        70.48 o                         
  14   4   6        615.40        477.66        81.65 o                         
  15   4   6          6.37        -64.10        64.27 o                         
  16   4   6         71.73         48.83        68.17 o                         
  17   4   6        192.14        129.26        85.50 o                         
  18   4   6        118.19         30.95        90.37 o                         
  19   4   6        712.64        562.42       116.21 o                         
  20   4   6         34.03       -104.94       104.94 o                         
  21   4   6          0.18        -62.06        88.55 o                         
  22   4   6       1395.53       1372.99       173.78 o                         
  23   4   6        321.77         89.58       173.28 o                         
  24   4   6        688.28        970.52       217.86 o                         
  25   4   6        792.10        496.93       179.43 o                         
 -28   5   6        293.46         66.20       154.48 o                         
 -27   5   6        408.87        511.63       286.88 o                         
 -26   5   6       1583.60       1794.68       205.87 o                         
 -25   5   6       1819.36       1970.72       185.38 o                         
 -24   5   6          7.85        179.91        91.03 o                         
 -23   5   6       1167.13       1337.99       159.62 o                         
 -22   5   6       1904.89       1888.04       172.17 o                         
 -21   5   6       1249.29       1062.84       131.68 o                         
 -20   5   6         43.99        -26.84        81.62 o                         
 -19   5   6         17.95        -42.29        77.05 o                         
 -18   5   6        964.34        931.45       113.24 o                         
 -17   5   6         21.35        -66.09        66.09 o                         
 -16   5   6        536.66        550.15        86.80 o                         
 -15   5   6         24.99         44.06        52.55 o                         
 -14   5   6       1031.94        938.11        81.64 o                         
 -13   5   6       1309.04       1299.87        80.19 o                         
 -12   5   6       2440.94       2404.32       113.44 o                         
 -11   5   6      16938.62      16794.46       228.31 o                         
 -10   5   6          4.08         38.82        32.12 o                         
  -9   5   6         19.86         -8.96        37.53 o                         
  -8   5   6      17934.35      17585.98       257.71 o                         
  -7   5   6       2636.75       2722.98        94.42 o                         
  -6   5   6      13003.31      12822.87       209.55 o                         
  -5   5   6      10621.87      10549.07       206.37 o                         
  -4   5   6       1665.07       1638.26        90.61 o                         
  -3   5   6      28456.73      28808.78       336.47 o                         
  -2   5   6        550.08        646.37        73.40 o                         
  -1   5   6       3248.86       3484.36       121.93 o                         
   0   5   6      16941.45      16982.06       233.63 o                         
   1   5   6        176.94        130.20        32.53 o                         
   2   5   6        784.42        739.18        50.35 o                         
   3   5   6       1036.74       1112.18        78.27 o                         
   4   5   6       3030.12       3113.54       129.03 o                         
   5   5   6       4521.70       4550.73       159.72 o                         
   6   5   6         26.10         48.11        36.66 o                         
   7   5   6        137.82        138.13        43.96 o                         
   8   5   6      13729.54      13860.90       283.05 o                         
   9   5   6        193.26        174.53        52.90 o                         
  10   5   6         35.71        113.61        58.83 o                         
  11   5   6      20611.94      20992.16       381.55 o                         
  12   5   6         88.53        146.49        66.36 o                         
  13   5   6       2042.04       2135.16       179.15 o                         
  14   5   6      12492.81      12437.13       406.21 o                         
  15   5   6       1204.19       1499.18       156.66 o                         
  16   5   6       2727.88       2766.93       206.23 o                         
  17   5   6       1605.59       1629.79       170.19 o                         
  18   5   6        597.32        479.50       108.69 o                         
  19   5   6       1363.21       1389.32       173.14 o                         
  20   5   6          7.91       -110.21       110.21 o                         
  21   5   6          3.04          6.33        79.38 o                         
  22   5   6        332.73        -37.07       116.26 o                         
  23   5   6        114.06        119.86        99.28 o                         
 -27   6   6          6.40        259.98       145.09 o                         
 -26   6   6         20.48        111.49       110.08 o                         
 -25   6   6        303.11         10.26       121.37 o                         
 -24   6   6         21.90         41.32       149.78 o                         
 -23   6   6          5.51       -107.03       114.67 o                         
 -22   6   6        236.38        181.97       143.54 o                         
 -21   6   6         19.59        207.78       110.31 o                         
 -20   6   6         12.39        103.46        82.39 o                         
 -19   6   6        731.27        677.59       109.92 o                         
 -18   6   6        323.33        518.52       107.94 o                         
 -17   6   6       3709.32       3510.10       216.02 o                         
 -16   6   6          5.59        134.29        71.96 o                         
 -15   6   6        458.94        743.05       101.11 o                         
 -14   6   6       1799.14       1809.31       133.87 o                         
 -13   6   6         47.49        233.54        67.67 o                         
 -12   6   6       2125.84       2343.79       144.43 o                         
 -11   6   6         78.49        104.51        39.47 o                         
 -10   6   6          7.40        -14.29        34.10 o                         
  -9   6   6       1497.29       1583.45        87.33 o                         
  -8   6   6        134.13        130.25        40.79 o                         
  -7   6   6         76.62         67.98        34.09 o                         
  -6   6   6         10.44          5.33        31.68 o                         
  -5   6   6        127.59        140.68        36.93 o                         
  -4   6   6       2162.94       2216.52       100.11 o                         
  -3   6   6       2313.28       2424.37       112.39 o                         
  -2   6   6       2757.29       2697.77       116.32 o                         
  -1   6   6        671.04        728.00        70.84 o                         
   0   6   6       2696.05       2895.72       127.10 o                         
   1   6   6      12405.21      12435.53       254.11 o                         
   2   6   6        171.19        200.98        64.23 o                         
   3   6   6        603.08        701.48        75.35 o                         
   4   6   6       7108.66       7444.61       216.20 o                         
   5   6   6          2.51        -10.58        65.86 o                         
   6   6   6        830.92        906.98        85.74 o                         
   7   6   6       1747.22       1855.44       147.73 o                         
   8   6   6        113.35        120.88        66.64 o                         
   9   6   6        192.20        189.35        78.87 o                         
  10   6   6       1557.46       1694.07       139.98 o                         
  11   6   6       1225.19       1133.08       134.37 o                         
  12   6   6          0.10         29.26        96.82 o                         
  13   6   6        228.36        375.28        92.28 o                         
  14   6   6         10.86         59.89        92.45 o                         
  15   6   6       1629.92       1668.34       174.86 o                         
  16   6   6        972.98        964.62       145.38 o                         
  17   6   6        153.74         44.70        87.00 o                         
  18   6   6        372.39        480.03       112.75 o                         
  19   6   6         84.19         90.04        89.86 o                         
  20   6   6        362.76        537.68       125.08 o                         
  21   6   6         10.15        176.43       114.82 o                         
  22   6   6          4.25          8.83       141.24 o                         
 -25   7   6        312.02        794.45       282.47 o                         
 -24   7   6         93.06         44.01       109.14 o                         
 -23   7   6          0.65         70.81       105.02 o                         
 -22   7   6        150.40        153.37        93.90 o                         
 -21   7   6        903.93       1178.11       149.52 o                         
 -20   7   6          1.53        124.96        83.77 o                         
 -19   7   6        786.68        666.98       116.24 o                         
 -18   7   6        400.26        367.48        96.48 o                         
 -17   7   6         92.45        112.02        77.97 o                         
 -16   7   6       4094.59       4348.62       217.89 o                         
 -15   7   6         40.77         73.39        72.37 o                         
 -14   7   6          1.80         32.73        67.49 o                         
 -13   7   6       3522.87       3812.01       194.35 o                         
 -12   7   6        182.02        115.54        62.48 o                         
 -11   7   6        258.17        295.03        73.06 o                         
 -10   7   6       2717.73       3078.04       148.73 o                         
  -9   7   6        334.51        328.03        69.89 o                         
  -8   7   6       2536.53       2528.00       121.31 o                         
  -7   7   6       1318.39       1514.24        88.74 o                         
  -6   7   6          1.49         71.36        41.43 o                         
  -5   7   6       1756.30       1774.71        99.43 o                         
  -4   7   6        431.45        410.44        56.35 o                         
  -3   7   6        128.88         85.09        44.37 o                         
  -2   7   6       1955.05       2049.16       107.68 o                         
  -1   7   6       2088.23       2152.70       111.67 o                         
   0   7   6         98.95        141.33        53.11 o                         
   1   7   6       3635.09       3570.74       150.46 o                         
   2   7   6       2314.88       2543.50       131.32 o                         
   3   7   6        932.42        931.04       102.67 o                         
   4   7   6        962.66        987.73       115.71 o                         
   5   7   6        127.98         88.67        71.20 o                         
   6   7   6        279.79        333.66        80.94 o                         
   7   7   6         10.73        -17.94        72.83 o                         
   8   7   6        354.14        475.37       123.21 o                         
   9   7   6       1351.00       1248.92       154.86 o                         
  10   7   6        162.46        182.26        84.97 o                         
  11   7   6        976.38        980.09       138.18 o                         
  12   7   6        115.10        214.17        85.59 o                         
  13   7   6        315.50        331.21       145.19 o                         
  14   7   6         55.54        178.29       165.78 o                         
  15   7   6          5.40        228.30       103.05 o                         
  16   7   6       1165.62       1279.59       167.06 o                         
  17   7   6        101.12        329.46       130.41 o                         
  18   7   6         83.92        279.33       106.43 o                         
  19   7   6        319.43         79.44       198.61 o                         
  20   7   6         28.99         75.03       163.30 o                         
  21   7   6        191.95        406.05       264.82 o                         
 -21   8   6        122.30        494.32       242.75 o                         
 -20   8   6        424.68        213.97       106.14 o                         
 -19   8   6       2348.35       2712.09       220.27 o                         
 -18   8   6        338.79        445.93       109.71 o                         
 -17   8   6        779.18        631.59       115.58 o                         
 -16   8   6        507.75        504.50       103.47 o                         
 -15   8   6        466.01        550.62       141.12 o                         
 -14   8   6       1920.27       2053.46       175.34 o                         
 -13   8   6        595.15        614.73       104.78 o                         
 -12   8   6        141.26        157.85        75.36 o                         
 -11   8   6       1720.41       1817.49       140.58 o                         
 -10   8   6       2299.55       2148.58       210.23 o                         
  -9   8   6        584.37        392.57        76.54 o                         
  -8   8   6       1144.44       1334.05       150.04 o                         
  -7   8   6       2525.01       2652.41       162.17 o                         
  -6   8   6         14.26         28.53        51.13 o                         
  -5   8   6       6006.00       6204.77       202.65 o                         
  -4   8   6        741.68        547.69        70.69 o                         
  -3   8   6       5774.81       5779.46       184.91 o                         
  -2   8   6       2139.66       2253.57       117.37 o                         
  -1   8   6         89.98        -15.64        50.93 o                         
   0   8   6       9144.18       9186.37       236.91 o                         
   1   8   6          2.37         33.48        51.96 o                         
   2   8   6       1540.68       1483.21       100.53 o                         
   3   8   6       8641.07       8732.92       291.86 o                         
   4   8   6        921.87        889.32       103.78 o                         
   5   8   6       4574.32       4708.21       242.35 o                         
   6   8   6       4482.94       4674.89       284.02 o                         
   7   8   6        506.93        633.50       121.26 o                         
   8   8   6       1890.30       1942.52       200.18 o                         
   9   8   6        216.10        162.73        94.46 o                         
  10   8   6         31.55        -10.09        93.53 o                         
  11   8   6        207.99        255.73       136.33 o                         
  12   8   6        261.12        169.87       102.15 o                         
  13   8   6        254.26        171.32        96.85 o                         
  14   8   6          0.01        -90.94        90.94 o                         
  15   8   6         16.03        -50.60       134.41 o                         
  16   8   6        122.47        276.15       125.29 o                         
  17   8   6         33.29       -180.96       189.79 o                         
  18   8   6         26.48        326.61       260.40 o                         
 -19   9   6          1.30          8.83       176.54 o                         
 -18   9   6        149.53        211.85       167.72 o                         
 -17   9   6          0.12       -110.34       145.65 o                         
 -16   9   6        714.29        640.63       113.91 o                         
 -15   9   6         50.91        -33.95        96.19 o                         
 -14   9   6        248.55        167.32        78.64 o                         
 -13   9   6        430.52        413.25       105.03 o                         
 -12   9   6        123.98        102.09        83.26 o                         
 -11   9   6       2045.10       2235.23       236.35 o                         
 -10   9   6         20.41         14.11       100.54 o                         
  -9   9   6        363.61        340.87        90.66 o                         
  -8   9   6       5246.37       5362.43       294.95 o                         
  -7   9   6        421.81        365.98        92.72 o                         
  -6   9   6       2214.22       2464.97       188.63 o                         
  -5   9   6       1291.69       1369.94       127.03 o                         
  -4   9   6        106.14         -9.38        64.20 o                         
  -3   9   6        935.23        990.21       102.80 o                         
  -2   9   6          0.64        -52.57        52.57 o                         
  -1   9   6         34.98         -1.99        57.69 o                         
   0   9   6        683.80        536.68        78.33 o                         
   1   9   6        611.79        385.77        71.95 o                         
   2   9   6        471.44        448.09        85.15 o                         
   3   9   6         56.71         64.45        79.97 o                         
   4   9   6         25.79        -47.97        70.17 o                         
   5   9   6          0.20        -34.49        76.73 o                         
   6   9   6        216.02        193.72        99.79 o                         
   7   9   6          2.08         -3.17       113.11 o                         
   8   9   6       2573.98       2908.41       253.12 o                         
   9   9   6          2.69        179.27       135.05 o                         
  10   9   6         42.23         82.05        86.06 o                         
  11   9   6       2993.88       2788.28       257.95 o                         
  12   9   6        394.24        364.63       124.89 o                         
  13   9   6        130.69         22.07       141.24 o                         
  14   9   6        474.04        675.28       291.30 o                         
 -12  10   6        484.84        609.08       203.03 o                         
 -11  10   6        764.09        755.38       140.28 o                         
 -10  10   6         25.78        -75.07       108.13 o                         
  -9  10   6        516.27        463.01        99.52 o                         
  -8  10   6        358.86        393.45        98.74 o                         
  -7  10   6        136.61        204.73        87.49 o                         
  -6  10   6        459.43        499.77        90.89 o                         
  -5  10   6        209.19        105.63        89.08 o                         
  -4  10   6          0.05         64.72        89.62 o                         
  -3  10   6       1089.53       1011.95       160.29 o                         
  -2  10   6        644.81        730.78       104.16 o                         
  -1  10   6         34.23          3.15        75.79 o                         
   0  10   6        726.90        855.25       118.88 o                         
   1  10   6       1550.34       1497.78       148.57 o                         
   2  10   6         30.97        -80.97        80.97 o                         
   3  10   6        492.28        460.29        96.34 o                         
   4  10   6        893.18        985.25       158.03 o                         
   5  10   6         79.20        124.23       126.77 o                         
   6  10   6        295.33        346.53       113.12 o                         
   7  10   6        353.93        434.87       119.97 o                         
   8  10   6         48.03        386.19       181.01 o                         
   9  10   6         19.43       -176.54       176.54 o                         
  10  10   6        126.73       -216.27       216.27 o                         
  11  10   6         36.53        609.08       278.06 o                         
  -9  11   6          3.54       -105.93       172.13 o                         
  -8  11   6         28.69         75.03       141.24 o                         
  -4  11   6         60.25       -229.51       229.51 o                         
  -3  11   6          0.76       -273.64       273.64 o                         
  -2  11   6         26.23          0.00       150.06 o                         
  -1  11   6        151.87        233.92       185.37 o                         
   0  11   6         53.43        434.54       169.53 o                         
   1  11   6        104.64       -100.48       337.64 o                         
   2  11   6         69.38         19.42       225.09 o                         
   3  11   6        276.25       -172.13       242.75 o                         
 -30   1   7         16.64        143.33       108.93 o                         
 -29   1   7        757.01        661.00       115.43 o                         
 -28   1   7         61.15         80.98        84.70 o                         
 -27   1   7        568.98        774.66       163.94 o                         
 -26   1   7        169.34        221.04        81.68 o                         
 -25   1   7          7.70         30.91        73.94 o                         
 -24   1   7       3068.37       3403.21       216.33 o                         
 -23   1   7        387.13        211.24        74.75 o                         
 -22   1   7         76.80        144.85        62.71 o                         
 -21   1   7       1760.96       1890.62       127.32 o                         
 -20   1   7       7979.58       7952.82       265.40 o                         
 -19   1   7        831.98        800.71        91.56 o                         
 -18   1   7         47.25        199.48       103.50 o                         
 -17   1   7       6632.10       6024.80       160.58 o                         
 -16   1   7       2259.87       2285.35        98.51 o                         
 -15   1   7       2696.79       2578.62        99.79 o                         
 -14   1   7       2050.87       1878.14        94.74 o                         
 -13   1   7       2619.07       2507.81        88.73 o                         
 -12   1   7       8348.50       8244.03       149.73 o                         
 -11   1   7         88.93        149.43        44.40 o                         
 -10   1   7       8991.22       8813.96       196.73 o                         
  -9   1   7       3677.54       3988.33       149.70 o                         
  -8   1   7       8544.01       7960.74       174.66 o                         
  -7   1   7       9601.78       9744.13       133.79 o                         
  -6   1   7        614.68        652.24        34.09 o                         
  -5   1   7      60032.59      58814.88       361.77 o                         
  -4   1   7       5483.84       6080.31        79.34 o                         
  -3   1   7      10869.86      11075.85        99.48 o                         
  -2   1   7      39249.46      37705.78       189.51 o                         
  -1   1   7      22094.86      21699.16       169.62 o                         
   0   1   7      73770.86      74554.43       439.36 o                         
   1   1   7       2790.53       2653.94        67.90 o                         
   2   1   7      35496.12      37242.05       224.01 o                         
   3   1   7      64504.34      63842.25       315.95 o                         
   4   1   7       2752.11       2910.62        70.36 o                         
   5   1   7       1123.28       1207.74        50.51 o                         
   6   1   7      15873.61      15172.20       187.73 o                         
   7   1   7       5670.13       5711.72       111.44 o                         
   8   1   7       1191.09       1234.41        59.80 o                         
   9   1   7        630.14        462.81        39.65 o                         
  10   1   7         47.33         56.76        29.11 o                         
  11   1   7         47.14         81.92        30.45 o                         
  12   1   7       5925.16       5495.96       129.70 o                         
  13   1   7        172.70        200.37        37.19 o                         
  14   1   7       4267.12       3980.68       117.57 o                         
  15   1   7        145.61        129.48        38.93 o                         
  16   1   7        346.28        390.86        60.96 o                         
  17   1   7       5731.32       5657.94       195.41 o                         
  18   1   7         48.25         62.15        48.90 o                         
  19   1   7          7.49         20.70        53.34 o                         
  20   1   7       3006.71       3142.02       157.88 o                         
  21   1   7        147.15        228.38        61.74 o                         
  22   1   7        662.88        740.44        95.21 o                         
  23   1   7        504.30        305.67       142.25 o                         
  24   1   7         29.87        -62.46       175.65 o                         
  25   1   7        316.81       -238.33       238.33 o                         
  26   1   7         19.99       -220.68       220.68 o                         
 -29   2   7         80.57        134.31        81.57 o                         
 -28   2   7        204.73        151.79       129.63 o                         
 -27   2   7       1351.15       1007.80       169.44 o                         
 -26   2   7       1311.02       1130.98       169.76 o                         
 -25   2   7         11.72        115.59       119.73 o                         
 -24   2   7         47.08         -4.10        75.71 o                         
 -23   2   7       3441.41       2927.61       206.31 o                         
 -22   2   7       1399.00       1225.88       130.95 o                         
 -21   2   7       1691.67       1611.62       146.94 o                         
 -20   2   7        735.23        668.09       106.62 o                         
 -19   2   7      10367.46       9977.71       339.51 o                         
 -18   2   7       5573.59       5378.80       245.91 o                         
 -17   2   7        540.14        262.52       118.09 o                         
 -16   2   7      42148.45      41540.56       698.21 o                         
 -15   2   7          1.31         46.03        56.74 o                         
 -14   2   7       1303.51       1475.87       110.08 o                         
 -13   2   7      67988.78      64890.85       902.38 o                         
 -12   2   7      42745.30      41101.77       513.09 o                         
 -11   2   7      39122.21      38502.64       551.53 o                         
 -10   2   7      61908.62      60671.16       613.22 o                         
  -9   2   7      31202.08      29702.61       280.76 o                         
  -8   2   7      60626.50      60463.23       723.22 o                         
  -7   2   7        371.39        551.71        32.01 o                         
  -6   2   7      31247.96      30474.37       300.06 o                         
  -5   2   7       9011.83       8870.04        98.66 o                         
  -4   2   7      11547.83      11231.41       107.54 o                         
  -3   2   7        788.64        688.55        29.49 o                         
  -2   2   7        770.51        714.22        26.42 o                         
  -1   2   7      12455.44      12653.13       177.95 o                         
   0   2   7       1092.81       1044.63        45.22 o                         
   1   2   7      31822.65      32110.23       226.92 o                         
   2   2   7          5.48         47.57        22.00 o                         
   3   2   7      34552.00      34080.02       276.56 o                         
   4   2   7      17751.26      18120.96       238.35 o                         
   5   2   7       5153.55       5346.93       103.91 o                         
   6   2   7      87062.86      86392.50       580.46 o                         
   7   2   7        316.07        278.76        31.18 o                         
   8   2   7      11769.66      12008.46       208.11 o                         
   9   2   7      42937.21      40297.84       386.96 o                         
  10   2   7      12923.93      12207.44       206.17 o                         
  11   2   7      12617.14      11777.90       225.81 o                         
  12   2   7       1543.95       1526.10        77.20 o                         
  13   2   7       4814.61       4450.52       161.97 o                         
  14   2   7       5580.42       5319.21       181.55 o                         
  15   2   7        912.18        787.97        86.88 o                         
  16   2   7        202.54        170.93        59.54 o                         
  17   2   7       1971.66       1656.93       125.68 o                         
  18   2   7       1919.51       1849.59       154.16 o                         
  19   2   7        319.17        272.28        77.03 o                         
  20   2   7        484.56        329.17        85.28 o                         
  21   2   7         67.75         64.06       110.21 o                         
  22   2   7        517.58        354.01       100.54 o                         
  23   2   7        209.73        148.96       101.92 o                         
  24   2   7        856.91       1015.43       353.09 o                         
  25   2   7       1380.59       1447.66       392.81 o                         
 -29   3   7        384.37        847.41       317.78 o                         
 -28   3   7        243.16        159.48       139.51 o                         
 -27   3   7        770.27        897.11       216.27 o                         
 -26   3   7          0.90         -9.80       102.71 o                         
 -25   3   7         65.01         21.16        80.56 o                         
 -24   3   7       3187.25       3371.63       308.02 o                         
 -23   3   7       1088.93       1149.26       192.05 o                         
 -22   3   7         89.91        233.78       116.55 o                         
 -21   3   7       2119.86       2466.19       223.96 o                         
 -20   3   7       8271.41       8148.04       375.89 o                         
 -19   3   7       2503.43       2183.32       198.51 o                         
 -18   3   7        537.69        523.53        99.74 o                         
 -17   3   7       8827.66       8678.87       312.78 o                         
 -16   3   7        763.33        748.51        77.19 o                         
 -15   3   7       8037.36       7948.19       198.12 o                         
 -14   3   7        880.77        849.04        72.82 o                         
 -13   3   7        856.95        800.74        64.01 o                         
 -12   3   7       3578.19       3766.64       138.55 o                         
 -11   3   7        126.50        161.43        41.78 o                         
 -10   3   7        437.11        535.26        60.45 o                         
  -9   3   7       7946.17       8225.51       139.10 o                         
  -8   3   7      22356.74      21764.40       227.65 o                         
  -7   3   7       1680.78       2127.08        87.50 o                         
  -6   3   7         25.44         79.41        28.44 o                         
  -5   3   7      92333.12      91335.61       536.15 o                         
  -4   3   7      17590.92      18372.80       200.46 o                         
  -3   3   7        275.37        272.36        31.36 o                         
  -2   3   7      75275.61      73815.93       605.66 o                         
  -1   3   7      55503.50      56625.40       349.16 o                         
   0   3   7      37127.48      36628.61       389.51 o                         
   1   3   7       7340.58       7040.59       123.53 o                         
   2   3   7      23522.83      23427.67       218.74 o                         
   3   3   7      44541.45      42803.62       296.34 o                         
   4   3   7        351.66        439.20        36.20 o                         
   5   3   7       3045.00       3034.43        73.94 o                         
   6   3   7      25239.02      24208.39       214.34 o                         
   7   3   7        420.94        411.36        30.39 o                         
   8   3   7         23.01         78.94        27.79 o                         
   9   3   7        547.34        595.65        41.08 o                         
  10   3   7        401.87        387.85        38.54 o                         
  11   3   7         40.41        -35.06        36.96 o                         
  12   3   7       1366.01       1290.78        87.23 o                         
  13   3   7       2172.74       2101.09       133.86 o                         
  14   3   7        789.24        812.53        90.39 o                         
  15   3   7         58.73          3.30        61.16 o                         
  16   3   7        365.81        504.30       105.99 o                         
  17   3   7       9054.74       9268.33       370.74 o                         
  18   3   7        255.36        286.65       112.19 o                         
  19   3   7        427.90        414.86       106.47 o                         
  20   3   7       7056.55       7499.68       358.21 o                         
  21   3   7        666.58        564.40       122.07 o                         
  22   3   7       1538.28       1384.73       168.57 o                         
  23   3   7       1262.16       1175.70       194.73 o                         
  24   3   7        309.79        370.88       151.34 o                         
 -28   4   7         65.78         23.87       225.09 o                         
 -27   4   7        534.88        664.22       226.26 o                         
 -26   4   7         24.85        259.04        97.03 o                         
 -25   4   7          2.72        135.26        99.19 o                         
 -24   4   7        797.97        843.69       144.81 o                         
 -23   4   7         10.75        108.23        95.61 o                         
 -22   4   7        167.86        132.29       125.50 o                         
 -21   4   7         27.61         -3.72        70.17 o                         
 -20   4   7          0.93         79.32        91.79 o                         
 -19   4   7        100.65        151.17        88.16 o                         
 -18   4   7          2.87         38.70        64.73 o                         
 -17   4   7        785.97        936.72       114.35 o                         
 -16   4   7        398.34        361.90        71.53 o                         
 -15   4   7        150.69        130.19        43.10 o                         
 -14   4   7         14.64         82.43        37.15 o                         
 -13   4   7       2990.65       2890.45       123.68 o                         
 -12   4   7       2966.94       2957.95       123.52 o                         
 -11   4   7       3706.54       3428.73       104.92 o                         
 -10   4   7       8550.67       8822.52       162.55 o                         
  -9   4   7        567.79        588.87        51.74 o                         
  -8   4   7       3008.92       2972.96        98.32 o                         
  -7   4   7       5528.84       5713.90       129.43 o                         
  -6   4   7       2125.43       1980.83        76.50 o                         
  -5   4   7       1186.91       1233.81        55.70 o                         
  -4   4   7         98.26        132.84        32.50 o                         
  -3   4   7       7273.91       7398.64       148.89 o                         
  -2   4   7       2622.88       2385.90        90.79 o                         
  -1   4   7        690.89        605.58        43.64 o                         
   0   4   7        962.25       1036.25        56.82 o                         
   1   4   7       1034.18       1073.13        51.73 o                         
   2   4   7        785.95        776.96        37.90 o                         
   3   4   7         11.33         25.62        29.06 o                         
   4   4   7         28.05         45.52        22.67 o                         
   5   4   7         17.41         27.08        35.21 o                         
   6   4   7       7254.91       7267.86       181.99 o                         
   7   4   7         37.96         63.30        37.53 o                         
   8   4   7        286.10        267.16        41.48 o                         
   9   4   7        571.58        552.05        63.04 o                         
  10   4   7        914.06        919.22        89.13 o                         
  11   4   7         96.73         56.53        53.18 o                         
  12   4   7        367.32        426.68        78.44 o                         
  13   4   7       1925.22       2065.89       143.10 o                         
  14   4   7          2.55         78.14        56.72 o                         
  15   4   7        725.33        687.87       100.88 o                         
  16   4   7         80.43        -65.80        89.55 o                         
  17   4   7       1475.83       1191.52       148.07 o                         
  18   4   7          1.22         72.27        92.93 o                         
  19   4   7        101.77        -77.86        86.39 o                         
  20   4   7        141.29        119.84       104.48 o                         
  21   4   7          4.57        -25.48        90.01 o                         
  22   4   7        178.82        -79.80       105.11 o                         
  23   4   7         51.31        215.05       200.82 o                         
  24   4   7         22.17       -112.27       121.94 o                         
  25   4   7         26.00        156.68       140.44 o                         
 -28   5   7         94.26        295.71       251.58 o                         
 -27   5   7        296.64        583.54       185.99 o                         
 -26   5   7        270.35        337.95       125.50 o                         
 -25   5   7         35.46        185.35       126.14 o                         
 -24   5   7        530.07        935.26       153.86 o                         
 -23   5   7        150.85        211.33       100.71 o                         
 -22   5   7         70.15        -29.32        81.50 o                         
 -21   5   7        375.49        472.37       107.13 o                         
 -20   5   7         66.76        -25.87        69.95 o                         
 -19   5   7       1343.33       1152.75       130.18 o                         
 -18   5   7        201.26         90.47        71.39 o                         
 -17   5   7         30.10          8.12        64.89 o                         
 -16   5   7       1725.04       1684.98       127.75 o                         
 -15   5   7       2901.98       2727.28       136.31 o                         
 -14   5   7       1920.44       1810.39       111.95 o                         
 -13   5   7       4386.57       4512.48       146.55 o                         
 -12   5   7        438.10        497.07        55.75 o                         
 -11   5   7       4867.30       4621.82       124.81 o                         
 -10   5   7      10538.07      10518.69       199.18 o                         
  -9   5   7        307.84        295.91        38.87 o                         
  -8   5   7       5743.83       5613.31       161.83 o                         
  -7   5   7      10381.99      10396.10       189.86 o                         
  -6   5   7        337.87        306.65        37.66 o                         
  -5   5   7       5169.14       4941.63       115.94 o                         
  -4   5   7       4690.15       4939.66       142.07 o                         
  -3   5   7       2578.19       2307.35        99.69 o                         
  -2   5   7       5936.61       5788.71       157.56 o                         
  -1   5   7         68.25        179.76        41.69 o                         
   0   5   7       6328.83       6096.26       141.63 o                         
   1   5   7       2112.83       1914.33        82.14 o                         
   2   5   7         94.35        106.97        25.13 o                         
   3   5   7         98.46         66.87        36.50 o                         
   4   5   7       2318.95       2224.07       109.36 o                         
   5   5   7       3325.81       3377.37       136.60 o                         
   6   5   7         14.86          8.17        31.77 o                         
   7   5   7       7377.59       7604.67       206.82 o                         
   8   5   7       4500.02       4234.46       160.24 o                         
   9   5   7        546.07        586.08        69.84 o                         
  10   5   7       3347.88       3306.69       184.31 o                         
  11   5   7        897.28       1067.89       177.64 o                         
  12   5   7       3205.67       3055.94       184.45 o                         
  13   5   7        253.38        315.71        86.48 o                         
  14   5   7        705.78       1030.72       143.34 o                         
  15   5   7       2137.39       2027.54       178.65 o                         
  16   5   7        204.64        113.68        74.15 o                         
  17   5   7       1546.12       1710.23       171.34 o                         
  18   5   7        186.43        166.20        90.24 o                         
  19   5   7         29.72        -88.25        88.25 o                         
  20   5   7        200.56        207.78        86.46 o                         
  21   5   7        280.45        218.26       110.56 o                         
  22   5   7        563.27        320.99       258.20 o                         
  23   5   7          3.82        318.28       162.25 o                         
 -27   6   7        110.24        247.16       172.13 o                         
 -26   6   7        355.83        158.59       408.26 o                         
 -25   6   7          2.74         65.22        91.91 o                         
 -24   6   7        259.32        491.35       117.63 o                         
 -23   6   7        285.07        165.54       102.34 o                         
 -22   6   7         35.94         62.97        84.06 o                         
 -21   6   7       2469.63       2699.69       211.16 o                         
 -20   6   7         47.90        -22.22        74.93 o                         
 -19   6   7        981.67       1152.97       134.57 o                         
 -18   6   7       4946.72       5712.89       276.63 o                         
 -17   6   7        184.05        323.20        80.34 o                         
 -16   6   7       7015.29       7358.36       270.29 o                         
 -15   6   7       2482.70       2513.84       158.13 o                         
 -14   6   7        216.08        436.20        82.57 o                         
 -13   6   7      15800.11      16548.02       376.12 o                         
 -12   6   7       1162.51       1190.72        85.26 o                         
 -11   6   7       5830.02       5698.70       173.77 o                         
 -10   6   7       5827.32       5674.29       161.53 o                         
  -9   6   7       5553.71       5430.74       161.49 o                         
  -8   6   7      17895.01      17101.94       306.27 o                         
  -7   6   7       1383.36       1348.59        80.69 o                         
  -6   6   7       3314.82       3200.74       122.43 o                         
  -5   6   7      12454.40      12210.48       239.67 o                         
  -4   6   7       9748.29       9824.33       218.29 o                         
  -3   6   7        251.66        199.45        51.38 o                         
  -2   6   7          6.81        -12.45        41.54 o                         
  -1   6   7      13168.57      13058.49       256.90 o                         
   0   6   7       2753.03       2616.12       131.58 o                         
   1   6   7       5999.20       6114.91       181.72 o                         
   2   6   7        819.20        781.46        70.18 o                         
   3   6   7      14487.91      14060.58       289.10 o                         
   4   6   7       3244.93       3118.07       139.05 o                         
   5   6   7        152.81        207.69        74.95 o                         
   6   6   7      16547.37      16145.43       419.04 o                         
   7   6   7        671.70        661.94       103.33 o                         
   8   6   7          9.10        -10.05        63.73 o                         
   9   6   7       9052.85       9349.13       315.31 o                         
  10   6   7       1901.19       1838.69       148.07 o                         
  11   6   7       4780.40       5473.23       258.62 o                         
  12   6   7       2749.99       2853.50       206.49 o                         
  13   6   7        603.89        764.03       140.84 o                         
  14   6   7       4092.13       4634.94       269.98 o                         
  15   6   7         12.32         46.41        77.00 o                         
  16   6   7        101.99         27.53        79.30 o                         
  17   6   7          0.62         56.48        76.64 o                         
  18   6   7        231.35        102.72        85.45 o                         
  19   6   7         50.09        120.76        82.11 o                         
  20   6   7        406.29        377.68       215.79 o                         
  21   6   7        143.41        -26.48       136.82 o                         
 -25   7   7         61.18        308.95       211.85 o                         
 -24   7   7        767.72        769.41       520.81 o                         
 -23   7   7       1363.72       1470.71       215.73 o                         
 -22   7   7         17.82        -21.16        76.85 o                         
 -21   7   7        552.73        501.04       150.70 o                         
 -20   7   7       2807.52       2811.63       227.76 o                         
 -19   7   7       1298.88       1346.63       153.27 o                         
 -18   7   7          2.10        162.30       105.59 o                         
 -17   7   7       1556.13       1730.64       146.80 o                         
 -16   7   7       1439.55       1467.48       135.82 o                         
 -15   7   7       1831.26       1878.19       145.45 o                         
 -14   7   7       1721.57       1784.10       141.34 o                         
 -13   7   7         23.86        104.37        69.00 o                         
 -12   7   7       1845.08       1883.96       136.95 o                         
 -11   7   7        516.02        501.74        83.45 o                         
 -10   7   7        737.14        692.50        88.06 o                         
  -9   7   7          0.04        -16.62        64.52 o                         
  -8   7   7       4082.35       4086.45       154.01 o                         
  -7   7   7          2.54          6.41        45.06 o                         
  -6   7   7       4785.73       4830.25       156.67 o                         
  -5   7   7      15834.36      16133.63       282.57 o                         
  -4   7   7       2907.92       2751.64       126.30 o                         
  -3   7   7         16.58        -34.77        44.55 o                         
  -2   7   7      16249.59      16442.95       309.58 o                         
  -1   7   7       4913.55       4926.54       174.18 o                         
   0   7   7       5799.01       5726.36       189.55 o                         
   1   7   7       5913.76       5601.93       188.45 o                         
   2   7   7       2518.55       2754.26       154.20 o                         
   3   7   7       8465.36       9062.17       294.21 o                         
   4   7   7        660.63        616.61        97.65 o                         
   5   7   7        123.16        109.34        72.93 o                         
   6   7   7       3255.11       3077.13       200.86 o                         
   7   7   7        189.24        221.58        83.88 o                         
   8   7   7       1146.80       1350.65       145.36 o                         
   9   7   7         29.74        -16.69        85.81 o                         
  10   7   7         35.95         45.34       107.02 o                         
  11   7   7         99.22         92.86        73.12 o                         
  12   7   7       1591.11       1527.71       163.35 o                         
  13   7   7        440.56        294.72        91.15 o                         
  14   7   7       2413.60       2479.34       213.03 o                         
  15   7   7         34.40         61.51        92.20 o                         
  16   7   7         12.97         26.88        77.86 o                         
  17   7   7       3342.11       2915.74       241.45 o                         
  18   7   7        279.53        349.29       189.66 o                         
  19   7   7        329.70        185.37       203.03 o                         
  20   7   7       1024.41       1006.30       357.50 o                         
 -22   8   7          5.37         70.62       154.48 o                         
 -21   8   7         37.90        101.51       154.48 o                         
 -20   8   7          6.83         84.02        96.46 o                         
 -19   8   7          3.76        135.90        88.27 o                         
 -18   8   7         18.94        -64.15        84.93 o                         
 -17   8   7          6.12        -81.38        81.38 o                         
 -16   8   7        639.60        636.94       110.82 o                         
 -15   8   7         63.15         53.22        64.46 o                         
 -14   8   7          0.01        -32.23        59.69 o                         
 -13   8   7       1250.28       1468.65       134.82 o                         
 -12   8   7       1017.07       1100.15       114.93 o                         
 -11   8   7        419.08        352.30        90.56 o                         
 -10   8   7        530.40        615.59       118.52 o                         
  -9   8   7       1601.01       1505.94       154.57 o                         
  -8   8   7       1192.20       1257.33       131.62 o                         
  -7   8   7         47.76        122.43        66.78 o                         
  -6   8   7        657.57        524.05        66.79 o                         
  -5   8   7       1457.90       1522.73       107.64 o                         
  -4   8   7        314.59        200.63        63.58 o                         
  -3   8   7        222.33         91.36        48.19 o                         
  -2   8   7        956.90        844.71        77.76 o                         
  -1   8   7         17.38         92.63        47.24 o                         
   0   8   7        930.24        864.00        78.62 o                         
   1   8   7          3.63        -48.98        48.98 o                         
   2   8   7        296.58        305.11        63.20 o                         
   3   8   7       3335.07       3551.67       249.03 o                         
   4   8   7        711.32        756.31       106.24 o                         
   5   8   7         80.39         50.62        81.20 o                         
   6   8   7       3080.50       3308.11       247.08 o                         
   7   8   7       2736.10       3232.21       244.61 o                         
   8   8   7         17.88        -30.69        90.14 o                         
   9   8   7       1096.44       1096.51       163.96 o                         
  10   8   7       1395.13       1352.39       175.84 o                         
  11   8   7         36.57        -67.87       102.68 o                         
  12   8   7        435.65        553.91       135.73 o                         
  13   8   7        726.34        853.24       161.13 o                         
  14   8   7        185.71        -91.61       112.73 o                         
  15   8   7          4.48         -2.88        92.84 o                         
  16   8   7        121.23       -291.30       291.30 o                         
  17   8   7          5.34       -220.68       220.68 o                         
 -17   9   7        199.27        445.77       198.61 o                         
 -16   9   7         83.84         63.83       105.75 o                         
 -15   9   7        229.32        127.61        77.73 o                         
 -14   9   7         20.11         68.56        80.50 o                         
 -13   9   7        472.81        285.18       107.89 o                         
 -12   9   7        184.16        145.99        96.82 o                         
 -11   9   7          2.14        -74.25        97.40 o                         
 -10   9   7       2178.81       2091.95       192.14 o                         
  -9   9   7         15.16        -16.17        79.86 o                         
  -8   9   7        227.73        352.76       121.93 o                         
  -7   9   7       1443.02       1530.02       150.96 o                         
  -6   9   7        346.51        254.67        89.46 o                         
  -5   9   7        383.30        353.42        75.67 o                         
  -4   9   7        470.00        325.50        74.20 o                         
  -3   9   7       1291.30       1028.83       104.89 o                         
  -2   9   7        796.00        570.22       105.74 o                         
  -1   9   7         16.38        -70.06        84.33 o                         
   0   9   7       1135.93        995.34       114.43 o                         
   1   9   7        110.84        172.21        72.77 o                         
   2   9   7         56.67         99.53        71.22 o                         
   3   9   7        178.52        189.26        72.04 o                         
   4   9   7        176.63        112.97        68.82 o                         
   5   9   7        443.45        284.04        76.82 o                         
   6   9   7          8.95         84.61       114.83 o                         
   7   9   7       1220.71       1313.34       157.58 o                         
   8   9   7        491.18        634.38       141.72 o                         
   9   9   7        785.68        654.22       141.12 o                         
  10   9   7        391.25        628.68       150.13 o                         
  11   9   7          2.04         33.35       115.55 o                         
  12   9   7        859.23       1465.54       274.59 o                         
  13   9   7          0.17         83.86       172.13 o                         
 -12  10   7        142.33        255.99       167.72 o                         
 -11  10   7        190.62        139.85       135.56 o                         
 -10  10   7        773.90        819.19       155.00 o                         
  -9  10   7        404.72        329.19       127.73 o                         
  -8  10   7        992.35       1094.38       186.26 o                         
  -7  10   7        250.67        112.29        98.23 o                         
  -6  10   7         80.75         16.89        84.58 o                         
  -5  10   7        835.35        699.46       140.01 o                         
  -4  10   7       1557.52       1507.86       185.21 o                         
  -3  10   7        170.30         91.40        87.62 o                         
  -2  10   7         59.07        139.21        79.70 o                         
  -1  10   7        821.08        893.29       112.77 o                         
   0  10   7          9.37        -40.49        67.66 o                         
   1  10   7       2167.48       2474.66       185.24 o                         
   2  10   7         28.18        -62.46        79.89 o                         
   3  10   7        645.30        431.61       153.94 o                         
   4  10   7       1910.10       2101.78       220.14 o                         
   5  10   7         91.21       -107.47       121.04 o                         
   6  10   7       1343.45       1221.46       171.55 o                         
   7  10   7        248.22        135.84       115.22 o                         
   8  10   7        278.54         44.14       145.65 o                         
   9  10   7        592.34        397.22       229.51 o                         
  10  10   7          1.45       -220.68       220.68 o                         
  11  10   7       1038.55        882.72       317.78 o                         
  -9  11   7        134.55        114.75       145.65 o                         
  -3  11   7        157.87        370.74       198.61 o                         
  -2  11   7       1267.97       1019.54       326.61 o                         
  -1  11   7        533.88        525.22       278.06 o                         
   0  11   7        779.90       1169.84       306.75 o                         
   1  11   7        159.20       -136.18       280.26 o                         
   2  11   7        483.10        513.79       192.82 o                         
 -30   0   8        303.44         59.00       275.85 o                         
 -29   0   8        728.51        754.19       163.45 o                         
 -28   0   8       3232.66       4028.23       336.27 o                         
 -27   0   8        746.88        554.20       158.37 o                         
 -26   0   8         39.85        392.55       144.34 o                         
 -25   0   8       5463.80       5414.04       349.78 o                         
 -24   0   8       2849.80       2771.31       382.93 o                         
 -23   0   8       5495.02       5302.77       322.40 o                         
 -22   0   8       1013.39        949.38       152.21 o                         
 -21   0   8        288.71        331.02        95.97 o                         
 -20   0   8       5093.69       4969.18       212.32 o                         
 -19   0   8        138.72        218.82        60.83 o                         
 -18   0   8          9.34          2.98        48.71 o                         
 -17   0   8       5177.90       5197.39       220.23 o                         
 -16   0   8       6983.60       6949.90       243.71 o                         
 -15   0   8        284.56        275.46        56.93 o                         
 -14   0   8       3425.42       3442.99       160.84 o                         
 -13   0   8      63323.62      59808.04       896.91 o                         
 -12   0   8        276.79        354.17        75.16 o                         
 -11   0   8        601.66        667.92        77.37 o                         
 -10   0   8      15492.81      13842.20       292.66 o                         
  -9   0   8        649.04        584.67        62.94 o                         
  -8   0   8      13285.36      13248.89       248.95 o                         
  -7   0   8      27830.50      26952.03       364.75 o                         
  -6   0   8      12038.63      11092.63       626.73 o                         
  -5   0   8      66326.59      67903.22      2250.94 o                         
  -4   0   8       3206.92       2946.97       180.96 o                         
  -3   0   8      21030.41      22879.77       288.57 o                         
  -2   0   8       6662.08       6414.59       178.79 o                         
  -1   0   8      12259.57      12110.94       441.36 o                         
   0   0   8        701.77        732.66       119.17 o                         
   1   0   8        576.48        614.80       101.51 o                         
   2   0   8       9810.67       9947.42       253.56 o                         
   3   0   8        130.05         96.91        21.65 o                         
   4   0   8      13997.06      13311.85       208.21 o                         
   5   0   8       1977.66       2468.84        97.58 o                         
   6   0   8      15612.25      15402.09       251.02 o                         
   7   0   8       7099.09       6648.30       173.13 o                         
   8   0   8       3119.07       3345.23       158.92 o                         
   9   0   8      41750.66      41259.58       489.15 o                         
  10   0   8        579.72        641.44        65.76 o                         
  11   0   8         11.34        177.82        60.78 o                         
  12   0   8      70192.91      70130.24      1109.82 o                         
  13   0   8        352.89        448.94        70.67 o                         
  14   0   8      10564.37      10247.97       248.11 o                         
  15   0   8       8608.80       8969.23       264.38 o                         
  16   0   8          5.23         -1.40        93.27 o                         
  17   0   8       4563.18       4456.59       200.62 o                         
  18   0   8        751.52        871.06       127.41 o                         
  19   0   8        818.74        666.63        99.04 o                         
  20   0   8       1191.26       1111.00       124.22 o                         
  21   0   8        392.22        226.52       110.50 o                         
  22   0   8          6.30         54.21       251.58 o                         
  23   0   8          5.95         42.75       203.03 o                         
  24   0   8          1.40       -189.79       225.09 o                         
 -30   1   8        357.85        435.00       169.90 o                         
 -29   1   8         67.79         87.28       132.07 o                         
 -28   1   8        303.16        142.02        82.47 o                         
 -27   1   8       2373.71       2634.28       187.14 o                         
 -26   1   8        442.59        599.73       100.21 o                         
 -25   1   8        198.10        360.30       121.96 o                         
 -24   1   8       4826.75       5167.71       324.02 o                         
 -23   1   8         10.42         37.06        60.32 o                         
 -22   1   8          0.81         17.32        62.50 o                         
 -21   1   8       4042.67       4273.54       182.97 o                         
 -20   1   8        477.09        513.98        85.76 o                         
 -19   1   8        635.29        633.39        84.43 o                         
 -18   1   8       7566.38       7644.97       184.91 o                         
 -17   1   8       4879.30       4758.55       143.45 o                         
 -16   1   8      10129.19       9556.42       195.42 o                         
 -15   1   8       2989.68       3112.24       113.04 o                         
 -14   1   8      16832.80      16904.28       234.76 o                         
 -13   1   8        894.76        766.30        53.90 o                         
 -12   1   8       3123.07       3131.73       132.94 o                         
 -11   1   8       6528.56       6432.60       177.41 o                         
 -10   1   8      10539.92      11168.22       238.16 o                         
  -9   1   8      10948.38      10862.92       215.66 o                         
  -8   1   8         39.10         62.09        23.42 o                         
  -7   1   8       9304.69       9522.49       135.15 o                         
  -6   1   8       3007.03       3242.30        66.37 o                         
  -5   1   8       4737.31       4652.39        85.95 o                         
  -4   1   8      20505.03      20680.99       163.60 o                         
  -3   1   8      12841.29      13517.42       115.93 o                         
  -2   1   8      72548.04      74097.97       361.59 o                         
  -1   1   8       2037.06       2168.37        59.13 o                         
   0   1   8        241.18        314.85        32.86 o                         
   1   1   8     106045.57     109654.59       410.05 o                         
   2   1   8      20978.30      22168.69       187.02 o                         
   3   1   8         67.54        105.99        18.81 o                         
   4   1   8       8593.50       8265.53       120.57 o                         
   5   1   8       4859.73       4497.65       111.18 o                         
   6   1   8       3372.09       2972.36       104.87 o                         
   7   1   8        913.95       1072.50        61.44 o                         
   8   1   8      12517.88      12528.22       203.62 o                         
   9   1   8      14364.80      14166.49       206.27 o                         
  10   1   8       1120.77       1198.26        65.80 o                         
  11   1   8       2368.87       2424.56        93.53 o                         
  12   1   8       4234.43       4003.51       120.95 o                         
  13   1   8         64.81        124.76        36.54 o                         
  14   1   8       7415.32       7061.97       167.66 o                         
  15   1   8          2.11        -43.69        43.69 o                         
  16   1   8        137.49         49.25        40.65 o                         
  17   1   8       2924.61       2840.47       142.51 o                         
  18   1   8        336.86        296.63        64.66 o                         
  19   1   8        450.64        466.02        69.97 o                         
  20   1   8       2798.69       2713.86       152.44 o                         
  21   1   8       1076.59       1127.49       142.90 o                         
  22   1   8          1.88        145.50        86.03 o                         
  23   1   8       1620.58       1834.48       225.21 o                         
  24   1   8        372.41        469.42       145.27 o                         
  25   1   8        340.22        485.50       242.75 o                         
 -30   2   8         15.83        229.51       110.34 o                         
 -29   2   8          1.19        116.31        97.93 o                         
 -28   2   8         66.29         46.07       147.14 o                         
 -27   2   8          0.04        -73.51       101.15 o                         
 -26   2   8          8.86        -24.47        83.50 o                         
 -25   2   8         57.31       -263.68       357.50 o                         
 -24   2   8        234.56        -19.21        88.92 o                         
 -23   2   8        173.62         54.48        96.26 o                         
 -22   2   8          3.94        -38.32        98.11 o                         
 -21   2   8       1356.98        852.11       133.01 o                         
 -20   2   8          0.33        -78.50        78.50 o                         
 -19   2   8        877.21        753.44       175.19 o                         
 -18   2   8       3832.80       3589.47       203.11 o                         
 -17   2   8        262.21        167.62        64.94 o                         
 -16   2   8        431.36        533.17        83.11 o                         
 -15   2   8        369.97        296.14        63.51 o                         
 -14   2   8        446.65        652.89        83.11 o                         
 -13   2   8      25103.04      25331.05       429.75 o                         
 -12   2   8       7487.01       7778.28       250.65 o                         
 -11   2   8         79.01        243.68        63.02 o                         
 -10   2   8          8.69         83.16        28.20 o                         
  -9   2   8       1157.68       1386.17        73.02 o                         
  -8   2   8        637.39        814.62        52.31 o                         
  -7   2   8       2122.37       2234.91        70.00 o                         
  -6   2   8       2664.36       2782.39        62.25 o                         
  -5   2   8      18206.60      19203.89       152.48 o                         
  -4   2   8      14229.13      15116.31       139.56 o                         
  -3   2   8       2919.72       3000.51        60.57 o                         
  -2   2   8       7105.70       7159.00       118.86 o                         
  -1   2   8       5170.32       5572.19       132.97 o                         
   0   2   8       3195.68       3218.16        74.55 o                         
   1   2   8      14765.55      15863.99       175.45 o                         
   2   2   8        152.64        208.65        36.18 o                         
   3   2   8        915.48        980.22        48.03 o                         
   4   2   8      15388.57      16418.03       179.99 o                         
   5   2   8       2828.95       2815.77        80.81 o                         
   6   2   8        370.85        478.88        38.75 o                         
   7   2   8        305.03        413.88        36.01 o                         
   8   2   8         43.67         72.15        29.35 o                         
   9   2   8        259.30        274.99        40.96 o                         
  10   2   8        168.15        174.79        33.97 o                         
  11   2   8        119.44         90.08        33.00 o                         
  12   2   8        104.42         82.65        35.58 o                         
  13   2   8         11.80         16.79        50.31 o                         
  14   2   8          1.49         14.03        47.18 o                         
  15   2   8          2.10         39.95        49.50 o                         
  16   2   8          1.23        -47.87        54.35 o                         
  17   2   8         14.60        -56.95        56.95 o                         
  18   2   8        313.52        492.97        94.30 o                         
  19   2   8         13.65        -15.08        72.69 o                         
  20   2   8         21.95        113.33        65.62 o                         
  21   2   8        150.40        187.26        84.76 o                         
  22   2   8          8.80        -96.61       101.67 o                         
  23   2   8         25.21         77.97       203.21 o                         
  24   2   8         48.78        414.88       269.23 o                         
 -29   3   8        128.91        432.53       225.09 o                         
 -28   3   8          8.70         68.97       104.51 o                         
 -27   3   8         97.81        322.75       154.26 o                         
 -26   3   8        414.57        338.82       153.33 o                         
 -25   3   8          0.63        -67.73       102.17 o                         
 -24   3   8       1120.84       1390.91       292.18 o                         
 -23   3   8        216.98        288.84       118.13 o                         
 -22   3   8         58.54         44.18        82.93 o                         
 -21   3   8       4335.73       4379.26       286.33 o                         
 -20   3   8        184.67        407.33       200.48 o                         
 -19   3   8       2905.40       2601.87       211.05 o                         
 -18   3   8        323.80        653.74       132.13 o                         
 -17   3   8       1845.11       2009.51       143.49 o                         
 -16   3   8       5058.71       4997.78       175.33 o                         
 -15   3   8         33.41        290.55        62.50 o                         
 -14   3   8       3973.97       4098.35       153.52 o                         
 -13   3   8       1615.75       1635.66       101.65 o                         
 -12   3   8       4277.49       4422.29       154.77 o                         
 -11   3   8        499.79        543.36        66.26 o                         
 -10   3   8       1112.16       1269.67        70.50 o                         
  -9   3   8       4169.76       4460.01       110.60 o                         
  -8   3   8       3574.38       3793.39       101.99 o                         
  -7   3   8      20208.20      20996.70       221.95 o                         
  -6   3   8       1299.66       1178.19        73.12 o                         
  -5   3   8       2367.73       2404.63        79.44 o                         
  -4   3   8      14382.13      14830.24       181.19 o                         
  -3   3   8        318.10        356.36        30.09 o                         
  -2   3   8      34535.67      35878.68       243.34 o                         
  -1   3   8       4420.86       4565.84       114.92 o                         
   0   3   8       3314.13       3469.55       126.08 o                         
   1   3   8      44307.65      46020.02       515.37 o                         
   2   3   8       3922.28       4202.66       112.30 o                         
   3   3   8        195.17        166.17        32.53 o                         
   4   3   8      17007.63      17024.75       221.08 o                         
   5   3   8        455.71        426.35        44.60 o                         
   6   3   8       4360.35       4755.63       100.88 o                         
   7   3   8       3441.03       3445.79        89.66 o                         
   8   3   8          6.76         50.93        29.81 o                         
   9   3   8        488.95        490.74        43.46 o                         
  10   3   8        390.89        396.41        43.92 o                         
  11   3   8        455.83        365.75        55.43 o                         
  12   3   8         88.73         46.03        45.99 o                         
  13   3   8         57.72        -57.90        57.90 o                         
  14   3   8        158.39         67.07        56.65 o                         
  15   3   8        678.25        601.73       121.52 o                         
  16   3   8        712.51        499.01        88.24 o                         
  17   3   8         48.19         44.70        80.95 o                         
  18   3   8        174.24         68.46        80.15 o                         
  19   3   8          0.68        121.11        91.71 o                         
  20   3   8        795.28        949.58       146.87 o                         
  21   3   8        152.77        261.46       131.96 o                         
  22   3   8         29.80        176.11       113.68 o                         
  23   3   8        574.83        810.57       222.98 o                         
  24   3   8          9.53         22.07       154.48 o                         
 -28   4   8       1718.17       2275.19       335.50 o                         
 -27   4   8        373.56         87.18       128.05 o                         
 -26   4   8         15.14        140.40        83.60 o                         
 -25   4   8       1963.55       2108.89       209.83 o                         
 -24   4   8       1288.50       1304.02       166.40 o                         
 -23   4   8        424.67        302.04       145.33 o                         
 -22   4   8        833.61        781.36       152.85 o                         
 -21   4   8        303.73        246.41        84.90 o                         
 -20   4   8       3795.92       4106.04       246.54 o                         
 -19   4   8         60.52         93.82        74.36 o                         
 -18   4   8        936.27       1060.84       162.63 o                         
 -17   4   8       1453.92       1335.57       124.84 o                         
 -16   4   8       2430.65       2439.95       183.09 o                         
 -15   4   8       2558.52       2704.61       131.04 o                         
 -14   4   8        144.60        177.49        53.95 o                         
 -13   4   8      17270.55      16948.08       329.30 o                         
 -12   4   8        846.96        765.21        71.40 o                         
 -11   4   8         25.23         88.42        28.81 o                         
 -10   4   8      30758.93      30488.34       344.18 o                         
  -9   4   8         14.41         38.49        28.90 o                         
  -8   4   8       6637.66       6676.19       172.09 o                         
  -7   4   8      16531.13      16470.33       218.10 o                         
  -6   4   8       3445.03       3470.43        98.93 o                         
  -5   4   8      20064.09      20306.84       266.50 o                         
  -4   4   8       1951.44       1918.50        76.70 o                         
  -3   4   8       5469.49       5622.89       121.90 o                         
  -2   4   8      16162.55      16579.77       205.95 o                         
  -1   4   8        923.47        944.70        52.46 o                         
   0   4   8         29.46         60.56        24.15 o                         
   1   4   8       1883.12       2073.42        82.94 o                         
   2   4   8        124.80         93.47        16.68 o                         
   3   4   8       1995.72       1832.54        55.55 o                         
   4   4   8       8201.18       7706.99       146.38 o                         
   5   4   8        117.80        122.31        40.25 o                         
   6   4   8      17417.87      15914.73       346.04 o                         
   7   4   8       6925.12       6680.66       168.15 o                         
   8   4   8          0.23         48.38        41.29 o                         
   9   4   8      34031.14      33535.30       468.68 o                         
  10   4   8        108.76        153.90        55.93 o                         
  11   4   8       1822.46       1641.42       116.39 o                         
  12   4   8      22910.38      22653.14       423.83 o                         
  13   4   8       1731.60       1873.17       133.35 o                         
  14   4   8       2053.63       1894.22       156.48 o                         
  15   4   8       6151.69       6358.17       285.90 o                         
  16   4   8       1292.21       1515.90       165.59 o                         
  17   4   8       4402.95       4644.28       370.13 o                         
  18   4   8        131.05        256.20        93.81 o                         
  19   4   8        309.78        104.29        84.59 o                         
  20   4   8       1194.53       1198.79       168.31 o                         
  21   4   8          0.24        -56.90       102.09 o                         
  22   4   8        219.62        153.13       134.52 o                         
  23   4   8         25.60        -60.90       169.92 o                         
  24   4   8         25.58        140.63       135.52 o                         
 -27   5   8        300.76        574.09       239.19 o                         
 -26   5   8        511.61        501.09       143.43 o                         
 -25   5   8         12.27        -40.22       127.03 o                         
 -24   5   8       1923.77       1864.27       202.96 o                         
 -23   5   8        197.97         82.46       101.93 o                         
 -22   5   8         42.11        213.81        96.89 o                         
 -21   5   8       3398.19       3592.54       251.10 o                         
 -20   5   8        399.89        411.66        99.23 o                         
 -19   5   8        329.23        386.08        90.28 o                         
 -18   5   8       1508.49       1641.75       143.55 o                         
 -17   5   8       3221.11       3094.86       188.89 o                         
 -16   5   8       2026.78       1751.21       112.27 o                         
 -15   5   8        694.95        692.45        76.91 o                         
 -14   5   8      10831.35      11089.83       246.90 o                         
 -13   5   8        943.66       1049.80        82.85 o                         
 -12   5   8       3659.11       3710.38       143.89 o                         
 -11   5   8       5763.82       5952.64       150.80 o                         
 -10   5   8        142.62        171.80        41.11 o                         
  -9   5   8       5768.08       5912.34       175.17 o                         
  -8   5   8       5378.52       5472.73       172.71 o                         
  -7   5   8       7885.45       7933.73       164.00 o                         
  -6   5   8        488.08        526.26        49.11 o                         
  -5   5   8       8772.94       8553.89       193.31 o                         
  -4   5   8       5167.80       5028.21       143.73 o                         
  -3   5   8        173.75        216.23        43.39 o                         
  -2   5   8      34760.16      34341.00       378.16 o                         
  -1   5   8        102.66        140.90        38.51 o                         
   0   5   8        204.24        166.35        33.71 o                         
   1   5   8      26565.98      26288.02       287.35 o                         
   2   5   8       2021.77       1847.91       108.20 o                         
   3   5   8        254.75        226.40        39.41 o                         
   4   5   8      13831.70      13588.65       275.55 o                         
   5   5   8       9124.41       9516.16       221.68 o                         
   6   5   8       3551.66       3544.37       144.58 o                         
   7   5   8       1155.07       1169.04       108.96 o                         
   8   5   8       2365.92       2624.51       161.03 o                         
   9   5   8       4125.38       4125.72       218.77 o                         
  10   5   8        348.05        344.38        76.76 o                         
  11   5   8       1971.39       1947.25       148.85 o                         
  12   5   8        410.79        276.14        70.04 o                         
  13   5   8         15.31         19.63        88.49 o                         
  14   5   8       2106.38       1927.69       159.01 o                         
  15   5   8          2.42         86.34        72.13 o                         
  16   5   8        430.04        378.84        92.45 o                         
  17   5   8       1075.92       1124.27       161.86 o                         
  18   5   8        309.50        188.79        91.33 o                         
  19   5   8         49.26        192.65       105.36 o                         
  20   5   8       1409.06       1310.26       177.99 o                         
  21   5   8        423.54        496.57       184.05 o                         
  22   5   8         19.59       -151.73       218.47 o                         
 -27   6   8         24.47       -110.34       194.20 o                         
 -26   6   8         45.14        620.35       258.20 o                         
 -25   6   8        330.69        490.52       127.04 o                         
 -24   6   8         56.47        -11.52       108.30 o                         
 -23   6   8          9.49        -46.12        91.15 o                         
 -22   6   8          3.38         21.06        72.22 o                         
 -21   6   8        370.75        184.07        85.19 o                         
 -20   6   8         10.91        -24.87        81.95 o                         
 -19   6   8          0.31        -32.30        87.67 o                         
 -18   6   8        759.07        764.96       110.99 o                         
 -17   6   8        530.15        682.57       101.07 o                         
 -16   6   8       3562.71       3892.40       201.15 o                         
 -15   6   8       3077.04       3074.43       176.49 o                         
 -14   6   8         43.96        131.99       102.44 o                         
 -13   6   8       3366.93       3217.42       164.42 o                         
 -12   6   8        712.47        886.35        84.11 o                         
 -11   6   8       1264.77       1329.46        98.74 o                         
 -10   6   8       3663.36       3747.79       144.21 o                         
  -9   6   8        973.04       1148.49        88.32 o                         
  -8   6   8          0.25        112.92        44.18 o                         
  -7   6   8        485.13        518.06        57.27 o                         
  -6   6   8       2497.88       2521.63       117.17 o                         
  -5   6   8       1936.40       1886.66        98.68 o                         
  -4   6   8        679.52        853.67        76.18 o                         
  -3   6   8       3770.32       3807.22       140.83 o                         
  -2   6   8       1183.47       1115.95        80.97 o                         
  -1   6   8       1388.22       1170.18        83.19 o                         
   0   6   8       3615.83       3739.01       142.44 o                         
   1   6   8          1.72         24.29        38.27 o                         
   2   6   8        369.82        298.33        80.95 o                         
   3   6   8       2574.68       2731.99       172.32 o                         
   4   6   8         89.57         61.48        67.06 o                         
   5   6   8          3.24        -22.72        68.63 o                         
   6   6   8        284.31        344.77        87.50 o                         
   7   6   8        244.40         84.73        72.02 o                         
   8   6   8        386.52        331.55        87.21 o                         
   9   6   8       2973.04       2759.73       176.09 o                         
  10   6   8        404.17        381.14        85.53 o                         
  11   6   8         34.01         45.62       119.42 o                         
  12   6   8       2777.73       2907.90       192.65 o                         
  13   6   8       1346.24       1395.65       159.11 o                         
  14   6   8        335.07        278.76        92.37 o                         
  15   6   8        248.19        287.45        92.74 o                         
  16   6   8        258.85        205.53        97.29 o                         
  17   6   8          9.61        -64.61       114.91 o                         
  18   6   8          3.81        232.95        99.16 o                         
  19   6   8          5.14        -94.01        94.01 o                         
  20   6   8          6.43       -130.11       141.94 o                         
 -25   7   8         30.05        282.47       145.65 o                         
 -24   7   8        311.76         24.33       127.84 o                         
 -23   7   8        159.18        109.71       116.52 o                         
 -22   7   8         49.36       -102.32       102.32 o                         
 -21   7   8        921.87       1032.12       158.72 o                         
 -20   7   8         27.70         -0.39        86.60 o                         
 -19   7   8         79.56        171.41        94.44 o                         
 -18   7   8        145.35        111.65        75.62 o                         
 -17   7   8         32.33        239.88        90.57 o                         
 -16   7   8       1263.22       1173.98       132.61 o                         
 -15   7   8         69.86        294.66        90.42 o                         
 -14   7   8        682.06        710.14       113.81 o                         
 -13   7   8        727.76        720.62       133.41 o                         
 -12   7   8        944.07        972.91       118.28 o                         
 -11   7   8        823.23        818.20        93.44 o                         
 -10   7   8          0.57        -10.63        61.79 o                         
  -9   7   8        695.20        691.12       112.56 o                         
  -8   7   8        650.42        702.24        74.44 o                         
  -7   7   8       1530.05       1507.91        98.16 o                         
  -6   7   8        429.71        377.27        52.61 o                         
  -5   7   8        261.38        306.67        54.90 o                         
  -4   7   8       8247.58       8296.94       218.92 o                         
  -3   7   8         50.60         56.17        49.92 o                         
  -2   7   8        411.21        403.39        64.47 o                         
  -1   7   8       2300.03       2508.54       128.82 o                         
   0   7   8         46.79         -8.96        48.83 o                         
   1   7   8        972.53       1131.38       104.08 o                         
   2   7   8        898.64        940.21       107.92 o                         
   3   7   8        597.50        484.39        83.23 o                         
   4   7   8       2217.51       2379.21       175.94 o                         
   5   7   8          2.10        -17.88        65.43 o                         
   6   7   8       1303.80       1387.73       138.39 o                         
   7   7   8       1317.27       1270.55       145.36 o                         
   8   7   8          0.92        108.64        99.04 o                         
   9   7   8          2.98         44.14        85.63 o                         
  10   7   8        116.07        102.20        98.80 o                         
  11   7   8        324.99        301.27       110.99 o                         
  12   7   8        642.08        726.97       126.36 o                         
  13   7   8        373.92        303.71        97.85 o                         
  14   7   8        140.44        177.99       108.87 o                         
  15   7   8        201.10        104.03        95.99 o                         
  16   7   8         99.55        154.75       105.90 o                         
  17   7   8         20.84        114.63        91.96 o                         
  18   7   8        221.60        -35.31       176.54 o                         
  19   7   8         67.52        119.17       176.54 o                         
 -23   8   8        153.30        322.19       185.37 o                         
 -22   8   8         46.79         39.72       158.89 o                         
 -21   8   8         44.33         26.48       123.58 o                         
 -20   8   8        487.45        414.27       231.25 o                         
 -19   8   8        137.83        212.98       106.66 o                         
 -18   8   8       1455.28       1459.82       181.92 o                         
 -17   8   8        219.04         76.85       159.07 o                         
 -16   8   8         69.39         31.26        76.18 o                         
 -15   8   8       1981.28       2050.12       172.22 o                         
 -14   8   8         14.94          1.47       102.25 o                         
 -13   8   8       1149.69       1251.94       137.74 o                         
 -12   8   8       1411.56       1389.44       147.06 o                         
 -11   8   8         97.67        167.80        72.30 o                         
 -10   8   8       6113.59       6053.21       358.45 o                         
  -9   8   8        163.60        218.13        84.53 o                         
  -8   8   8       1660.85       1880.03       137.85 o                         
  -7   8   8       5033.41       5251.07       206.70 o                         
  -6   8   8        302.62        326.01        64.23 o                         
  -5   8   8       2054.28       2300.91       128.54 o                         
  -4   8   8          2.80         14.70        45.14 o                         
  -3   8   8         20.78        -11.64        46.71 o                         
  -2   8   8        627.14        565.61        67.88 o                         
  -1   8   8        502.25        451.43        59.02 o                         
   0   8   8         12.23          9.09        50.47 o                         
   1   8   8         44.16        -65.13        65.13 o                         
   2   8   8        351.53        335.91        75.25 o                         
   3   8   8          9.44          2.88        68.43 o                         
   4   8   8       1608.92       1427.63       131.42 o                         
   5   8   8         34.36        116.41        79.36 o                         
   6   8   8       2932.00       3134.39       222.37 o                         
   7   8   8       2365.58       2600.60       204.55 o                         
   8   8   8          0.06         28.84        94.72 o                         
   9   8   8       2849.74       3175.01       331.27 o                         
  10   8   8         48.39         22.97        92.49 o                         
  11   8   8          8.00        183.95       112.12 o                         
  12   8   8       2992.43       3628.74       288.26 o                         
  13   8   8        504.12        427.88       115.54 o                         
  14   8   8        370.78        190.85       133.14 o                         
  15   8   8       1058.87       1189.72       272.42 o                         
  16   8   8        392.79        587.01       286.88 o                         
  17   8   8        935.53        697.35       291.30 o                         
 -19   9   8        193.82       -132.41       150.06 o                         
 -18   9   8        600.53       1249.05       322.19 o                         
 -17   9   8       1007.71       1261.08       244.11 o                         
 -16   9   8        960.87        867.94       144.47 o                         
 -15   9   8         22.06        -88.69        88.69 o                         
 -14   9   8        901.83        813.57       159.26 o                         
 -13   9   8        654.19        737.31       153.86 o                         
 -12   9   8        584.83        730.87       153.54 o                         
 -11   9   8        423.54        307.60       171.97 o                         
 -10   9   8         85.24        160.44        99.83 o                         
  -9   9   8        329.19        559.72       118.63 o                         
  -8   9   8       1315.49       1282.23       160.23 o                         
  -7   9   8        610.76        759.85       114.88 o                         
  -6   9   8          1.12         48.26        67.09 o                         
  -5   9   8       2388.77       2415.73       153.72 o                         
  -4   9   8        757.06        684.01       100.39 o                         
  -3   9   8        348.05        208.75        66.20 o                         
  -2   9   8       2418.86       2379.17       155.52 o                         
  -1   9   8         92.35        121.85        60.00 o                         
   0   9   8       1127.45        923.59       103.01 o                         
   1   9   8       5186.16       5018.49       223.80 o                         
   2   9   8        867.30        878.85       105.24 o                         
   3   9   8        126.98         21.51        93.43 o                         
   4   9   8       2452.95       2320.41       170.95 o                         
   5   9   8        943.33        960.74       113.90 o                         
   6   9   8        989.19        850.27       135.89 o                         
   7   9   8        189.83        134.26        85.45 o                         
   8   9   8        524.97        525.64       118.01 o                         
   9   9   8        110.57        140.04       106.80 o                         
  10   9   8         25.25        132.33       114.37 o                         
  11   9   8         40.01       -200.82       200.82 o                         
  12   9   8          5.48        158.89       220.68 o                         
 -14  10   8        216.45        459.02       242.75 o                         
 -13  10   8         88.05        670.87       260.40 o                         
 -12  10   8         80.60        366.33       180.96 o                         
 -11  10   8         47.27        -90.16       118.10 o                         
 -10  10   8        343.72        530.37       145.80 o                         
  -9  10   8        104.49        231.99       108.40 o                         
  -8  10   8          0.18         -7.20       122.37 o                         
  -7  10   8        609.49        646.37       164.29 o                         
  -6  10   8        473.87        290.13       119.77 o                         
  -5  10   8        132.88        153.68        95.75 o                         
  -4  10   8          2.16         88.56       110.09 o                         
  -3  10   8        597.02        526.37       161.21 o                         
  -2  10   8        177.71        210.70        74.97 o                         
  -1  10   8         81.95         -1.43        73.72 o                         
   0  10   8         56.63         90.35        78.31 o                         
   1  10   8        494.11        552.66       114.64 o                         
   2  10   8         87.46        105.87        86.80 o                         
   3  10   8         51.92        -54.11        92.87 o                         
   4  10   8        270.75        162.57       100.42 o                         
   5  10   8        154.76         78.80       104.48 o                         
   6  10   8        724.49        409.62       140.22 o                         
   7  10   8        105.40        105.93       189.79 o                         
   8  10   8          0.19       -220.68       220.68 o                         
   9  10   8        512.46        591.42       264.82 o                         
  10  10   8        283.53        225.09       203.03 o                         
  -8  11   8        204.41        273.64       163.30 o                         
  -3  11   8        106.82       -229.51       229.51 o                         
  -2  11   8          0.82       -114.75       172.13 o                         
  -1  11   8        745.51        984.23       300.13 o                         
   0  11   8        168.65         85.22       130.97 o                         
   1  11   8         25.77        265.92       275.85 o                         
 -30   1   9        490.33        347.81       100.72 o                         
 -29   1   9        537.81        675.17       119.30 o                         
 -28   1   9        228.73        214.52        82.91 o                         
 -27   1   9        136.91        137.34        74.29 o                         
 -26   1   9        290.33        231.58        75.01 o                         
 -25   1   9       1677.62       1637.46       144.08 o                         
 -24   1   9         49.85        149.88        86.08 o                         
 -23   1   9        979.81        814.33       107.83 o                         
 -22   1   9        198.41        120.04        55.37 o                         
 -21   1   9       1253.36       1530.89       111.74 o                         
 -20   1   9       4639.57       4844.96       186.44 o                         
 -19   1   9        748.62        800.82        91.34 o                         
 -18   1   9      13553.10      13044.03       277.98 o                         
 -17   1   9       1030.17        996.38        70.77 o                         
 -16   1   9        718.84        621.98        77.64 o                         
 -15   1   9      28345.29      27837.26       312.79 o                         
 -14   1   9       2046.82       2073.24       104.45 o                         
 -13   1   9         21.60         86.03        44.10 o                         
 -12   1   9      24318.46      22806.19       402.95 o                         
 -11   1   9       6002.92       5442.74       170.70 o                         
 -10   1   9      22314.04      21147.56       324.60 o                         
  -9   1   9       3437.53       3334.57       116.22 o                         
  -8   1   9       7712.98       7594.10       127.93 o                         
  -7   1   9       7075.43       7034.53       141.79 o                         
  -6   1   9       5551.79       5910.11       130.23 o                         
  -5   1   9      26729.89      27211.46       320.64 o                         
  -4   1   9       7762.88       7552.22        95.23 o                         
  -3   1   9      43108.38      43245.02       289.13 o                         
  -2   1   9      16071.18      15698.86       153.61 o                         
  -1   1   9      31691.95      30765.40       326.67 o                         
   0   1   9       2537.52       2769.24       104.61 o                         
   1   1   9      22772.06      22121.41       196.14 o                         
   2   1   9        830.74        764.32        39.91 o                         
   3   1   9       7215.52       7674.54       117.83 o                         
   4   1   9      34293.13      32344.41       289.93 o                         
   5   1   9        649.87        700.87        49.58 o                         
   6   1   9        182.71        165.63        31.36 o                         
   7   1   9      37741.23      37315.38       375.22 o                         
   8   1   9       4150.53       3741.93       117.72 o                         
   9   1   9        337.72        277.73        37.98 o                         
  10   1   9       4066.55       3890.55       117.39 o                         
  11   1   9       4249.23       4196.59       125.08 o                         
  12   1   9       2468.08       2475.30        98.97 o                         
  13   1   9       1892.71       1876.69        91.51 o                         
  14   1   9        555.37        641.54        61.45 o                         
  15   1   9         56.59         43.46        53.94 o                         
  16   1   9        594.77        537.95        65.06 o                         
  17   1   9         58.49        -15.46        41.47 o                         
  18   1   9          4.40         27.14        70.31 o                         
  19   1   9          7.64        -72.58        72.58 o                         
  20   1   9         38.60         29.80        74.62 o                         
  21   1   9       1039.94       1002.38       133.21 o                         
  22   1   9        295.28        381.93       110.60 o                         
  23   1   9        269.65        382.70       119.21 o                         
  24   1   9        167.84        719.42       291.30 o                         
  25   1   9        528.16       1063.68       339.85 o                         
 -30   2   9         29.88         44.14       154.48 o                         
 -29   2   9        728.07        767.69       138.24 o                         
 -28   2   9        547.77        784.68       195.04 o                         
 -27   2   9        361.17        409.50       119.33 o                         
 -26   2   9       2093.68       2207.74       234.39 o                         
 -25   2   9        287.76        206.40       189.79 o                         
 -24   2   9         21.62         85.98        82.49 o                         
 -23   2   9       3637.24       3888.68       238.38 o                         
 -22   2   9       5713.12       5633.93       376.48 o                         
 -21   2   9       1012.27        612.42       114.67 o                         
 -20   2   9          2.61         -0.18        73.22 o                         
 -19   2   9       8695.95       7427.77       339.06 o                         
 -18   2   9         11.59         13.20        78.53 o                         
 -17   2   9       4995.53       4586.75       197.57 o                         
 -16   2   9       2392.44       2103.25       134.54 o                         
 -15   2   9       3668.49       3558.71       165.25 o                         
 -14   2   9      12936.25      12284.27       291.35 o                         
 -13   2   9       2596.43       2522.30       134.15 o                         
 -12   2   9      28427.56      27402.87       284.55 o                         
 -11   2   9         66.98        218.26        38.36 o                         
 -10   2   9      27550.08      28111.85       323.46 o                         
  -9   2   9      23917.50      24016.89       312.56 o                         
  -8   2   9        676.87        602.96        42.26 o                         
  -7   2   9     105750.39     104446.23       700.22 o                         
  -6   2   9       3825.61       4279.34        81.74 o                         
  -5   2   9       6106.53       6009.53        87.18 o                         
  -4   2   9     154890.72     151865.88       619.62 o                         
  -3   2   9      23824.96      23234.17       180.70 o                         
  -2   2   9       2145.89       1998.07        66.33 o                         
  -1   2   9      31616.62      30849.83       341.76 o                         
   0   2   9      50557.16      48677.08       293.44 o                         
   1   2   9      58253.20      56879.35       460.17 o                         
   2   2   9         20.16        105.43        21.96 o                         
   3   2   9      19534.96      19286.88       263.36 o                         
   4   2   9      41711.12      39810.66       323.62 o                         
   5   2   9       1219.36       1036.35        56.96 o                         
   6   2   9       4189.77       4223.91       107.27 o                         
   7   2   9       2043.85       2205.09        81.44 o                         
   8   2   9       1069.04       1065.58        59.98 o                         
   9   2   9        136.98        171.52        34.46 o                         
  10   2   9      15316.94      14723.26       243.91 o                         
  11   2   9       1994.33       1696.98        88.16 o                         
  12   2   9       2132.03       1883.13        94.71 o                         
  13   2   9       8801.01       8045.72       225.91 o                         
  14   2   9       2874.77       2649.74       136.01 o                         
  15   2   9      10776.47      11193.41       279.82 o                         
  16   2   9          6.50         38.64        49.91 o                         
  17   2   9         86.97        195.47        68.56 o                         
  18   2   9      15554.02      15006.19       418.25 o                         
  19   2   9       1217.15       1171.04       150.61 o                         
  20   2   9       1618.72       1591.79       179.37 o                         
  21   2   9       2385.28       2656.60       260.43 o                         
  22   2   9        495.53        572.87       133.12 o                         
  23   2   9       1116.77        806.46       232.74 o                         
  24   2   9         14.75        414.88       255.99 o                         
 -30   3   9        428.00        216.27       211.85 o                         
 -29   3   9        744.78        773.83       253.78 o                         
 -28   3   9        150.66        226.64       189.79 o                         
 -27   3   9         10.61        116.63       141.86 o                         
 -26   3   9        209.93         56.88       124.72 o                         
 -25   3   9        693.66        449.57       164.51 o                         
 -24   3   9         64.07         66.18       151.89 o                         
 -23   3   9        382.58        449.71       124.98 o                         
 -22   3   9        704.28        545.27       122.19 o                         
 -21   3   9       4176.23       3778.33       268.62 o                         
 -20   3   9       4091.70       4010.69       268.34 o                         
 -19   3   9         40.62        212.94        96.32 o                         
 -18   3   9      15133.40      14736.91       372.37 o                         
 -17   3   9         73.52        135.09        56.65 o                         
 -16   3   9       2573.51       2394.64       128.30 o                         
 -15   3   9      25192.95      25013.75       385.79 o                         
 -14   3   9       2723.35       2779.55       130.75 o                         
 -13   3   9       1249.46       1399.92        95.53 o                         
 -12   3   9      20139.14      19340.36       354.12 o                         
 -11   3   9      13489.21      12917.54       219.20 o                         
 -10   3   9       9067.64       8899.04       192.26 o                         
  -9   3   9      13919.29      13639.98       193.79 o                         
  -8   3   9      44370.91      44387.22       361.18 o                         
  -7   3   9       5833.62       6121.57       157.57 o                         
  -6   3   9        988.83       1030.92        62.14 o                         
  -5   3   9      15581.12      16340.95       201.56 o                         
  -4   3   9       2037.47       2017.89        71.72 o                         
  -3   3   9       8795.40       8718.38       122.70 o                         
  -2   3   9         18.23        107.73        26.22 o                         
  -1   3   9      26115.20      25700.46       336.81 o                         
   0   3   9        524.23        597.74        65.38 o                         
   1   3   9       2213.12       2083.72        80.80 o                         
   2   3   9      10030.74       9708.63       176.55 o                         
   3   3   9         16.80          9.37        29.44 o                         
   4   3   9      31365.55      29692.81       374.86 o                         
   5   3   9          0.11         24.98        23.35 o                         
   6   3   9       2242.76       2059.64        77.91 o                         
   7   3   9      40104.26      38824.27       470.67 o                         
   8   3   9      10866.24      10328.04       247.66 o                         
   9   3   9       2901.97       2678.96       109.63 o                         
  10   3   9       2228.92       2139.44        98.70 o                         
  11   3   9       3993.43       3968.70       168.37 o                         
  12   3   9       6786.90       6339.83       215.36 o                         
  13   3   9        847.29        896.38       106.19 o                         
  14   3   9        613.30        509.23        88.60 o                         
  15   3   9       1857.32       1672.58       143.67 o                         
  16   3   9       1489.04       1374.67       133.48 o                         
  17   3   9          0.17        -84.30        84.30 o                         
  18   3   9         33.47        125.41        91.10 o                         
  19   3   9         58.63        -38.31       107.64 o                         
  20   3   9        310.11        296.74       117.14 o                         
  21   3   9       1158.96       1241.05       193.26 o                         
  22   3   9        518.37        428.83       121.59 o                         
  23   3   9       1114.05        866.11       215.20 o                         
  24   3   9        191.08       -172.13       172.13 o                         
 -29   4   9         28.52       -278.06       278.06 o                         
 -28   4   9          0.17        328.70       198.61 o                         
 -27   4   9        226.94        338.74       131.74 o                         
 -26   4   9         12.21         45.87        93.55 o                         
 -25   4   9         86.66        363.87       103.80 o                         
 -24   4   9         80.61         67.80        84.40 o                         
 -23   4   9          8.64         78.91        96.83 o                         
 -22   4   9       1232.91       1079.30       145.80 o                         
 -21   4   9         24.86         18.98        77.38 o                         
 -20   4   9         55.97        321.65       108.15 o                         
 -19   4   9       2675.00       2633.43       197.39 o                         
 -18   4   9        351.92        359.94        79.42 o                         
 -17   4   9          8.51         63.95        62.71 o                         
 -16   4   9         45.99        107.10        64.65 o                         
 -15   4   9       1551.92       1487.56       102.82 o                         
 -14   4   9         54.80         21.47        57.90 o                         
 -13   4   9       1298.29       1317.62        96.52 o                         
 -12   4   9       2795.29       2627.13       116.03 o                         
 -11   4   9         41.37         65.49        42.66 o                         
 -10   4   9        536.97        529.39        46.86 o                         
  -9   4   9       1321.57       1289.57        80.09 o                         
  -8   4   9        126.49        225.41        36.01 o                         
  -7   4   9       7565.38       7682.33       175.97 o                         
  -6   4   9       4611.55       4389.38       135.32 o                         
  -5   4   9       1782.33       1655.82        82.61 o                         
  -4   4   9       3861.13       3686.02        95.93 o                         
  -3   4   9       4455.81       4035.55       101.72 o                         
  -2   4   9         86.26         85.93        21.46 o                         
  -1   4   9         68.52        123.38        26.54 o                         
   0   4   9       1657.56       1522.61        77.87 o                         
   1   4   9       3211.39       3059.00        96.86 o                         
   2   4   9       3767.24       3758.38       103.29 o                         
   3   4   9       1367.65       1253.86        49.92 o                         
   4   4   9       8948.30       8605.73       210.61 o                         
   5   4   9       2441.65       2317.54        91.88 o                         
   6   4   9       2414.81       2370.35        87.08 o                         
   7   4   9        881.24        859.69        57.84 o                         
   8   4   9       1565.89       1488.15       102.56 o                         
   9   4   9       2547.87       2352.61       131.98 o                         
  10   4   9         22.02        -47.40        47.40 o                         
  11   4   9        294.03        516.08        99.96 o                         
  12   4   9        606.51        574.16        98.90 o                         
  13   4   9         72.51         55.18        78.50 o                         
  14   4   9       1068.69       1160.43       133.20 o                         
  15   4   9       1550.64       1314.21       137.71 o                         
  16   4   9        716.74        626.33       108.42 o                         
  17   4   9         91.40        170.53        89.79 o                         
  18   4   9       1960.53       1987.24       195.03 o                         
  19   4   9         44.12        140.77       113.50 o                         
  20   4   9          0.37        170.14       107.78 o                         
  21   4   9        482.38        545.94       164.69 o                         
  22   4   9          0.32         39.94       242.75 o                         
  23   4   9         33.22       -140.74       140.74 o                         
 -27   5   9          0.93        472.47       186.64 o                         
 -26   5   9        439.64        411.27       173.54 o                         
 -25   5   9        596.49        583.78       157.35 o                         
 -24   5   9         14.21         75.01       105.12 o                         
 -23   5   9       1727.15       2047.60       200.89 o                         
 -22   5   9         86.74         53.03        84.20 o                         
 -21   5   9       1041.81       1038.49       159.26 o                         
 -20   5   9       2892.25       3019.47       255.29 o                         
 -19   5   9         14.21         23.94        70.74 o                         
 -18   5   9        340.21        215.30        74.14 o                         
 -17   5   9       2340.09       2410.85       169.44 o                         
 -16   5   9         21.57          9.08        50.37 o                         
 -15   5   9       8037.90       8050.01       249.13 o                         
 -14   5   9         52.11        192.62        53.90 o                         
 -13   5   9        179.74        223.84        49.92 o                         
 -12   5   9       1929.60       2074.47       114.42 o                         
 -11   5   9       3206.06       3235.76       123.19 o                         
 -10   5   9        535.03        501.26        59.54 o                         
  -9   5   9       2364.80       2490.37       120.55 o                         
  -8   5   9       1706.63       1732.64       103.41 o                         
  -7   5   9       1842.19       1725.79        95.69 o                         
  -6   5   9       4713.82       4653.71       144.55 o                         
  -5   5   9          5.69         20.92        34.36 o                         
  -4   5   9       5278.32       4906.58       143.74 o                         
  -3   5   9       2442.53       2332.22        90.11 o                         
  -2   5   9       4480.00       4462.06       139.69 o                         
  -1   5   9       6922.64       6741.88       172.86 o                         
   0   5   9       1175.17       1176.33        60.06 o                         
   1   5   9      11004.36      10420.08       188.59 o                         
   2   5   9      11034.41      10016.45       294.06 o                         
   3   5   9        373.58        333.80        61.52 o                         
   4   5   9       9435.32       9646.32       305.11 o                         
   5   5   9        327.94        439.60        98.25 o                         
   6   5   9        347.95        320.60        84.46 o                         
   7   5   9       4438.35       4280.01       198.37 o                         
   8   5   9        381.18        371.61        80.80 o                         
   9   5   9       2634.30       2667.85       163.19 o                         
  10   5   9       1939.59       2175.38       154.84 o                         
  11   5   9        191.76        210.21        73.87 o                         
  12   5   9       1275.04       1340.03       128.95 o                         
  13   5   9          7.72        114.80       102.64 o                         
  14   5   9         44.79         58.40        72.23 o                         
  15   5   9         10.32         28.06        67.42 o                         
  16   5   9       1158.38       1048.76       142.96 o                         
  17   5   9        492.86        367.72       146.52 o                         
  18   5   9        948.07       1108.50       171.37 o                         
  19   5   9         36.52        309.76       163.14 o                         
  20   5   9        256.67        258.48       138.81 o                         
  21   5   9        601.68        595.84       187.25 o                         
  22   5   9         53.38        207.44       194.20 o                         
 -27   6   9        143.88        110.34       163.30 o                         
 -26   6   9       1072.81       1098.51       191.52 o                         
 -25   6   9        335.48        306.19       109.57 o                         
 -24   6   9         15.41         85.68        94.01 o                         
 -23   6   9        947.30        899.17       146.93 o                         
 -22   6   9       2204.54       2539.07       227.10 o                         
 -21   6   9        336.30        211.51        91.10 o                         
 -20   6   9         34.38         68.24        88.78 o                         
 -19   6   9       4393.13       4291.89       272.13 o                         
 -18   6   9        326.72        380.99        90.02 o                         
 -17   6   9        695.45        795.28       116.17 o                         
 -16   6   9       1963.32       2089.86       166.07 o                         
 -15   6   9        438.38        434.75        90.30 o                         
 -14   6   9       1617.96       1716.28       146.78 o                         
 -13   6   9       1973.85       1966.68       118.99 o                         
 -12   6   9       5567.26       5737.45       194.15 o                         
 -11   6   9         15.82        -14.73        44.32 o                         
 -10   6   9       3946.03       3963.31       151.96 o                         
  -9   6   9       7244.68       7248.31       206.31 o                         
  -8   6   9       4736.15       4465.64       163.14 o                         
  -7   6   9      15075.44      15283.26       279.21 o                         
  -6   6   9        517.96        452.70        69.38 o                         
  -5   6   9       1109.54       1113.18        82.13 o                         
  -4   6   9      30424.37      30646.24       390.36 o                         
  -3   6   9       2362.40       2359.26       115.90 o                         
  -2   6   9       1731.50       1541.68        95.04 o                         
  -1   6   9      11432.58      10843.81       239.10 o                         
   0   6   9       4712.35       4593.21       161.59 o                         
   1   6   9      11587.86      11178.69       303.31 o                         
   2   6   9        258.28        162.59        65.50 o                         
   3   6   9       2230.94       2183.95       177.51 o                         
   4   6   9       6412.54       6123.79       261.38 o                         
   5   6   9       8383.61       8482.30       312.15 o                         
   6   6   9         13.44        233.20        78.72 o                         
   7   6   9          2.39        -67.81        67.81 o                         
   8   6   9       2647.02       2573.47       185.88 o                         
   9   6   9        235.30        271.29        75.65 o                         
  10   6   9        798.00        940.27       111.44 o                         
  11   6   9          4.03          5.77        73.39 o                         
  12   6   9       3303.20       3171.94       204.90 o                         
  13   6   9       2421.54       2516.38       185.60 o                         
  14   6   9          0.90        123.11        88.33 o                         
  15   6   9       4824.56       5388.43       336.82 o                         
  16   6   9          1.43         11.58       118.89 o                         
  17   6   9        103.57        188.04        93.93 o                         
  18   6   9       2900.95       2901.00       238.29 o                         
  19   6   9        909.08        824.67       213.35 o                         
 -25   7   9        451.44        622.32       233.92 o                         
 -24   7   9         10.11         66.11       191.99 o                         
 -23   7   9        517.27        265.59       128.57 o                         
 -22   7   9         10.33        222.84       119.50 o                         
 -21   7   9          7.27        101.03        96.62 o                         
 -20   7   9       1535.77       1489.28       254.18 o                         
 -19   7   9        415.53        220.87        78.22 o                         
 -18   7   9       3452.57       3321.88       220.99 o                         
 -17   7   9        435.79        748.15       118.99 o                         
 -16   7   9         90.46        178.04        83.66 o                         
 -15   7   9       8804.20       8773.73       335.43 o                         
 -14   7   9        469.69        491.01       103.94 o                         
 -13   7   9        444.63        366.19       100.18 o                         
 -12   7   9       3428.54       3785.49       213.96 o                         
 -11   7   9       8332.96       8545.65       307.71 o                         
 -10   7   9       2852.37       2882.29       185.40 o                         
  -9   7   9         96.33        119.78        56.06 o                         
  -8   7   9       6734.47       6902.66       214.52 o                         
  -7   7   9       3409.32       3569.98       137.16 o                         
  -6   7   9       1277.06       1279.80        85.80 o                         
  -5   7   9        182.66        239.81        48.92 o                         
  -4   7   9        100.58         64.98        52.55 o                         
  -3   7   9         92.20        114.29        48.60 o                         
  -2   7   9       1762.83       1696.57       107.52 o                         
  -1   7   9       3675.41       3575.84       151.16 o                         
   0   7   9        379.09        410.81        64.05 o                         
   1   7   9       4740.98       4798.79       198.86 o                         
   2   7   9       1974.12       1836.31       138.89 o                         
   3   7   9        196.33         83.88        66.60 o                         
   4   7   9       9256.77       9844.11       348.03 o                         
   5   7   9        361.62        434.81        92.55 o                         
   6   7   9         38.54         52.44        76.30 o                         
   7   7   9       9953.67      10704.38       405.31 o                         
   8   7   9       3367.14       3958.09       243.47 o                         
   9   7   9        947.06       1061.04       143.25 o                         
  10   7   9       3210.63       3201.05       229.67 o                         
  11   7   9       2040.98       2146.21       194.55 o                         
  12   7   9       2415.09       2459.10       233.02 o                         
  13   7   9          0.43        -55.85        88.17 o                         
  14   7   9        163.30        216.17       106.17 o                         
  15   7   9        175.49        147.80       145.88 o                         
  16   7   9        259.99        185.88        99.30 o                         
  17   7   9          0.25        234.94       357.50 o                         
 -23   8   9        129.94        216.27       194.20 o                         
 -22   8   9        733.06        617.91       238.33 o                         
 -21   8   9        166.80         69.67       344.26 o                         
 -20   8   9        208.21        418.67       132.67 o                         
 -19   8   9       1293.73       1175.63       174.94 o                         
 -18   8   9        329.30        384.81       100.21 o                         
 -17   8   9         98.39         76.55        89.92 o                         
 -16   8   9        390.50        317.45        84.33 o                         
 -15   8   9         92.69        165.21        88.46 o                         
 -14   8   9         66.58        149.78        70.42 o                         
 -13   8   9        153.40        149.46        68.88 o                         
 -12   8   9          5.52         19.18        73.32 o                         
 -11   8   9       1221.03       1254.39       137.20 o                         
 -10   8   9        455.28        343.22        92.49 o                         
  -9   8   9        266.40        319.68        86.76 o                         
  -8   8   9       2597.14       2484.43       160.22 o                         
  -7   8   9       1195.46       1194.74       113.95 o                         
  -6   8   9       2008.80       1997.43       123.63 o                         
  -5   8   9        591.09        495.08        65.93 o                         
  -4   8   9       2085.84       2216.82       119.98 o                         
  -3   8   9        419.19        328.50        53.48 o                         
  -2   8   9          2.76        -28.52        56.16 o                         
  -1   8   9       2280.58       2158.51       142.45 o                         
   0   8   9       2167.25       2208.18       146.35 o                         
   1   8   9        554.06        536.03        84.97 o                         
   2   8   9        134.17         39.84        61.73 o                         
   3   8   9        874.15        826.82       107.18 o                         
   4   8   9        320.10        392.74        77.37 o                         
   5   8   9         54.93        161.26        78.40 o                         
   6   8   9        289.10        303.63        92.31 o                         
   7   8   9         38.84        -19.98        81.62 o                         
   8   8   9        205.22        161.55        86.86 o                         
   9   8   9        150.69        417.43       119.81 o                         
  10   8   9        111.19        247.86       105.65 o                         
  11   8   9        283.54        524.09       126.48 o                         
  12   8   9        304.12        294.14       110.59 o                         
  13   8   9         72.52        -62.67       122.31 o                         
  14   8   9        163.83        249.59       154.72 o                         
 -20   9   9        541.37        604.66       242.75 o                         
 -19   9   9         19.54        273.64       185.37 o                         
 -18   9   9         39.22        -83.86       145.65 o                         
 -17   9   9        109.96        133.18       315.57 o                         
 -16   9   9         22.30        -40.66        87.87 o                         
 -15   9   9        430.07        311.44       112.68 o                         
 -14   9   9        133.85         28.43        86.04 o                         
 -13   9   9         20.26         71.14       105.78 o                         
 -12   9   9        188.73        180.85       104.00 o                         
 -11   9   9        158.47        200.99       117.73 o                         
 -10   9   9         46.70        -21.46        94.58 o                         
  -9   9   9        406.88        395.92       118.26 o                         
  -8   9   9         49.73        274.70        82.64 o                         
  -7   9   9         15.19         60.12        80.01 o                         
  -6   9   9        862.58        908.01       112.52 o                         
  -5   9   9        370.48        518.47        93.45 o                         
  -4   9   9        259.00        207.99        70.30 o                         
  -3   9   9       1035.56       1102.60       111.68 o                         
  -2   9   9         56.47         50.00        57.98 o                         
  -1   9   9       1343.75       1322.24       122.29 o                         
   0   9   9         11.42         17.48        59.99 o                         
   1   9   9          1.62         -0.12        64.17 o                         
   2   9   9       1112.80       1283.53       120.77 o                         
   3   9   9         19.91        -59.34       112.86 o                         
   4   9   9         11.20         47.49        63.38 o                         
   5   9   9        801.41        803.62       124.06 o                         
   6   9   9        224.96         97.02        92.69 o                         
   7   9   9         53.41        164.66        89.30 o                         
   8   9   9        168.50        138.30       103.54 o                         
   9   9   9        830.35       1032.09       167.02 o                         
  10   9   9          0.08        -49.39        91.55 o                         
  11   9   9         11.12        325.07       188.79 o                         
  12   9   9        574.03        847.41       326.61 o                         
 -15  10   9         90.11         66.20       176.54 o                         
 -14  10   9        619.93        904.79       264.82 o                         
 -13  10   9         64.33        101.51       167.72 o                         
 -12  10   9        977.68        856.24       264.82 o                         
 -11  10   9         54.98       -127.99       167.72 o                         
 -10  10   9        318.16        164.68       117.61 o                         
  -9  10   9       1760.70       1876.44       237.68 o                         
  -8  10   9         17.52          7.58       109.14 o                         
  -7  10   9       1314.63       1508.73       189.54 o                         
  -6  10   9        536.59        329.93       103.65 o                         
  -5  10   9         51.81         55.85        90.76 o                         
  -4  10   9       2981.84       3059.36       258.23 o                         
  -3  10   9        527.53        456.49       123.02 o                         
  -2  10   9        551.88        450.93       119.31 o                         
  -1  10   9       1212.49       1035.76       129.27 o                         
   0  10   9        986.22       1030.80       172.02 o                         
   1  10   9        897.22       1124.25       147.84 o                         
   2  10   9         62.33        157.36        92.72 o                         
   3  10   9         11.47        -60.07       210.23 o                         
   4  10   9        263.82        316.78       100.45 o                         
   5  10   9       1093.70       1243.94       204.66 o                         
   6  10   9        305.86        463.43       220.68 o                         
   7  10   9         90.32        228.33       233.92 o                         
   8  10   9        867.17        679.70       291.30 o                         
   9  10   9         84.28        -88.27       180.96 o                         
  -8  11   9        292.03        322.19       229.51 o                         
  -5  11   9         20.88         22.07       163.30 o                         
  -4  11   9          0.58        -30.90       154.48 o                         
  -2  11   9        104.91        322.19       207.44 o                         
  -1  11   9        427.21        467.84       251.58 o                         
   0  11   9          1.00        230.99       122.41 o                         
   1  11   9        602.01        825.34       278.06 o                         
 -31   0  10         67.65        463.43       207.44 o                         
 -30   0  10        184.19       -108.65       108.65 o                         
 -29   0  10       1697.96       1910.80       243.41 o                         
 -28   0  10       1998.25       2893.51       286.26 o                         
 -27   0  10         75.20        121.12       113.67 o                         
 -26   0  10       4748.63       5506.86       359.24 o                         
 -25   0  10       2471.83       2709.69       250.43 o                         
 -24   0  10       1628.01       2135.26       219.23 o                         
 -23   0  10      10771.63      10753.35       450.50 o                         
 -22   0  10         18.61        104.84        77.05 o                         
 -21   0  10        719.70        657.56       143.54 o                         
 -20   0  10      11420.42      11824.18       324.61 o                         
 -19   0  10       4580.72       4628.73       200.21 o                         
 -18   0  10       1487.84       1310.44       108.09 o                         
 -17   0  10       5922.42       6047.40       235.49 o                         
 -16   0  10      10668.18      10347.35       295.22 o                         
 -15   0  10         88.19        102.62        50.65 o                         
 -14   0  10      10279.15      10058.95       304.50 o                         
 -13   0  10      26405.36      25949.50       462.45 o                         
 -12   0  10       1420.62       1471.77       111.29 o                         
 -11   0  10      43913.12      43705.16       536.18 o                         
 -10   0  10       1224.38       1083.34        84.06 o                         
  -9   0  10      23905.06      23275.96       344.84 o                         
  -8   0  10      11956.73      12267.21       251.20 o                         
  -7   0  10       6199.90       5187.25       670.87 o                         
  -6   0  10       6164.55       5582.05       406.05 o                         
  -5   0  10       5014.56       5340.99       319.99 o                         
  -4   0  10       4239.05       3714.89       145.79 o                         
  -3   0  10       5651.47       5481.90       105.84 o                         
  -2   0  10       3721.48       3859.24       158.28 o                         
  -1   0  10      61685.70      58233.14      1103.40 o                         
   0   0  10       1994.40       2175.91       225.09 o                         
   1   0  10        925.81       1068.09       163.30 o                         
   2   0  10      26007.56      23937.73       433.03 o                         
   3   0  10      21170.06      19391.39       622.34 o                         
   4   0  10       1065.16       1208.21        73.35 o                         
   5   0  10      23182.95      24791.71       316.15 o                         
   6   0  10       8199.28       8089.93       191.69 o                         
   7   0  10       3696.88       3369.43       129.69 o                         
   8   0  10       2175.12       2271.73       112.13 o                         
   9   0  10       3053.83       2972.73       132.79 o                         
  10   0  10       1362.64       1171.57        89.71 o                         
  11   0  10       1209.86       1228.14       112.66 o                         
  12   0  10       2373.89       2298.99       129.87 o                         
  13   0  10       2191.31       2260.59       120.96 o                         
  14   0  10       1742.21       1807.00       113.64 o                         
  15   0  10      13447.60      12542.53       289.95 o                         
  16   0  10        243.31        431.83        75.72 o                         
  17   0  10       1996.07       1775.95       186.61 o                         
  18   0  10       4393.63       4669.13       290.79 o                         
  19   0  10        358.20        464.53       123.54 o                         
  20   0  10       1543.90       1405.35       172.79 o                         
  21   0  10       4131.07       3986.04       379.79 o                         
  22   0  10        114.55        180.96       167.72 o                         
  23   0  10         71.87       -198.61       207.44 o                         
 -31   1  10        561.92        555.28       370.74 o                         
 -30   1  10        509.42        498.31       121.77 o                         
 -29   1  10          6.35        -44.69        93.43 o                         
 -28   1  10         20.59         73.88        88.39 o                         
 -27   1  10       1940.16       2056.36       166.57 o                         
 -26   1  10         13.76         87.26        70.49 o                         
 -25   1  10        493.60        677.09        99.69 o                         
 -24   1  10       1368.06       1449.51       142.61 o                         
 -23   1  10        123.07         50.33        64.15 o                         
 -22   1  10        594.09        436.74        74.38 o                         
 -21   1  10         15.33         16.72        57.34 o                         
 -20   1  10        922.55        768.09        95.71 o                         
 -19   1  10         96.19         73.66        55.31 o                         
 -18   1  10       1541.63       1553.25        94.69 o                         
 -17   1  10        239.51        199.85        39.03 o                         
 -16   1  10       1293.38       1206.59        74.44 o                         
 -15   1  10      10756.10      10407.82       195.97 o                         
 -14   1  10        517.82        511.90        68.68 o                         
 -13   1  10        623.55        658.34        86.45 o                         
 -12   1  10      32924.86      32690.08       429.28 o                         
 -11   1  10       4223.78       4338.54       155.26 o                         
 -10   1  10        160.41        286.92        46.39 o                         
  -9   1  10      39803.11      40878.61       420.75 o                         
  -8   1  10       5644.47       5571.26       121.80 o                         
  -7   1  10       2332.70       2454.54        82.65 o                         
  -6   1  10      16805.22      16365.36       236.16 o                         
  -5   1  10       1354.05       1315.85        54.44 o                         
  -4   1  10      10722.70      10558.19       113.60 o                         
  -3   1  10         42.85         52.64        15.40 o                         
  -2   1  10       9200.71       9012.65       117.40 o                         
  -1   1  10         39.67        157.79        39.58 o                         
   0   1  10       1118.86       1176.93        45.02 o                         
   1   1  10       8770.12       8638.67       123.03 o                         
   2   1  10      34291.57      35482.31       288.98 o                         
   3   1  10       1608.19       1728.88        62.39 o                         
   4   1  10      12539.09      12700.97       186.99 o                         
   5   1  10       6368.12       5866.32       150.35 o                         
   6   1  10       1395.98       1348.29        69.50 o
[truncated: 601,507 more chars]
